# Supplementary material for: Asymmetry of Motif Conservation Within Their Homotypic Pairs Distinguishes DNA-Binding Domains of Target Transcription Factors in ChIP-Seq Data
Source: Int J Mol Sci. 2025 Jan 4;26(1):386. doi: 10.3390/ijms26010386 (PMC11720554; doi:10.3390/ijms26010386)
Supplement: Supplementary file 1 [file ijms-26-00386-s001.zip]

Archive with 2 entries (2 files):
- Supplementary_Tables_S1_S12_final.xlsx
- Supp_Figures.pdf
