# Supplementary material for: Asymmetry of Motif Conservation Within Their Homotypic Pairs Distinguishes DNA-Binding Domains of Target Transcription Factors in ChIP-Seq Data
Source: Int J Mol Sci. 2025 Jan 4;26(1):386. doi: 10.3390/ijms26010386 (PMC11720554; doi:10.3390/ijms26010386)
Supplement: Supplementary file 1 [file ijms-26-00386-s001.zip › Supplementary_Tables_S1_S12_final.xlsx]

## Sheet: Table_S1
Table S1. The filtration of the benchmark collection of 1610 ChIP-seq datasets of M. musculus. For each dataset, we provide GTRD ID (Kolmykov et al., 2021), Uniprot ID and name of the target TF, the names of its superclass and class (TFClass, Wingender et al., 2015, 2018). The AME p-value (McLeay and Bailey, 2010) marks the enrichment of known motifs of target TFs (JASPAR, Rauluseviciute et al., …
									1477				1475				1490	1578				1187				1222				1244					1281
GTRD			TFClass				AME											AME, p-value													TomTom, p-value		MCOT		TFClass & AME & TomTom
						jaspar				hocomoco				cisbp					hocomoco				jaspar				cisbp
ID	TF name	Uniprot	Superclass	Class		DB_TF	FAMILY	MOTIF_ID	adj_p-value	DB_TF	FAMILY	MOTIF_ID	adj_p-value	DB_TF	FAMILY	MOTIF_ID	P-VALUE		TF	FAMILY	MOTIF_ID	P-VALUE	TF	FAMILY	MOTIF_ID	P-VALUE	TF	FAMILY	MOTIF_ID	P-VALUE
PEAKS035194	NR1D1	Q3UV55	Zinc-coordinating DNA-binding domains {2}	Nuclear receptors with C4 zinc fingers {2.1}		NR1H2	Thyroid hormone receptor-related factors (NR1)	MA1996.2	4.52e-161	RORA	Thyroid hormone receptor-related	RORA.H12CORE.0.P.C	1.45e-172	Nr6a1	Nuclear receptor	M00810	3.04e-202	3.04e-202	RORB	Thyroid hormone receptor-related factors (NR1)	MA1150.2	3.3467e-06	NR1D2	Thyroid hormone receptor-related	NR1D2.H12CORE.0.P.B	1.51992e-06	PPARD	NUCLEAR RECEPTOR	M09617	4.18909e-06	1.51992e-06		TRUE		TRUE
PEAKS035211	STAT6	P52633	Immunoglobulin fold {6}	STAT domain factors {6.2}		STAT5B	STAT factors	MA1625.2	0.000941	STA5A	STAT	STA5A.H12CORE.0.P.B	0.000234	Stat5a	STAT	NA	1	0.000234	STAT6	STAT factors	MA0520.2	0.842581	STAT1	STAT	STAT1.H12CORE.1.P.B	0.577324	STAT6	STAT	M09418	0.404118	0.404118		TRUE		FALSE
PEAKS035212	STAT6	P52633	Immunoglobulin fold {6}	STAT domain factors {6.2}		STAT6	STAT factors	MA0520.2	0	STAT6	STAT	STAT6.H12CORE.0.P.B	0	Stat6	STAT	M08173	0	0	STAT6	STAT factors	MA0520.2	4.65136e-09	STAT6	STAT	STAT6.H12CORE.0.P.B	1.57486e-08	STAT6	STAT	M08173	2.51231e-11	2.51231e-11		TRUE		TRUE
PEAKS035220	NR5A2	P45448	Zinc-coordinating DNA-binding domains {2}	Nuclear receptors with C4 zinc fingers {2.1}		NR5A2	FTZF1related(NR5A)	MA0505.3	0	NR5A2	FTZF1-related (NR5A)	NR5A2.H12CORE.0.PSM.A	0	Nr5a2	Nuclear receptor	M09320	0	0	NR5A1	FTZF1related(NR5A)	MA1540.3	1.10739e-10	STF1	FTZF1-related (NR5A)	STF1.H12CORE.0.PSM.A	9.36751e-16	PPARD	NUCLEAR RECEPTOR	M08158	7.1781e-14	9.36751e-16		TRUE		TRUE
PEAKS035249	FOXA2	P35583	Helix-turn-helix domains {3}	Fork head / winged helix factors {3.3}		FOXC2	FOX	MA0846.2	0	FOXA2	FOX	FOXA2.H12CORE.0.PSM.A	0	Foxb2	Forkhead	M08121	0	0	FOXC2	FOX	MA0846.2	4.55506e-10	FOXA2	FOX	FOXA2.H12CORE.0.PSM.A	5.20417e-17	FOXA2	FORKHEAD	M08121	6.93889e-17	5.20417e-17		TRUE		TRUE
PEAKS035252	STAT5A	P42230	Immunoglobulin fold {6}	STAT domain factors {6.2}		STAT5A	STAT factors	MA1624.2	3.6e-18	STA5B	STAT	STA5B.H12CORE.0.P.B	1e-16	Stat5a	STAT	M09420	1.43e-18	1.43e-18	STAT5A	STAT factors	MA1624.2	0.927967	STAT1	STAT	STAT1.H12CORE.1.P.B	0.863383	STAT2	STAT	M09423	0.946	0.863383		TRUE		FALSE
PEAKS035258	CTCF	Q61164	Zinc-coordinating DNA-binding domains {2}	C2H2 zinc finger factors {2.3}		CTCF	More than 3 adjacent zinc fingers	MA0139.2	0	CTCF	More than 3 adjacent zinc fingers	CTCF.H12CORE.0.P.B	0	Ctcf	C2H2 ZF	M08966	0	0	CTCF	More than 3 adjacent zinc fingers	MA0139.2	5.83288e-16	CTCF	More than 3 adjacent zinc fingers	CTCF.H12CORE.0.P.B	1.65309e-17	CTCF	C2H2 ZF	M08022	9.05246e-20	9.05246e-20		TRUE		TRUE
PEAKS035259	TAL1	P22091	Basic domains {1}	Basic helix-loop-helix factors (bHLH) {1.2}		BHLHA15	Tal-related	MA1472.3	1.38e-58	TAL1	Tal-related	TAL1.H12CORE.0.P.B	0	Tal1	bHLH	M08759	0	0	HAND2	Tal-related	MA1638.2	0.0399686	TAL1	Tal-related	TAL1.H12CORE.0.P.B	1.57548e-19	TAL1	BHLH	M08759	2.68102e-15	1.57548e-19		TRUE		TRUE
PEAKS035260	GATA2	O09100	Zinc-coordinating DNA-binding domains {2}	Other C4 zinc finger-type factors {2.2}		GATA2	C4-GATA-related	MA0036.4	0	GATA1	C4-GATA-related	GATA1.H12CORE.1.PSM.A	0	Gata3	GATA	M09555	0	0	GATA2	C4-GATA-related	MA0036.4	1.74623e-08	GATA6	C4-GATA-related	GATA6.H12CORE.0.PSM.A	1.249e-15	GATA1	GATA	M09124	3.02971e-15	1.249e-15		TRUE		TRUE
PEAKS035263	BCL6	P41183	Zinc-coordinating DNA-binding domains {2}	C2H2 zinc finger factors {2.3}		BCL6	More than 3 adjacent zinc fingers	MA0463.3	6.66e-114	BCL6B	More than 3 adjacent zinc fingers	BCL6B.H12CORE.0.PSM.A	2.16e-136	Bcl6	C2H2 ZF	M08097	4.91e-125	2.16e-136	BCL6	More than 3 adjacent zinc fingers	MA0463.3	2.28536e-09	BCL6B	More than 3 adjacent zinc fingers	BCL6B.H12CORE.0.PSM.A	8.613e-11	BCL6	C2H2 ZF	M08097	9.33967e-12	9.33967e-12		TRUE		TRUE
PEAKS035264	BCL6	P41183	Zinc-coordinating DNA-binding domains {2}	C2H2 zinc finger factors {2.3}		BCL6	More than 3 adjacent zinc fingers	MA0463.3	1.18e-171	BCL6B	More than 3 adjacent zinc fingers	BCL6B.H12CORE.0.PSM.A	2.67e-209	Bcl6	C2H2 ZF	M08972	6.88e-195	2.67e-209	BCL6	More than 3 adjacent zinc fingers	MA0463.3	4.84196e-10	BCL6B	More than 3 adjacent zinc fingers	BCL6B.H12CORE.0.PSM.A	8.83989e-13	BCL6	C2H2 ZF	M08097	5.80408e-13	5.80408e-13		TRUE		TRUE
PEAKS035277	STAT1	P42225	Immunoglobulin fold {6}	STAT domain factors {6.2}		STAT4	STAT factors	MA0518.2	5.32e-65	STAT1	STAT	STAT1.H12CORE.1.P.B	1.61e-129	Stat2	STAT	M09423	7.85e-90	1.61e-129	STAT2	STAT factors	MA1623.2	8.71244e-06	STAT2	STAT	STAT2.H12CORE.0.P.B	1.21445e-12	STAT1	STAT	M09422	5.34152e-10	1.21445e-12		TRUE		TRUE
PEAKS035278	STAT1	P42225	Immunoglobulin fold {6}	STAT domain factors {6.2}		STAT2	STAT factors	MA1623.2	8.47e-16	STAT1	STAT	STAT1.H12CORE.1.P.B	1.04e-60	Stat2	STAT	M09423	2.75e-33	1.04e-60	STAT6	STAT factors	MA0520.2	0.483141	STAT1	STAT	STAT1.H12CORE.1.P.B	0.733377	STAT6	STAT	M09644	0.802091	0.483141		TRUE		FALSE
PEAKS035279	STAT1	P42225	Immunoglobulin fold {6}	STAT domain factors {6.2}		STAT2	STAT factors	MA1623.2	1.13e-58	STAT2	STAT	STAT2.H12CORE.0.P.B	2.8e-222	Stat2	STAT	M09423	7.07e-173	2.8e-222	STAT2	STAT factors	MA1623.2	5.07899e-05	STAT1	STAT	STAT1.H12CORE.1.P.B	1.54024e-12	STAT2	STAT	M09423	6.8455e-13	6.8455e-13		TRUE		TRUE
PEAKS035280	STAT1	P42225	Immunoglobulin fold {6}	STAT domain factors {6.2}		STAT4	STAT factors	MA0518.2	9.42e-92	STAT1	STAT	STAT1.H12CORE.0.P.B	1.69e-139	Stat4	STAT	M08174	2.93e-99	1.69e-139	STAT2	STAT factors	MA1623.2	5.68067e-07	STAT2	STAT	STAT2.H12CORE.0.P.B	6.1117e-09	STAT2	STAT	M09423	7.22039e-13	7.22039e-13		TRUE		TRUE
PEAKS035281	STAT1	P42225	Immunoglobulin fold {6}	STAT domain factors {6.2}		STAT2	STAT factors	MA1623.2	3.66e-39	STAT1	STAT	STAT1.H12CORE.1.P.B	4.95e-162	Stat2	STAT	M09423	5.4e-114	4.95e-162	STAT6	STAT factors	MA0520.2	0.687102	STAT1	STAT	STAT1.H12CORE.1.P.B	0.591678	STAT2	STAT	M09423	0.882914	0.591678		TRUE		FALSE
PEAKS035288	STAT5A	P42230	Immunoglobulin fold {6}	STAT domain factors {6.2}		STAT1	STAT factors	MA0137.4	4.05e-71	STA5A	STAT	STA5A.H12CORE.0.P.B	6.44e-86	Stat5a	STAT	M09420	7.65e-83	6.44e-86	STAT4	STAT factors	MA0518.2	2.12134e-07	STA5B	STAT	STA5B.H12CORE.0.P.B	2.49397e-09	STAT5A	STAT	M09420	5.8142e-10	5.8142e-10		TRUE		TRUE
PEAKS035296	STAT5A	P42230	Immunoglobulin fold {6}	STAT domain factors {6.2}		STAT5B	STAT factors	MA1625.2	0	STA5B	STAT	STA5B.H12CORE.0.P.B	0	Stat5b	STAT	M09421	0	0	STAT4	STAT factors	MA0518.2	1.4579e-09	STA5B	STAT	STA5B.H12CORE.0.P.B	8.42575e-11	STAT4	STAT	M08174	2.20461e-10	8.42575e-11		TRUE		TRUE
PEAKS035298	STAT5A	P42230	Immunoglobulin fold {6}	STAT domain factors {6.2}		STAT5B	STAT factors	MA1625.2	0	STA5B	STAT	STA5B.H12CORE.0.P.B	0	Stat5b	STAT	M09421	0	0	STAT4	STAT factors	MA0518.2	6.19237e-08	STA5B	STAT	STA5B.H12CORE.0.P.B	2.72106e-10	STAT4	STAT	M08174	8.29289e-10	2.72106e-10		TRUE		TRUE
PEAKS035299	STAT5B	P42232	Immunoglobulin fold {6}	STAT domain factors {6.2}		STAT5B	STAT factors	MA1625.2	0	STA5B	STAT	STA5B.H12CORE.0.P.B	0	Stat5b	STAT	M09421	0	0	STAT4	STAT factors	MA0518.2	2.33042e-07	STA5B	STAT	STA5B.H12CORE.0.P.B	1.75835e-09	STAT5B	STAT	M09421	1.28972e-09	1.28972e-09		TRUE		TRUE
PEAKS035301	STAT4	P42228	Immunoglobulin fold {6}	STAT domain factors {6.2}		STAT4	STAT factors	MA0518.2	4.31e-288	STAT4	STAT	STAT4.H12CORE.0.P.B	0	Stat4	STAT	M09646	0	0	STAT4	STAT factors	MA0518.2	1.80698e-10	STAT3	STAT	STAT3.H12CORE.0.P.B	6.87632e-12	STAT4	STAT	M08174	1.95023e-12	1.95023e-12		TRUE		TRUE
PEAKS035310	CRX	O54751	Helix-turn-helix domains {3}	Homeo domain factors {3.1}		PITX3	Paired-related HD factors	MA0714.2	0	DMBX1	Paired-related HD	DMBX1.H12CORE.0.SM.B	0	ENSMUSG00000097436	Homeodomain	M00489	0	0	PITX3	Paired-related HD factors	MA0714.2	1.46518e-07	OTX2	Paired-related HD	OTX2.H12CORE.0.PSM.A	7.54237e-09	GSC2	HOMEODOMAIN	M09132	5.25734e-15	5.25734e-15		TRUE		TRUE
PEAKS035311	CRX	O54751	Helix-turn-helix domains {3}	Homeo domain factors {3.1}		PITX3	Paired-related HD factors	MA0714.2	0	DMBX1	Paired-related HD	DMBX1.H12CORE.0.SM.B	0	ENSMUSG00000097436	Homeodomain	M00489	0	0	PITX3	Paired-related HD factors	MA0714.2	1.63913e-07	CRX	Paired-related HD	CRX.H12CORE.0.PSM.A	9.96896e-12	GSC2	HOMEODOMAIN	M09132	2.24655e-10	9.96896e-12		TRUE		TRUE
PEAKS035330	TAL1	P22091	Basic domains {1}	Basic helix-loop-helix factors (bHLH) {1.2}		BHLHA15	Tal-related	MA1472.3	5.5e-40	TAL1	Tal-related	TAL1.H12CORE.0.P.B	0	Tal1	bHLH	M08759	0	0	HAND1	Tal-related	MA2123.1	0.0235601	TAL1	Tal-related	TAL1.H12CORE.0.P.B	1.81199e-16	TAL1	BHLH	M09472	1.15649e-16	1.15649e-16		TRUE		TRUE
PEAKS035331	GATA1	P17679	Zinc-coordinating DNA-binding domains {2}	Other C4 zinc finger-type factors {2.2}		GATA2	C4-GATA-related	MA0036.4	0	GATA1	C4-GATA-related	GATA1.H12CORE.0.P.B	0	Gata6	GATA	M00165	0	0	GATA6	C4-GATA-related	MA1104.3	2.55825e-07	GATA4	C4-GATA-related	GATA4.H12CORE.0.PSM.A	3.10091e-09	GATA1	GATA	M08127	2.73658e-08	3.10091e-09		TRUE		TRUE
PEAKS035335	MYB	P06876	Helix-turn-helix domains {3}	Tryptophan cluster factors {3.5}		MYB	Myb/SANT domain factors	MA0100.4	2.78e-103	MYB	Myb/SANT domain	MYB.H12CORE.0.P.B	0	Mybl1	Myb/SANT	M00180	0	0	MYB	Myb/SANT domain factors	MA0100.4	0.000209458	MYBA	Myb/SANT domain	MYBA.H12CORE.0.P.B	2.20475e-11	MYB	MYB/SANT	M09261	4.05341e-12	4.05341e-12		TRUE		TRUE
PEAKS035347	STAT1	P42225	Immunoglobulin fold {6}	STAT domain factors {6.2}		STAT2	STAT factors	MA1623.2	1.3e-13	STAT1	STAT	STAT1.H12CORE.1.P.B	1.24e-49	Stat3	STAT	M09419	2.53e-30	1.24e-49	STAT1	STAT factors	MA0137.4	0.0182037	STAT1	STAT	STAT1.H12CORE.0.P.B	0.0014963	STAT1	STAT	M09422	0.00178442	0.0014963		TRUE		FALSE
PEAKS035358	RELA	Q04207	Immunoglobulin fold {6}	Rel homology region (RHR) factors {6.1}		REL	NF-kappaB-related factors	MA0101.1	4.38e-232	TF65	NFkappaB-related	TF65.H12CORE.0.P.B	1.3e-262	Rela	Rel	M08039	5.32e-257	1.3e-262	RELA	NF-kappaB-related factors	MA0107.1	9.26619e-11	TF65	NFkappaB-related	TF65.H12CORE.0.P.B	1.81682e-11	RELA	REL	M08039	1.09246e-12	1.09246e-12		TRUE		TRUE
PEAKS035363	ASCL2	O35885	Basic domains {1}	Basic helix-loop-helix factors (bHLH) {1.2}		ASCL1	MyoD/ASC-related factors	MA1100.3	2.05e-10	MYF5	MyoD-ASC-related	MYF5.H12CORE.0.P.B	1.99e-09	Tal1	bHLH	M09471	4.49e-17	4.49e-17	ASCL1	MyoD/ASC-related factors	MA1100.3	0.531551	ASCL1	MyoD-ASC-related	ASCL1.H12CORE.0.PSM.A	0.397357	AHR	BHLH	M08747	0.237771	0.237771		TRUE		FALSE
PEAKS035367	SOX6	P40645	Other all-alpha-helical DNA-binding domains {4}	High-mobility group (HMG) domain factors {4.1}		SOX6	SOX-related factors	MA0515.1	1.12e-125	SOX8	SOX-related	SOX8.H12CORE.1.PS.A	2.5e-141	Tcf7l1	Sox	M09407	1.9e-207	1.9e-207	SOX9	SOX-related factors	MA0077.2	0.108125	SOX7	SOX-related	SOX7.H12CORE.0.PS.A	0.111324	TCF7L1	SOX	M09407	0.000134461	0.000134461		TRUE		TRUE
PEAKS035381	CDX2	P43241	Helix-turn-helix domains {3}	Homeo domain factors {3.1}		CDX1	HOX	MA0878.3	0	CDX1	HOX-related	CDX1.H12CORE.1.S.B	0	Hoxd4	Homeodomain	M09158	0	0	CDX1	HOX	MA0878.3	6.34159e-12	CDX2	HOX-related	CDX2.H12CORE.0.PS.A	4.62011e-13	HOXD12	HOMEODOMAIN	M05076	7.53397e-13	4.62011e-13		TRUE		TRUE
PEAKS035398	POU2F1	P25425	Helix-turn-helix domains {3}	Homeo domain factors {3.1}		POU4F3	POU domain factors	MA0791.2	3.51e-08	PO4F3	POU	PO4F3.H12CORE.0.SM.B	7.93e-18	Pou4f1	Homeodomain,POU	M03312	3.29e-09	7.93e-18	POU4F2	POU domain factors	MA0683.2	0.0475328	PIT1	POU	PIT1.H12CORE.1.S.B	0.000271376	POU4F1	HOMEODOMAIN,POU	M05470	0.0423543	0.000271376		TRUE		TRUE
PEAKS035427	ATOH1	P48985	Basic domains {1}	Basic helix-loop-helix factors (bHLH) {1.2}		NEUROD2	Tal-related	MA0668.3	0	NGN2	Tal-related	NGN2.H12CORE.0.P.B	0	Neurog3	bHLH	M08758	0	0	FERD3L	Tal-related	MA1485.1	4.52148e-07	TWST1	Tal-related	TWST1.H12CORE.1.P.B	3.90085e-09	ATOH1	BHLH	M09480	1.42109e-13	1.42109e-13		TRUE		TRUE
PEAKS035431	HOXA9	P09631	Helix-turn-helix domains {3}	Homeo domain factors {3.1}		CDX1	HOX	MA0878.3	4.35e-99	HXA9	HOX-related	HXA9.H12CORE.0.P.B	3.56e-314	Hoxc9	Homeodomain	M09574	3e-319	4.35e-99	HOXA10	HOX	MA0899.2	0.000480178	HXA9	HOX-related	HXA9.H12CORE.0.P.B	8.58152e-14	HOXA9	HOMEODOMAIN	M08138	5.99337e-13	8.58152e-14		TRUE		TRUE
PEAKS035465	CTCF	Q61164	Zinc-coordinating DNA-binding domains {2}	C2H2 zinc finger factors {2.3}		CTCF	More than 3 adjacent zinc fingers	MA0139.2	0	CTCF	More than 3 adjacent zinc fingers	CTCF.H12CORE.0.P.B	0	Ctcf	C2H2 ZF	M08966	0	0	CTCF	More than 3 adjacent zinc fingers	MA0139.2	5.13797e-18	CTCF	More than 3 adjacent zinc fingers	CTCF.H12CORE.0.P.B	3.1062e-20	CTCF	C2H2 ZF	M08022	3.02376e-17	3.1062e-20		TRUE		TRUE
PEAKS035467	MAX	P28574	Basic domains {1}	Basic helix-loop-helix factors (bHLH) {1.2}		MYC	bHLH-ZIP	MA0147.4	1.81e-296	MYC	bHLH-ZIP	MYC.H12CORE.0.P.B	0	Myc	bHLH	M09467	5.83e-299	0	MYCN	bHLH-ZIP	MA0104.5	4.76837e-07	MAX	bHLH-ZIP	MAX.H12CORE.2.S.C	1.3113e-06	MYC	BHLH	M09467	1.90735e-06	4.76837e-07		TRUE		TRUE
PEAKS035469	TCF12	Q61286	Basic domains {1}	Basic helix-loop-helix factors (bHLH) {1.2}		TCF12	E2A	MA0521.3	0	TFE2	E2A	TFE2.H12CORE.0.PS.A	0	Ascl2	bHLH	M00117	0	0	TCF12	E2A	MA0521.3	5.12694e-06	HTF4	E2A	HTF4.H12CORE.0.PSM.A	5.19838e-05	BHLHA15	BHLH	M08774	2.64868e-10	2.64868e-10		TRUE		TRUE
PEAKS035471	CTCF	Q61164	Zinc-coordinating DNA-binding domains {2}	C2H2 zinc finger factors {2.3}		CTCF	More than 3 adjacent zinc fingers	MA0139.2	0	CTCF	More than 3 adjacent zinc fingers	CTCF.H12CORE.0.P.B	0	Ctcf	C2H2 ZF	M08966	0	0	CTCF	More than 3 adjacent zinc fingers	MA0139.2	9.89314e-18	CTCF	More than 3 adjacent zinc fingers	CTCF.H12CORE.0.P.B	2.24941e-19	CTCF	C2H2 ZF	M08966	2.08958e-20	2.08958e-20		TRUE		TRUE
PEAKS035472	CTCF	Q61164	Zinc-coordinating DNA-binding domains {2}	C2H2 zinc finger factors {2.3}		CTCF	More than 3 adjacent zinc fingers	MA0139.2	0	CTCF	More than 3 adjacent zinc fingers	CTCF.H12CORE.0.P.B	0	Ctcf	C2H2 ZF	M08966	0	0	CTCF	More than 3 adjacent zinc fingers	MA0139.2	2.59084e-17	CTCF	More than 3 adjacent zinc fingers	CTCF.H12CORE.0.P.B	8.44132e-21	CTCF	C2H2 ZF	M08966	1.98608e-20	8.44132e-21		TRUE		TRUE
PEAKS035477	CTCF	Q61164	Zinc-coordinating DNA-binding domains {2}	C2H2 zinc finger factors {2.3}		CTCF	More than 3 adjacent zinc fingers	MA0139.2	0	CTCF	More than 3 adjacent zinc fingers	CTCF.H12CORE.0.P.B	0	Ctcf	C2H2 ZF	M08966	0	0	CTCF	More than 3 adjacent zinc fingers	MA1930.2	1.48069e-17	CTCF	More than 3 adjacent zinc fingers	CTCF.H12CORE.0.P.B	7.77578e-19	CTCF	C2H2 ZF	M08966	2.72227e-17	7.77578e-19		TRUE		TRUE
PEAKS035479	CTCF	Q61164	Zinc-coordinating DNA-binding domains {2}	C2H2 zinc finger factors {2.3}		CTCF	More than 3 adjacent zinc fingers	MA0139.2	0	CTCF	More than 3 adjacent zinc fingers	CTCF.H12CORE.0.P.B	0	Ctcf	C2H2 ZF	M08966	0	0	CTCF	More than 3 adjacent zinc fingers	MA0139.2	1.8416e-17	CTCF	More than 3 adjacent zinc fingers	CTCF.H12CORE.0.P.B	7.03061e-18	CTCF	C2H2 ZF	M08022	4.70218e-17	7.03061e-18		TRUE		TRUE
PEAKS035480	CTCF	Q61164	Zinc-coordinating DNA-binding domains {2}	C2H2 zinc finger factors {2.3}		CTCF	More than 3 adjacent zinc fingers	MA0139.2	0	CTCF	More than 3 adjacent zinc fingers	CTCF.H12CORE.0.P.B	0	Ctcf	C2H2 ZF	M08966	0	0	CTCF	More than 3 adjacent zinc fingers	MA0139.2	9.45635e-19	CTCF	More than 3 adjacent zinc fingers	CTCF.H12CORE.0.P.B	3.82813e-19	CTCF	C2H2 ZF	M08966	3.52474e-20	3.52474e-20		TRUE		TRUE
PEAKS035481	GATA1	P17679	Zinc-coordinating DNA-binding domains {2}	Other C4 zinc finger-type factors {2.2}		GATA2	C4-GATA-related	MA0036.4	0	GATA1	C4-GATA-related	GATA1.H12CORE.0.P.B	0	Gata6	GATA	M00165	0	0	TRPS1	C4-GATA-related	MA1970.2	4.19095e-08	GATA2	C4-GATA-related	GATA2.H12CORE.1.P.B	7.50625e-14	GATA1	GATA	M09124	2.38736e-16	2.38736e-16		TRUE		TRUE
PEAKS035487	CTCF	Q61164	Zinc-coordinating DNA-binding domains {2}	C2H2 zinc finger factors {2.3}		CTCF	More than 3 adjacent zinc fingers	MA0139.2	0	CTCF	More than 3 adjacent zinc fingers	CTCF.H12CORE.0.P.B	0	Ctcf	C2H2 ZF	M08966	0	0	CTCF	More than 3 adjacent zinc fingers	MA0139.2	8.11276e-15	CTCF	More than 3 adjacent zinc fingers	CTCF.H12CORE.0.P.B	1.10985e-18	CTCF	C2H2 ZF	M08966	7.839e-21	7.839e-21		TRUE		TRUE
PEAKS035488	E2F4	Q8R0K9	Helix-turn-helix domains {3}	Fork head / winged helix factors {3.3}		E2F8	E2F	MA0865.3	8.8e-229	E2F4	E2F	E2F4.H12CORE.0.P.B	8.17e-257	E2f8	E2F	M09522	8e-262	8e-262	E2F7	E2F	MA0758.1	0.0951129	E2F7	E2F	E2F7.H12CORE.0.S.C	0.0827002	E2F8	E2F	M06875	0.096817	0.0827002		TRUE		FALSE
PEAKS035492	CTCF	Q61164	Zinc-coordinating DNA-binding domains {2}	C2H2 zinc finger factors {2.3}		CTCF	More than 3 adjacent zinc fingers	MA0139.2	0	CTCF	More than 3 adjacent zinc fingers	CTCF.H12CORE.0.P.B	0	Ctcf	C2H2 ZF	M08966	0	0	CTCF	More than 3 adjacent zinc fingers	MA0139.2	3.07447e-16	CTCF	More than 3 adjacent zinc fingers	CTCF.H12CORE.0.P.B	2.43195e-16	CTCF	C2H2 ZF	M08022	1.57312e-19	1.57312e-19		TRUE		TRUE
PEAKS035495	MYOD1	P10085	Basic domains {1}	Basic helix-loop-helix factors (bHLH) {1.2}		ASCL2	MyoD/ASC-related factors	MA0816.1	0	MYOD1	MyoD-ASC-related	MYOD1.H12CORE.0.P.B	0	Myog	bHLH	M08755	0	0	ASCL2	MyoD/ASC-related factors	MA0816.1	1.80249e-07	MYOD1	MyoD-ASC-related	MYOD1.H12CORE.0.P.B	6.26028e-17	MYOD1	BHLH	M08745	4.1849e-17	4.1849e-17		TRUE		TRUE
PEAKS035498	CTCF	Q61164	Zinc-coordinating DNA-binding domains {2}	C2H2 zinc finger factors {2.3}		CTCF	More than 3 adjacent zinc fingers	MA0139.2	0	CTCF	More than 3 adjacent zinc fingers	CTCF.H12CORE.0.P.B	0	Ctcf	C2H2 ZF	M08966	0	0	CTCF	More than 3 adjacent zinc fingers	MA0139.2	1.89951e-14	CTCF	More than 3 adjacent zinc fingers	CTCF.H12CORE.0.P.B	1.75495e-17	CTCF	C2H2 ZF	M08966	6.88206e-20	6.88206e-20		TRUE		TRUE
PEAKS035499	TAL1	P22091	Basic domains {1}	Basic helix-loop-helix factors (bHLH) {1.2}		PTF1A	Tal-related	MA1619.2	9.81e-40	TAL1	Tal-related	TAL1.H12CORE.0.P.B	0	Tal1	bHLH	M08759	0	0	HAND2	Tal-related	MA1638.2	0.0436375	TAL1	Tal-related	TAL1.H12CORE.0.P.B	2.60171e-19	TAL1	BHLH	M08759	7.93755e-18	2.60171e-19		TRUE		TRUE
PEAKS035504	CTCF	Q61164	Zinc-coordinating DNA-binding domains {2}	C2H2 zinc finger factors {2.3}		CTCF	More than 3 adjacent zinc fingers	MA0139.2	0	CTCF	More than 3 adjacent zinc fingers	CTCF.H12CORE.0.P.B	0	Ctcf	C2H2 ZF	M08966	0	0	CTCF	More than 3 adjacent zinc fingers	MA0139.2	2.24042e-15	CTCF	More than 3 adjacent zinc fingers	CTCF.H12CORE.0.P.B	3.27974e-16	CTCF	C2H2 ZF	M08022	2.68355e-18	2.68355e-18		TRUE		TRUE
PEAKS035505	CEBPB	P28033	Basic domains {1}	Basic leucine zipper factors (bZIP) {1.1}		CEBPG	CEBP-related	MA0838.1	0	CEBPD	C/EBP-related	CEBPD.H12CORE.0.P.B	0	Cebpb	bZIP	M00999	0	0	CEBPA	CEBP-related	MA0102.5	6.33195e-09	CEBPD	C/EBP-related	CEBPD.H12CORE.0.P.B	3.86238e-15	CEBPB	BZIP	M08841	3.62497e-11	3.86238e-15		TRUE		TRUE
PEAKS035507	CTCF	Q61164	Zinc-coordinating DNA-binding domains {2}	C2H2 zinc finger factors {2.3}		CTCF	More than 3 adjacent zinc fingers	MA0139.2	0	CTCF	More than 3 adjacent zinc fingers	CTCF.H12CORE.0.P.B	0	Ctcf	C2H2 ZF	M08966	0	0	CTCF	More than 3 adjacent zinc fingers	MA0139.2	3.2277e-17	CTCF	More than 3 adjacent zinc fingers	CTCF.H12CORE.0.P.B	1.05565e-20	CTCF	C2H2 ZF	M08966	3.42453e-21	3.42453e-21		TRUE		TRUE
PEAKS035508	USF1	Q61069	Basic domains {1}	Basic helix-loop-helix factors (bHLH) {1.2}		TFEB	bHLH-ZIP	MA0692.2	0	USF2	bHLH-ZIP	USF2.H12CORE.0.PSM.A	0	Usf2	bHLH	M09479	0	0	TFE3	bHLH-ZIP	MA0831.3	1.03656e-08	USF1	bHLH-ZIP	USF1.H12CORE.0.PSM.A	5.3215e-16	USF2	BHLH	M08777	4.69593e-19	4.69593e-19		TRUE		TRUE
PEAKS035509	MYOG	P12979	Basic domains {1}	Basic helix-loop-helix factors (bHLH) {1.2}		MYOG	MyoD/ASC-related factors	MA0500.3	0	MYOD1	MyoD-ASC-related	MYOD1.H12CORE.1.PSM.A	0	Ascl2	bHLH	M00117	0	0	MYOG	MyoD/ASC-related factors	MA0500.3	1.90735e-06	MYF6	MyoD-ASC-related	MYF6.H12CORE.0.SM.B	1.90735e-06	TCF3	BHLH	M09466	1.90735e-06	1.90735e-06		TRUE		TRUE
PEAKS035512	CEBPB	P28033	Basic domains {1}	Basic leucine zipper factors (bZIP) {1.1}		CEBPG	CEBP-related	MA1636.2	0	CEBPD	C/EBP-related	CEBPD.H12CORE.0.P.B	0	Cebpb	bZIP	M02636	0	0	CEBPG	CEBP-related	MA1636.2	1.11681e-08	CEBPD	C/EBP-related	CEBPD.H12CORE.0.P.B	6.76943e-10	CEBPB	BZIP	M08841	1.94979e-07	6.76943e-10		TRUE		TRUE
PEAKS035513	TAL1	P22091	Basic domains {1}	Basic helix-loop-helix factors (bHLH) {1.2}		BHLHA15	Tal-related	MA1472.3	1.86e-43	TAL1	Tal-related	TAL1.H12CORE.0.P.B	1.5e-215	Tal1	bHLH	M09472	1.93e-210	1.5e-215	HAND1	Tal-related	MA2123.1	0.0107733	TAL1	Tal-related	TAL1.H12CORE.0.P.B	1.52442e-12	TAL1	BHLH	M09472	1.21856e-18	1.21856e-18		TRUE		TRUE
PEAKS035515	FLI1	P26323	Helix-turn-helix domains {3}	Tryptophan cluster factors {3.5}		ELK3	Ets-related	MA0759.3	0	ELK4	Ets-related	ELK4.H12CORE.0.PSM.A	0	Erf	Ets	M04730	0	0	ELK3	Ets-related	MA0759.3	1.76849e-09	FLI1	Ets-related	FLI1.H12CORE.0.PSM.A	3.19822e-14	ELK1	ETS	M09070	8.41175e-14	3.19822e-14		TRUE		TRUE
PEAKS035518	GATA1	P17679	Zinc-coordinating DNA-binding domains {2}	Other C4 zinc finger-type factors {2.2}		GATA2	C4-GATA-related	MA0036.4	1.35e-300	GATA1	C4-GATA-related	GATA1.H12CORE.0.P.B	0	Gata4	GATA	M09556	0	0	GATA2	C4-GATA-related	MA0036.4	2.79397e-08	GATA4	C4-GATA-related	GATA4.H12CORE.0.PSM.A	2.18279e-11	GATA2	GATA	M09121	1.5443e-10	2.18279e-11		TRUE		TRUE
PEAKS035519	CTCF	Q61164	Zinc-coordinating DNA-binding domains {2}	C2H2 zinc finger factors {2.3}		CTCF	More than 3 adjacent zinc fingers	MA0139.2	0	CTCF	More than 3 adjacent zinc fingers	CTCF.H12CORE.0.P.B	0	Ctcf	C2H2 ZF	M08966	0	0	CTCF	More than 3 adjacent zinc fingers	MA0139.2	6.4603e-16	CTCF	More than 3 adjacent zinc fingers	CTCF.H12CORE.0.P.B	5.40004e-17	CTCF	C2H2 ZF	M08022	2.93702e-19	2.93702e-19		TRUE		TRUE
PEAKS035523	CTCF	Q61164	Zinc-coordinating DNA-binding domains {2}	C2H2 zinc finger factors {2.3}		CTCF	More than 3 adjacent zinc fingers	MA0139.2	0	CTCF	More than 3 adjacent zinc fingers	CTCF.H12CORE.0.P.B	0	Ctcf	C2H2 ZF	M08966	0	0	CTCF	More than 3 adjacent zinc fingers	MA0139.2	3.11667e-15	CTCF	More than 3 adjacent zinc fingers	CTCF.H12CORE.0.P.B	1.88824e-17	CTCF	C2H2 ZF	M08022	3.78522e-18	3.78522e-18		TRUE		TRUE
PEAKS035524	CTCF	Q61164	Zinc-coordinating DNA-binding domains {2}	C2H2 zinc finger factors {2.3}		CTCF	More than 3 adjacent zinc fingers	MA0139.2	0	CTCF	More than 3 adjacent zinc fingers	CTCF.H12CORE.0.P.B	0	Ctcf	C2H2 ZF	M08966	0	0	CTCF	More than 3 adjacent zinc fingers	MA0139.2	9.08904e-16	CTCF	More than 3 adjacent zinc fingers	CTCF.H12CORE.0.P.B	3.12719e-19	CTCF	C2H2 ZF	M08966	7.14684e-22	7.14684e-22		TRUE		TRUE
PEAKS035526	CTCF	Q61164	Zinc-coordinating DNA-binding domains {2}	C2H2 zinc finger factors {2.3}		CTCF	More than 3 adjacent zinc fingers	MA0139.2	0	CTCF	More than 3 adjacent zinc fingers	CTCF.H12CORE.0.P.B	0	Ctcf	C2H2 ZF	M08966	0	0	CTCF	More than 3 adjacent zinc fingers	MA0139.2	7.37574e-19	CTCF	More than 3 adjacent zinc fingers	CTCF.H12CORE.0.P.B	4.72176e-19	CTCF	C2H2 ZF	M08966	2.1939e-18	4.72176e-19		TRUE		TRUE
PEAKS035549	EBF1	Q07802	Immunoglobulin fold {6}	Rel homology region (RHR) factors {6.1}		EBF2	Early B-Cell Factor-related factors	MA1604.2	0	COE2	EBF-related	COE2.H12CORE.0.P.B	0	Ebf1	EBF1	M09045	0	0	EBF2	Early B-Cell Factor-related factors	MA1604.2	5.91808e-07	COE1	EBF-related	COE1.H12CORE.0.P.B	2.06265e-08	EBF3	EBF1	M09527	3.81243e-08	2.06265e-08		TRUE		TRUE
PEAKS035556	PAX5	Q02650	Helix-turn-helix domains {3}	Paired box factors {3.2}		PAX8	Paired domain only	MA2094.1	1.12e-70	PAX2	PD	PAX2.H12CORE.0.SM.B	2.75e-96	Pax1	Paired box	M09342	1.56e-187	1.56e-187	PAX2	Paired domain only	MA0067.3	9.51811e-07	PAX9	PD	PAX9.H12CORE.0.SM.B	2.82004e-06	PAX9	PAIRED BOX	M05688	3.05474e-07	3.05474e-07		TRUE		TRUE
PEAKS035557	PAX5	Q02650	Helix-turn-helix domains {3}	Paired box factors {3.2}		PAX8	Paired domain only	MA2094.1	2.66e-87	PAX2	PD	PAX2.H12CORE.0.SM.B	2.89e-142	Pax1	Paired box	M09342	2.98e-207	2.98e-207	PAX2	Paired domain only	MA0067.3	0.725	PAX9	PD	PAX9.H12CORE.0.SM.B	0.932364	PAX8	PAIRED BOX	M03948	0.291541	0.291541		TRUE		FALSE
PEAKS035565	STAT1	P42225	Immunoglobulin fold {6}	STAT domain factors {6.2}		STAT1	STAT factors	MA0137.4	5.4e-18	STAT4	STAT	STAT4.H12CORE.0.P.B	4.08e-22	Stat4	STAT	M09646	3.38e-21	4.08e-22	STAT5B	STAT factors	MA1625.2	0.379509	STAT3	STAT	STAT3.H12CORE.0.P.B	0.615968	STAT4	STAT	M09646	0.580241	0.379509		TRUE		FALSE
PEAKS035567	CTCF	Q61164	Zinc-coordinating DNA-binding domains {2}	C2H2 zinc finger factors {2.3}		CTCF	More than 3 adjacent zinc fingers	MA0139.2	0	CTCF	More than 3 adjacent zinc fingers	CTCF.H12CORE.0.P.B	0	Ctcf	C2H2 ZF	M08966	0	0	CTCF	More than 3 adjacent zinc fingers	MA0139.2	1.11364e-18	CTCF	More than 3 adjacent zinc fingers	CTCF.H12CORE.0.P.B	1.55444e-20	CTCF	C2H2 ZF	M08966	4.61147e-19	1.55444e-20		TRUE		TRUE
PEAKS035573	CTCF	Q61164	Zinc-coordinating DNA-binding domains {2}	C2H2 zinc finger factors {2.3}		CTCF	More than 3 adjacent zinc fingers	MA0139.2	0	CTCF	More than 3 adjacent zinc fingers	CTCF.H12CORE.0.P.B	0	Ctcf	C2H2 ZF	M08966	0	0	CTCF	More than 3 adjacent zinc fingers	MA0139.2	3.74417e-17	CTCF	More than 3 adjacent zinc fingers	CTCF.H12CORE.0.P.B	1.99665e-20	CTCF	C2H2 ZF	M08966	6.75244e-20	1.99665e-20		TRUE		TRUE
PEAKS035584	MYBL1	P51960	Helix-turn-helix domains {3}	Tryptophan cluster factors {3.5}		MYB	Myb/SANT domain factors	MA0100.4	6.2e-109	MYBA	Myb/SANT domain	MYBA.H12CORE.1.PS.A	0	Myb	Myb/SANT	M09601	0	0	MYB	Myb/SANT domain factors	MA0100.4	0.000437657	MYB	Myb/SANT domain	MYB.H12CORE.0.P.B	1.06916e-06	MYB	MYB/SANT	M09261	2.99513e-06	1.06916e-06		TRUE		TRUE
PEAKS035585	EHF	O70273	Helix-turn-helix domains {3}	Tryptophan cluster factors {3.5}		NA	Ets-related	NA	1	NA	Ets-related	NA	1	Erf	Ets	M02645	0.000888	0.000888	ETV7	Ets-related	MA1708.2	0.0887777	ETV7	Ets-related	ETV7.H12CORE.1.P.C	0.0354409	ETS2	ETS	M09074	0.0260787	0.0260787		TRUE		FALSE
PEAKS035586	AR	P19091	Zinc-coordinating DNA-binding domains {2}	Nuclear receptors with C4 zinc fingers {2.1}		AR	Steroid hormone receptors (NR3)	MA0007.4	0	PRGR	Steroid hormone receptors	PRGR.H12CORE.0.P.B	0	Nr3c2	Nuclear receptor	M07987	0	0	AR	Steroid hormone receptors (NR3)	MA0007.4	2.55998e-11	PRGR	Steroid hormone receptors	PRGR.H12CORE.0.P.B	9.80192e-14	NR3C2	NUCLEAR RECEPTOR	M09326	8.56172e-16	8.56172e-16		TRUE		TRUE
PEAKS035587	ERG	P81270	Helix-turn-helix domains {3}	Tryptophan cluster factors {3.5}		ELK3	Ets-related	MA0759.3	4.73e-212	FLI1	Ets-related	FLI1.H12CORE.0.PSM.A	1.36e-188	Erf	Ets	M04730	1.15e-243	1.15e-243	ELK4	Ets-related	MA0076.3	4.84517e-11	ERG	Ets-related	ERG.H12CORE.0.P.B	3.5049e-15	ERF	ETS	M08112	8.41175e-14	3.5049e-15		TRUE		TRUE
PEAKS035588	AR	P19091	Zinc-coordinating DNA-binding domains {2}	Nuclear receptors with C4 zinc fingers {2.1}		AR	Steroid hormone receptors (NR3)	MA0007.4	0	PRGR	Steroid hormone receptors	PRGR.H12CORE.0.P.B	0	Nr3c2	Nuclear receptor	M03923	0	0	AR	Steroid hormone receptors (NR3)	MA0007.4	6.0975e-12	ANDR	Steroid hormone receptors	ANDR.H12CORE.0.P.B	1.05216e-16	NR3C2	NUCLEAR RECEPTOR	M09331	1.34222e-14	1.05216e-16		TRUE		TRUE
PEAKS035589	ERG	P81270	Helix-turn-helix domains {3}	Tryptophan cluster factors {3.5}		ELK3	Ets-related	MA0759.3	0	ELK4	Ets-related	ELK4.H12CORE.0.PSM.A	1.57e-290	Erf	Ets	M04730	0	0	ETV4	Ets-related	MA0764.4	3.27049e-10	ETV5	Ets-related	ETV5.H12CORE.1.PM.A	6.77923e-12	ERF	ETS	M07956	1.1829e-14	1.1829e-14		TRUE		TRUE
PEAKS035590	AR	P19091	Zinc-coordinating DNA-binding domains {2}	Nuclear receptors with C4 zinc fingers {2.1}		AR	Steroid hormone receptors (NR3)	MA0007.4	0	PRGR	Steroid hormone receptors	PRGR.H12CORE.0.P.B	0	Nr3c2	Nuclear receptor	M03923	0	0	NR3C2	Steroid hormone receptors (NR3)	MA0727.2	2.10144e-11	PRGR	Steroid hormone receptors	PRGR.H12CORE.0.P.B	3.53301e-13	NR3C1	NUCLEAR RECEPTOR	M09614	5.60521e-16	5.60521e-16		TRUE		TRUE
PEAKS035592	AR	P19091	Zinc-coordinating DNA-binding domains {2}	Nuclear receptors with C4 zinc fingers {2.1}		AR	Steroid hormone receptors (NR3)	MA0007.4	0	PRGR	Steroid hormone receptors	PRGR.H12CORE.0.P.B	0	Nr3c2	Nuclear receptor	M03923	0	0	AR	Steroid hormone receptors (NR3)	MA0007.4	1.88992e-11	ANDR	Steroid hormone receptors	ANDR.H12CORE.0.P.B	6.16142e-14	NR3C2	NUCLEAR RECEPTOR	M09326	1.95525e-13	6.16142e-14		TRUE		TRUE
PEAKS035596	PTF1A	Q9QX98	Basic domains {1}	Basic helix-loop-helix factors (bHLH) {1.2}		NA		NA	1	PTF1A	Tal-related	PTF1A.H12CORE.0.P.B	0	Ascl2	bHLH	M00117	7.16e-292	0	NA	NA	NA	1	PTF1A	Tal-related	PTF1A.H12CORE.0.P.B	8.99357e-11	PTF1A	BHLH	M08757	2.20068e-08	8.99357e-11		TRUE		TRUE
PEAKS035598	RBPJL	O08674	Immunoglobulin fold {6}	Rel homology region (RHR) factors {6.1}		NA		NA	1	NA		NA	1	Rbpj	CSL	M09021	2.56e-90	2.56e-90	NA	NA	NA	1	NA	NA	NA	1	RBPJL	CSL	M09519	1.04026e-06	1.04026e-06		TRUE		TRUE
PEAKS035599	FOXA2	P35583	Helix-turn-helix domains {3}	Fork head / winged helix factors {3.3}		FOXP4	FOX	MA2117.1	5.95e-224	FOXA2	FOX	FOXA2.H12CORE.0.PSM.A	0	Foxb2	Forkhead	M09088	0	0	FOXC2	FOX	MA0846.2	9.17174e-08	FOXA2	FOX	FOXA2.H12CORE.0.PSM.A	5.86657e-13	FOXB2	FORKHEAD	M09088	3.05311e-15	3.05311e-15		TRUE		TRUE
PEAKS035603	ESR1	P19785	Zinc-coordinating DNA-binding domains {2}	Nuclear receptors with C4 zinc fingers {2.1}		ESR2	Steroid hormone receptors (NR3)	MA0258.2	1.76e-64	ESR2	Steroid hormone receptors	ESR2.H12CORE.1.P.B	9.31e-87	Nr6a1	Nuclear receptor	M05566	4.68e-102	4.68e-102	ESR2	Steroid hormone receptors (NR3)	MA0258.2	5.46434e-09	ESR1	Steroid hormone receptors	ESR1.H12CORE.0.P.B	3.46955e-10	ESR1	NUCLEAR RECEPTOR	M09309	6.07577e-11	6.07577e-11		TRUE		TRUE
PEAKS035604	ESR1	P19785	Zinc-coordinating DNA-binding domains {2}	Nuclear receptors with C4 zinc fingers {2.1}		ESR2	Steroid hormone receptors (NR3)	MA0258.2	0	ESR1	Steroid hormone receptors	ESR1.H12CORE.0.P.B	0	Esr2	Nuclear receptor	M09311	0	0	ESR2	Steroid hormone receptors (NR3)	MA0258.2	1.57727e-12	ESR1	Steroid hormone receptors	ESR1.H12CORE.0.P.B	1.03058e-14	ESR1	NUCLEAR RECEPTOR	M09309	2.31929e-14	1.03058e-14		TRUE		TRUE
PEAKS035606	RELA	Q04207	Immunoglobulin fold {6}	Rel homology region (RHR) factors {6.1}		RELA	NF-kappaB-related factors	MA0107.1	5.76e-09	RELB	NFkappaB-related	RELB.H12CORE.0.P.B	7.69e-10	Rel	Rel	M09353	1.91e-22	1.91e-22	RELB	NF-kappaB-related factors	MA1117.2	0.0301584	NFKB2	NFkappaB-related	NFKB2.H12CORE.0.PSM.A	0.0108027	RELA	REL	M08038	0.00766964	0.00766964		TRUE		FALSE
PEAKS035607	RELA	Q04207	Immunoglobulin fold {6}	Rel homology region (RHR) factors {6.1}		REL	NF-kappaB-related factors	MA0101.1	1.96e-263	TF65	NFkappaB-related	TF65.H12CORE.0.P.B	8.02e-312	Rela	Rel	M09355	9.01e-299	9.01e-299	RELA	NF-kappaB-related factors	MA0107.1	5.85962e-10	TF65	NFkappaB-related	TF65.H12CORE.0.P.B	3.45468e-12	RELA	REL	M08039	7.07428e-11	3.45468e-12		TRUE		TRUE
PEAKS035608	RELA	Q04207	Immunoglobulin fold {6}	Rel homology region (RHR) factors {6.1}		REL	NF-kappaB-related factors	MA0101.1	1.61e-252	TF65	NFkappaB-related	TF65.H12CORE.0.P.B	8.39e-317	Rela	Rel	M09355	8.82e-305	8.82e-305	RELA	NF-kappaB-related factors	MA0107.1	4.80178e-08	TF65	NFkappaB-related	TF65.H12CORE.0.P.B	3.71756e-10	RELA	REL	M08039	3.34339e-09	3.71756e-10		TRUE		TRUE
PEAKS035613	CEBPB	P28033	Basic domains {1}	Basic leucine zipper factors (bZIP) {1.1}		CEBPG	CEBP-related	MA0838.1	0	CEBPA	C/EBP-related	CEBPA.H12CORE.0.P.B	0	Cebpb	bZIP	M08841	0	0	CEBPG	CEBP-related	MA0838.1	8.72205e-09	CEBPA	C/EBP-related	CEBPA.H12CORE.0.P.B	5.24025e-11	CEBPB	BZIP	M02867	6.01358e-09	5.24025e-11		TRUE		TRUE
PEAKS035614	CEBPB	P28033	Basic domains {1}	Basic leucine zipper factors (bZIP) {1.1}		CEBPG	CEBP-related	MA0838.1	0	CEBPB	C/EBP-related	CEBPB.H12CORE.0.P.B	0	Cebpb	bZIP	M00999	0	0	CEBPA	CEBP-related	MA0102.5	3.72803e-10	CEBPA	C/EBP-related	CEBPA.H12CORE.0.P.B	2.92994e-14	CEBPB	BZIP	M08841	2.57492e-15	2.57492e-15		TRUE		TRUE
PEAKS035615	CEBPB	P28033	Basic domains {1}	Basic leucine zipper factors (bZIP) {1.1}		CEBPG	CEBP-related	MA0838.1	0	CEBPB	C/EBP-related	CEBPB.H12CORE.0.P.B	0	Cebpb	bZIP	M00999	0	0	CEBPG	CEBP-related	MA0838.1	2.15125e-08	CEBPA	C/EBP-related	CEBPA.H12CORE.0.P.B	3.03496e-10	CEBPB	BZIP	M02867	2.03497e-08	3.03496e-10		TRUE		TRUE
PEAKS035616	CEBPB	P28033	Basic domains {1}	Basic leucine zipper factors (bZIP) {1.1}		CEBPG	CEBP-related	MA0838.1	0	CEBPB	C/EBP-related	CEBPB.H12CORE.0.P.B	0	Cebpb	bZIP	M08841	0	0	CEBPA	CEBP-related	MA0102.5	8.2237e-10	CEBPB	C/EBP-related	CEBPB.H12CORE.0.P.B	7.72476e-15	CEBPA	BZIP	M08830	8.58307e-16	8.58307e-16		TRUE		TRUE
PEAKS035634	IRF4	Q64287	Helix-turn-helix domains {3}	Tryptophan cluster factors {3.5}		IRF1	Interferon-regulatory factors	MA0050.4	1.12e-21	IRF8	IRF	IRF8.H12CORE.2.SM.B	1.49e-40	Irf4	IRF	M00175	1.28e-39	1.49e-40	IRF5	Interferon-regulatory factors	MA1420.1	0.587601	IRF8	IRF	IRF8.H12CORE.0.P.B	0.255054	IRF9	IRF	M00173	0.0304391	0.0304391		TRUE		FALSE
PEAKS035635	BATF	O35284	Basic domains {1}	Basic leucine zipper factors (bZIP) {1.1}		BATF	B-ATF-related factors	MA1634.2	9.96e-308	BATF	B-ATF-related	BATF.H12CORE.0.P.B	0	Batf	bZIP	M08829	0	0	BATF3	B-ATF-related factors	MA0835.3	3.21861e-05	BATF3	B-ATF-related	BATF3.H12CORE.1.P.B	5.16324e-06	FOSL1	BZIP	M08821	7.15256e-07	7.15256e-07		TRUE		TRUE
PEAKS035637	IRF4	Q64287	Helix-turn-helix domains {3}	Tryptophan cluster factors {3.5}		IRF1	Interferon-regulatory factors	MA0050.4	5.06e-36	IRF8	IRF	IRF8.H12CORE.2.SM.B	1.11e-89	Irf4	IRF	M00175	9.95e-84	1.11e-89	IRF9	Interferon-regulatory factors	MA0653.1	0.0715395	IRF1	IRF	IRF1.H12CORE.0.P.B	0.0505883	IRF2	IRF	M00805	0.000393877	0.000393877		TRUE		TRUE
PEAKS035639	STAT5A	P42230	Immunoglobulin fold {6}	STAT domain factors {6.2}		STAT5B	STAT factors	MA1625.2	0	STA5B	STAT	STA5B.H12CORE.0.P.B	0	Stat5b	STAT	M09421	0	0	STAT5A	STAT factors	MA1624.2	1.58203e-08	STA5A	STAT	STA5A.H12CORE.0.P.B	2.27564e-09	STAT5B	STAT	M09421	8.69657e-11	8.69657e-11		TRUE		TRUE
PEAKS035640	STAT5B	P42232	Immunoglobulin fold {6}	STAT domain factors {6.2}		STAT5B	STAT factors	MA1625.2	0	STA5B	STAT	STA5B.H12CORE.0.P.B	0	Stat5b	STAT	M09421	0	0	STAT5A	STAT factors	MA1624.2	4.30239e-07	STA5B	STAT	STA5B.H12CORE.0.P.B	2.26318e-08	STAT5B	STAT	M09421	5.70518e-10	5.70518e-10		TRUE		TRUE
PEAKS035642	STAT5B	P42232	Immunoglobulin fold {6}	STAT domain factors {6.2}		STAT5B	STAT factors	MA1625.2	0	STA5B	STAT	STA5B.H12CORE.0.P.B	0	Stat5b	STAT	M09421	0	0	STAT5A	STAT factors	MA1624.2	9.01127e-08	STA5A	STAT	STA5A.H12CORE.0.P.B	5.58643e-08	STAT5B	STAT	M09421	2.20105e-10	2.20105e-10		TRUE		TRUE
PEAKS035661	ERG	P81270	Helix-turn-helix domains {3}	Tryptophan cluster factors {3.5}		ETS1	Ets-related	MA0098.4	0	FLI1	Ets-related	FLI1.H12CORE.0.PSM.A	0	Erf	Ets	M05864	0	0	ELK4	Ets-related	MA0076.3	7.09817e-09	ERG	Ets-related	ERG.H12CORE.0.P.B	4.38112e-16	ELK1	ETS	M09070	8.41175e-13	4.38112e-16		TRUE		TRUE
PEAKS035662	ERG	P81270	Helix-turn-helix domains {3}	Tryptophan cluster factors {3.5}		ELK4	Ets-related	MA0076.3	2.3e-315	FLI1	Ets-related	FLI1.H12CORE.0.PSM.A	0	Erf	Ets	M05864	0	0	ELK4	Ets-related	MA0076.3	2.51949e-09	ERG	Ets-related	ERG.H12CORE.0.P.B	2.19056e-16	ELK1	ETS	M09070	6.93969e-13	2.19056e-16		TRUE		TRUE
PEAKS035677	CEBPA	P53566	Basic domains {1}	Basic leucine zipper factors (bZIP) {1.1}		CEBPA	CEBP-related	MA0102.5	0	CEBPD	C/EBP-related	CEBPD.H12CORE.0.P.B	0	Cebpb	bZIP	M00999	0	0	CEBPA	CEBP-related	MA0102.5	2.9892e-08	CEBPB	C/EBP-related	CEBPB.H12CORE.0.P.B	1.73177e-11	CEBPA	BZIP	M08830	2.83897e-13	2.83897e-13		TRUE		TRUE
PEAKS035678	FOXA2	P35583	Helix-turn-helix domains {3}	Fork head / winged helix factors {3.3}		FOXP4	FOX	MA2117.1	0	FOXA1	FOX	FOXA1.H12CORE.0.P.B	0	Foxb2	Forkhead	M08121	0	0	FOXC2	FOX	MA0846.2	5.65032e-08	FOXA3	FOX	FOXA3.H12CORE.0.PS.A	7.41623e-10	FOXA2	FORKHEAD	M09104	1.42569e-12	1.42569e-12		TRUE		TRUE
PEAKS035679	FOXA1	P35582	Helix-turn-helix domains {3}	Fork head / winged helix factors {3.3}		FOXO6	FOX	MA0849.1	0	FOXA1	FOX	FOXA1.H12CORE.0.P.B	0	Foxb2	Forkhead	M08121	0	0	FOXC2	FOX	MA0846.2	2.4152e-11	FOXA2	FOX	FOXA2.H12CORE.0.PSM.A	1.35308e-15	FOXA3	FORKHEAD	M09106	1.04083e-17	1.04083e-17		TRUE		TRUE
PEAKS035690	MYOD1	P10085	Basic domains {1}	Basic helix-loop-helix factors (bHLH) {1.2}		MYOG	MyoD/ASC-related factors	MA0500.3	1.16e-216	MYF5	MyoD-ASC-related	MYF5.H12CORE.0.P.B	1.53e-234	Myog	bHLH	M08061	1.4e-237	1.4e-237	MYOG	MyoD/ASC-related factors	MA0500.3	1.90735e-06	MYOD1	MyoD-ASC-related	MYOD1.H12CORE.0.P.B	3.81469e-06	TCF3	BHLH	M09466	1.90735e-06	1.90735e-06		TRUE		TRUE
PEAKS035691	MYOD1	P10085	Basic domains {1}	Basic helix-loop-helix factors (bHLH) {1.2}		MYOD1	MyoD/ASC-related factors	MA0499.3	0	MYOD1	MyoD-ASC-related	MYOD1.H12CORE.1.PSM.A	0	Myog	bHLH	M09469	0	0	ASCL2	MyoD/ASC-related factors	MA0816.1	1.12204e-07	MYOD1	MyoD-ASC-related	MYOD1.H12CORE.0.P.B	6.66414e-14	MYOD1	BHLH	M08745	5.72301e-14	5.72301e-14		TRUE		TRUE
PEAKS035694	PAX7	P47239	Helix-turn-helix domains {3}	Paired box factors {3.2}		PAX7	Paired plus homeo domain	MA0680.3	0	PAX7	PD+HD	PAX7.H12CORE.2.PM.A	0	Pax3	Homeodomain,Paired box	M05442	0	0	PAX7	Paired plus homeo domain	MA0680.3	2.81528e-07	PAX3	PD+HD	PAX3.H12CORE.3.S.B	5.44795e-08	PAX3	HOMEODOMAIN,PAIRED BOX	M09588	2.13104e-07	5.44795e-08		TRUE		TRUE
PEAKS035725	CTCF	Q61164	Zinc-coordinating DNA-binding domains {2}	C2H2 zinc finger factors {2.3}		CTCF	More than 3 adjacent zinc fingers	MA0139.2	0	CTCF	More than 3 adjacent zinc fingers	CTCF.H12CORE.0.P.B	0	Ctcf	C2H2 ZF	M08966	0	0	CTCF	More than 3 adjacent zinc fingers	MA1930.2	7.17603e-23	CTCF	More than 3 adjacent zinc fingers	CTCF.H12CORE.0.P.B	3.81949e-16	CTCF	C2H2 ZF	M08022	1.09526e-14	7.17603e-23		TRUE		TRUE
PEAKS035726	CTCF	Q61164	Zinc-coordinating DNA-binding domains {2}	C2H2 zinc finger factors {2.3}		CTCF	More than 3 adjacent zinc fingers	MA0139.2	0	CTCF	More than 3 adjacent zinc fingers	CTCF.H12CORE.0.P.B	0	Ctcf	C2H2 ZF	M08966	0	0	CTCF	More than 3 adjacent zinc fingers	MA0139.2	2.6189e-17	CTCF	More than 3 adjacent zinc fingers	CTCF.H12CORE.0.P.B	2.22172e-19	CTCF	C2H2 ZF	M08966	1.29305e-20	1.29305e-20		TRUE		TRUE
PEAKS035727	CTCF	Q61164	Zinc-coordinating DNA-binding domains {2}	C2H2 zinc finger factors {2.3}		CTCF	More than 3 adjacent zinc fingers	MA0139.2	0	CTCF	More than 3 adjacent zinc fingers	CTCF.H12CORE.0.P.B	0	Ctcf	C2H2 ZF	M08966	0	0	CTCF	More than 3 adjacent zinc fingers	MA1930.2	1.04233e-21	CTCF	More than 3 adjacent zinc fingers	CTCF.H12CORE.0.P.B	3.60213e-15	CTCF	C2H2 ZF	M08966	1.38068e-13	1.04233e-21		TRUE		TRUE
PEAKS035728	CTCF	Q61164	Zinc-coordinating DNA-binding domains {2}	C2H2 zinc finger factors {2.3}		CTCF	More than 3 adjacent zinc fingers	MA0139.2	0	CTCF	More than 3 adjacent zinc fingers	CTCF.H12CORE.0.P.B	0	Ctcf	C2H2 ZF	M08966	0	0	CTCF	More than 3 adjacent zinc fingers	MA1930.2	1.0342e-17	CTCF	More than 3 adjacent zinc fingers	CTCF.H12CORE.0.P.B	1.2316e-16	CTCF	C2H2 ZF	M08966	1.37397e-13	1.0342e-17		TRUE		TRUE
PEAKS035729	CTCF	Q61164	Zinc-coordinating DNA-binding domains {2}	C2H2 zinc finger factors {2.3}		CTCF	More than 3 adjacent zinc fingers	MA0139.2	0	CTCF	More than 3 adjacent zinc fingers	CTCF.H12CORE.0.P.B	0	Ctcf	C2H2 ZF	M08966	0	0	CTCF	More than 3 adjacent zinc fingers	MA0139.2	2.39365e-15	CTCF	More than 3 adjacent zinc fingers	CTCF.H12CORE.0.P.B	2.89013e-16	CTCF	C2H2 ZF	M08022	6.65452e-18	6.65452e-18		TRUE		TRUE
PEAKS035730	CTCF	Q61164	Zinc-coordinating DNA-binding domains {2}	C2H2 zinc finger factors {2.3}		CTCF	More than 3 adjacent zinc fingers	MA0139.2	0	CTCF	More than 3 adjacent zinc fingers	CTCF.H12CORE.0.P.B	0	Ctcf	C2H2 ZF	M08966	0	0	CTCF	More than 3 adjacent zinc fingers	MA0139.2	5.97688e-18	CTCF	More than 3 adjacent zinc fingers	CTCF.H12CORE.0.P.B	2.8204e-18	CTCF	C2H2 ZF	M08966	4.11095e-19	4.11095e-19		TRUE		TRUE
PEAKS035731	CTCF	Q61164	Zinc-coordinating DNA-binding domains {2}	C2H2 zinc finger factors {2.3}		CTCF	More than 3 adjacent zinc fingers	MA0139.2	0	CTCF	More than 3 adjacent zinc fingers	CTCF.H12CORE.0.P.B	0	Ctcf	C2H2 ZF	M08966	0	0	CTCF	More than 3 adjacent zinc fingers	MA0139.2	5.33197e-18	CTCF	More than 3 adjacent zinc fingers	CTCF.H12CORE.0.P.B	2.0134e-17	CTCF	C2H2 ZF	M08022	1.84696e-18	1.84696e-18		TRUE		TRUE
PEAKS035732	CTCF	Q61164	Zinc-coordinating DNA-binding domains {2}	C2H2 zinc finger factors {2.3}		CTCF	More than 3 adjacent zinc fingers	MA0139.2	0	CTCF	More than 3 adjacent zinc fingers	CTCF.H12CORE.0.P.B	0	Ctcf	C2H2 ZF	M08966	0	0	CTCF	More than 3 adjacent zinc fingers	MA0139.2	3.37306e-16	CTCF	More than 3 adjacent zinc fingers	CTCF.H12CORE.0.P.B	4.53378e-19	CTCF	C2H2 ZF	M08966	8.69235e-22	8.69235e-22		TRUE		TRUE
PEAKS035739	CTCF	Q61164	Zinc-coordinating DNA-binding domains {2}	C2H2 zinc finger factors {2.3}		CTCF	More than 3 adjacent zinc fingers	MA0139.2	0	CTCF	More than 3 adjacent zinc fingers	CTCF.H12CORE.0.P.B	0	Ctcf	C2H2 ZF	M08966	0	0	CTCF	More than 3 adjacent zinc fingers	MA1930.2	1.94939e-19	CTCF	More than 3 adjacent zinc fingers	CTCF.H12CORE.0.P.B	3.42958e-17	CTCF	C2H2 ZF	M08966	1.02919e-17	1.94939e-19		TRUE		TRUE
PEAKS035740	CTCF	Q61164	Zinc-coordinating DNA-binding domains {2}	C2H2 zinc finger factors {2.3}		CTCF	More than 3 adjacent zinc fingers	MA0139.2	0	CTCF	More than 3 adjacent zinc fingers	CTCF.H12CORE.0.P.B	0	Ctcf	C2H2 ZF	M08966	0	0	CTCF	More than 3 adjacent zinc fingers	MA0139.2	4.70545e-15	CTCF	More than 3 adjacent zinc fingers	CTCF.H12CORE.0.P.B	8.37594e-19	CTCF	C2H2 ZF	M08966	6.48039e-21	6.48039e-21		TRUE		TRUE
PEAKS035741	CTCF	Q61164	Zinc-coordinating DNA-binding domains {2}	C2H2 zinc finger factors {2.3}		CTCF	More than 3 adjacent zinc fingers	MA0139.2	0	CTCF	More than 3 adjacent zinc fingers	CTCF.H12CORE.0.P.B	0	Ctcf	C2H2 ZF	M08966	0	0	CTCF	More than 3 adjacent zinc fingers	MA1930.2	3.19968e-17	CTCF	More than 3 adjacent zinc fingers	CTCF.H12CORE.0.P.B	1.16192e-16	CTCF	C2H2 ZF	M08966	5.75127e-18	5.75127e-18		TRUE		TRUE
PEAKS035742	CTCF	Q61164	Zinc-coordinating DNA-binding domains {2}	C2H2 zinc finger factors {2.3}		CTCF	More than 3 adjacent zinc fingers	MA0139.2	0	CTCF	More than 3 adjacent zinc fingers	CTCF.H12CORE.0.P.B	0	Ctcf	C2H2 ZF	M08966	0	0	CTCF	More than 3 adjacent zinc fingers	MA0139.2	1.93662e-18	CTCF	More than 3 adjacent zinc fingers	CTCF.H12CORE.0.P.B	1.2123e-20	CTCF	C2H2 ZF	M08966	9.1239e-21	9.1239e-21		TRUE		TRUE
PEAKS035743	CTCF	Q61164	Zinc-coordinating DNA-binding domains {2}	C2H2 zinc finger factors {2.3}		CTCF	More than 3 adjacent zinc fingers	MA0139.2	0	CTCF	More than 3 adjacent zinc fingers	CTCF.H12CORE.0.P.B	0	Ctcf	C2H2 ZF	M08966	0	0	CTCF	More than 3 adjacent zinc fingers	MA0139.2	6.4287e-14	CTCF	More than 3 adjacent zinc fingers	CTCF.H12CORE.0.P.B	1.12329e-17	CTCF	C2H2 ZF	M08966	8.97751e-20	8.97751e-20		TRUE		TRUE
PEAKS035767	IKZF3	O08900	Zinc-coordinating DNA-binding domains {2}	C2H2 zinc finger factors {2.3}		IKZF3	Three-zinc finger Kruppel-related	MA1992.2	4.76e-70	NA		NA	1	Zfp189	C2H2 ZF	M07589	1.18e-74	1.18e-74	IKZF3	Three-zinc finger Kruppel-related	MA1992.2	2.05728e-09	NA	NA	NA	1	BCL11A	C2H2 ZF	M08881	9.75551e-07	2.05728e-09		TRUE		TRUE
PEAKS035768	IKZF1	Q03267	Zinc-coordinating DNA-binding domains {2}	C2H2 zinc finger factors {2.3}		IKZF2	Factors with multiple dispersed zinc fingers	MA2326.1	1.14e-53	NA		NA	1	Osr1	C2H2 ZF	M00144	9.23e-42	1.14e-53	ZBTB2	Factors with multiple dispersed zinc fingers	MA2340.1	6.10271e-05	NA	NA	NA	1	BCL11A	C2H2 ZF	M08881	0.00143945	6.10271e-05		TRUE		TRUE
PEAKS035774	RUNX1	Q03347	Immunoglobulin fold {6}	Runt domain factors {6.4}		RUNX2	Runt-related factors	MA0511.2	3.2e-194	RUNX2	Runt-related	RUNX2.H12CORE.1.S.B	1.76e-198	Runx2	Runt	M01307	4.09e-183	1.76e-198	RUNX2	Runt-related factors	MA0511.2	6.21098e-06	RUNX1	Runt-related	RUNX1.H12CORE.0.P.B	1.50874e-07	RUNX1	RUNT	M09633	7.64428e-06	1.50874e-07		TRUE		TRUE
PEAKS035778	IKZF1	Q03267	Zinc-coordinating DNA-binding domains {2}	C2H2 zinc finger factors {2.3}		IKZF2	Factors with multiple dispersed zinc fingers	MA2326.1	3.03e-87	NA		NA	1	Bcl11b	C2H2 ZF	M08881	1.47e-63	3.03e-87	ZBTB2	Factors with multiple dispersed zinc fingers	MA2340.1	0.000236274	NA	NA	NA	1	BCL11A	C2H2 ZF	M08881	5.10471e-05	5.10471e-05		TRUE		TRUE
PEAKS035779	IKZF1	Q03267	Zinc-coordinating DNA-binding domains {2}	C2H2 zinc finger factors {2.3}		IKZF2	Factors with multiple dispersed zinc fingers	MA2326.1	2.97e-78	NA		NA	1	Bcl11b	C2H2 ZF	M08881	7.24e-47	2.97e-78	IKZF1	Factors with multiple dispersed zinc fingers	MA1508.2	5.19216e-06	NA	NA	NA	1	BCL11A	C2H2 ZF	M08881	0.000201087	5.19216e-06		TRUE		TRUE
PEAKS035783	NR1D1	Q3UV55	Zinc-coordinating DNA-binding domains {2}	Nuclear receptors with C4 zinc fingers {2.1}		NR1H3	Thyroid hormone receptor-related factors (NR1)	MA2337.1	1.55e-89	PPARA	Thyroid hormone receptor-related	PPARA.H12CORE.1.P.B	5.99e-98	Nr6a1	Nuclear receptor	M09268	7.81e-153	7.81e-153	RARG	Thyroid hormone receptor-related factors (NR1)	MA0859.2	0.0902573	RARG	Thyroid hormone receptor-related	RARG.H12CORE.2.SM.B	0.0152664	NR1H4	NUCLEAR RECEPTOR	M09618	0.0765299	0.0152664		TRUE		FALSE
PEAKS035784	NR1D2	Q60674	Zinc-coordinating DNA-binding domains {2}	Nuclear receptors with C4 zinc fingers {2.1}		NR1H3	Thyroid hormone receptor-related factors (NR1)	MA2337.1	2.63e-70	THB	Thyroid hormone receptor-related	THB.H12CORE.1.PSM.A	1.38e-92	Nr6a1	Nuclear receptor	M09268	2.42e-167	2.42e-167	RORA	Thyroid hormone receptor-related factors (NR1)	MA0071.1	0.0432811	NR1H4	Thyroid hormone receptor-related	NR1H4.H12CORE.1.P.B	0.0136227	NR1H5	NUCLEAR RECEPTOR	M08152	0.0164233	0.0136227		TRUE		FALSE
PEAKS035790	HNF4A	P49698	Zinc-coordinating DNA-binding domains {2}	Nuclear receptors with C4 zinc fingers {2.1}		HNF4A	RXR-related receptors (NR2)	MA0114.5	0	HNF4A	RXR-related receptors	HNF4A.H12CORE.0.PSM.A	0	Nr6a1	Nuclear receptor	M09268	0	0	HNF4G	RXR-related receptors (NR2)	MA0484.3	4.59955e-07	HNF4G	RXR-related receptors	HNF4G.H12CORE.0.P.B	3.26235e-10	NR6A1	NUCLEAR RECEPTOR	M08219	2.64668e-13	2.64668e-13		TRUE		TRUE
PEAKS035791	HNF4A	P49698	Zinc-coordinating DNA-binding domains {2}	Nuclear receptors with C4 zinc fingers {2.1}		HNF4A	RXR-related receptors (NR2)	MA0114.5	0	HNF4A	RXR-related receptors	HNF4A.H12CORE.0.PSM.A	0	Nr6a1	Nuclear receptor	M09268	0	0	HNF4G	RXR-related receptors (NR2)	MA0484.3	3.13007e-08	HNF4G	RXR-related receptors	HNF4G.H12CORE.0.P.B	2.76393e-12	HNF4A	NUCLEAR RECEPTOR	M09308	2.04776e-14	2.04776e-14		TRUE		TRUE
PEAKS035795	PGR	Q00175	Zinc-coordinating DNA-binding domains {2}	Nuclear receptors with C4 zinc fingers {2.1}		NR3C2	Steroid hormone receptors (NR3)	MA0727.2	1.2e-291	PRGR	Steroid hormone receptors	PRGR.H12CORE.0.P.B	0	Nr3c2	Nuclear receptor	M05886	0	0	AR	Steroid hormone receptors (NR3)	MA0007.4	5.04971e-12	PRGR	Steroid hormone receptors	PRGR.H12CORE.0.P.B	3.59834e-15	NR3C2	NUCLEAR RECEPTOR	M09331	6.75474e-16	6.75474e-16		TRUE		TRUE
PEAKS035796	PGR	Q00175	Zinc-coordinating DNA-binding domains {2}	Nuclear receptors with C4 zinc fingers {2.1}		PGR	Steroid hormone receptors (NR3)	MA2323.1	0	PRGR	Steroid hormone receptors	PRGR.H12CORE.0.P.B	0	Nr3c2	Nuclear receptor	M05886	0	0	NR3C2	Steroid hormone receptors (NR3)	MA0727.2	7.90706e-09	PRGR	Steroid hormone receptors	PRGR.H12CORE.0.P.B	9.85388e-11	NR3C1	NUCLEAR RECEPTOR	M09614	7.426e-14	7.426e-14		TRUE		TRUE
PEAKS035802	TBX3	P70324	Immunoglobulin fold {6}	T-Box factors {6.5}		TBX2	TBX2-related factors	MA0688.2	1.48e-39	TBX4	TBX2-related	TBX4.H12CORE.0.PS.A	2.7e-46	Tbx5	T-box	M09649	2.72e-72	2.72e-72	TBX3	TBX2-related factors	MA1566.3	0.00144505	TBX5	TBX2-related	TBX5.H12CORE.2.S.B	0.00123184	TBX19	T-BOX	M03984	0.000145297	0.000145297		TRUE		TRUE
PEAKS035805	TCF7L2	Q924A0	Other all-alpha-helical DNA-binding domains {4}	High-mobility group (HMG) domain factors {4.1}		TCF7L2	TCF-7-related factors	MA0523.2	2.92e-270	TF7L2	TCF7-related	TF7L2.H12CORE.0.P.B	1.13e-267	Tcf7l2	Sox	M09401	3.47e-261	2.92e-270	TCF7L2	TCF-7-related factors	MA0523.2	1.55045e-09	TF7L2	TCF7-related	TF7L2.H12CORE.0.P.B	2.18256e-10	TCF7L1	SOX	M09406	1.34588e-11	1.34588e-11		TRUE		TRUE
PEAKS035836	EBF1	Q07802	Immunoglobulin fold {6}	Rel homology region (RHR) factors {6.1}		EBF2	Early B-Cell Factor-related factors	MA1604.2	0	COE2	EBF-related	COE2.H12CORE.0.P.B	0	Ebf1	EBF1	M09045	0	0	EBF2	Early B-Cell Factor-related factors	MA1604.2	4.48198e-06	COE1	EBF-related	COE1.H12CORE.0.P.B	3.83693e-13	EBF3	EBF1	M09527	5.68434e-13	3.83693e-13		TRUE		TRUE
PEAKS035844	AHR	P30561	Basic domains {1}	Basic helix-loop-helix factors (bHLH) {1.2}		NA		NA	1	ARNT	PAS	ARNT.H12CORE.0.P.B	6.06e-17	Tcfl5	bHLH	M01744	1.36e-28	1.36e-28	NA	NA	NA	1	NPAS2	PAS	NPAS2.H12CORE.0.M.B	0.0474071	HEY1	BHLH	M04153	0.00796231	0.00796231		TRUE		FALSE
PEAKS035848	CTCF	Q61164	Zinc-coordinating DNA-binding domains {2}	C2H2 zinc finger factors {2.3}		CTCF	More than 3 adjacent zinc fingers	MA0139.2	0	CTCF	More than 3 adjacent zinc fingers	CTCF.H12CORE.0.P.B	0	Ctcf	C2H2 ZF	M08966	0	0	CTCF	More than 3 adjacent zinc fingers	MA0139.2	8.22028e-16	CTCF	More than 3 adjacent zinc fingers	CTCF.H12CORE.0.P.B	2.13824e-17	CTCF	C2H2 ZF	M08022	1.47656e-19	1.47656e-19		TRUE		TRUE
PEAKS035849	CTCF	Q61164	Zinc-coordinating DNA-binding domains {2}	C2H2 zinc finger factors {2.3}		CTCF	More than 3 adjacent zinc fingers	MA0139.2	0	CTCF	More than 3 adjacent zinc fingers	CTCF.H12CORE.0.P.B	0	Ctcf	C2H2 ZF	M08966	0	0	CTCF	More than 3 adjacent zinc fingers	MA1930.2	9.09563e-18	CTCF	More than 3 adjacent zinc fingers	CTCF.H12CORE.0.P.B	9.87157e-21	CTCF	C2H2 ZF	M08966	2.92795e-19	9.87157e-21		TRUE		TRUE
PEAKS035850	CTCF	Q61164	Zinc-coordinating DNA-binding domains {2}	C2H2 zinc finger factors {2.3}		CTCF	More than 3 adjacent zinc fingers	MA0139.2	0	CTCF	More than 3 adjacent zinc fingers	CTCF.H12CORE.0.P.B	0	Ctcf	C2H2 ZF	M08966	0	0	CTCF	More than 3 adjacent zinc fingers	MA1930.2	8.21882e-22	CTCF	More than 3 adjacent zinc fingers	CTCF.H12CORE.0.P.B	1.23753e-17	CTCF	C2H2 ZF	M08966	3.10162e-17	8.21882e-22		TRUE		TRUE
PEAKS035851	CTCF	Q61164	Zinc-coordinating DNA-binding domains {2}	C2H2 zinc finger factors {2.3}		CTCF	More than 3 adjacent zinc fingers	MA0139.2	0	CTCF	More than 3 adjacent zinc fingers	CTCF.H12CORE.0.P.B	0	Ctcf	C2H2 ZF	M08966	0	0	CTCF	More than 3 adjacent zinc fingers	MA1930.2	1.28748e-20	CTCF	More than 3 adjacent zinc fingers	CTCF.H12CORE.0.P.B	1.83489e-17	CTCF	C2H2 ZF	M08966	1.8769e-17	1.28748e-20		TRUE		TRUE
PEAKS035852	E2F1	Q61501	Helix-turn-helix domains {3}	Fork head / winged helix factors {3.3}		E2F8	E2F	MA0865.3	3.38e-42	E2F4	E2F	E2F4.H12CORE.1.P.B	6.35e-38	E2f8	E2F	M09522	4.21e-40	3.38e-42	TFDP1	E2F	MA1122.2	0.000119509	E2F8	E2F	E2F8.H12CORE.0.P.C	6.22868e-06	E2F8	E2F	M09522	1.30385e-07	1.30385e-07		TRUE		TRUE
PEAKS035853	E2F1	Q61501	Helix-turn-helix domains {3}	Fork head / winged helix factors {3.3}		E2F8	E2F	MA0865.3	1.9e-05	E2F1	E2F	E2F1.H12CORE.0.P.B	5.71e-05	E2f5	E2F	M09042	0.000464	1.9e-05	E2F6	E2F	MA0471.3	0.310325	E2F8	E2F	E2F8.H12CORE.1.SM.B	0.174638	E2F1	E2F	M09041	0.344294	0.174638		TRUE		FALSE
PEAKS035854	E2F1	Q61501	Helix-turn-helix domains {3}	Fork head / winged helix factors {3.3}		TFDP1	E2F	MA1122.2	1.56e-06	E2F1	E2F	E2F1.H12CORE.0.P.B	1.97e-05	Tfdp1	E2F	M09525	1.17e-16	1.17e-16	E2F7	E2F	MA0758.1	0.0985286	E2F7	E2F	E2F7.H12CORE.0.S.C	0.0995954	E2F8	E2F	M04703	0.13567	0.0985286		TRUE		FALSE
PEAKS035855	E2F1	Q61501	Helix-turn-helix domains {3}	Fork head / winged helix factors {3.3}		E2F8	E2F	MA0865.3	1.26e-07	E2F4	E2F	E2F4.H12CORE.1.P.B	4.42e-08	E2f6	E2F	M09043	1.06e-06	4.42e-08	TFDP1	E2F	MA1122.2	0.120199	E2F6	E2F	E2F6.H12CORE.0.P.B	0.105702	TFDP2	E2F	M08108	0.212751	0.105702		TRUE		FALSE
PEAKS035856	E2F4	Q8R0K9	Helix-turn-helix domains {3}	Fork head / winged helix factors {3.3}		E2F8	E2F	MA0865.3	7.54e-141	E2F4	E2F	E2F4.H12CORE.0.P.B	1.21e-148	E2f8	E2F	M09522	5.39e-176	5.39e-176	E2F6	E2F	MA0471.3	0.000119238	E2F7	E2F	E2F7.H12CORE.1.P.B	5.57102e-05	E2F8	E2F	M09522	6.34094e-05	5.57102e-05		TRUE		TRUE
PEAKS035857	E2F4	Q8R0K9	Helix-turn-helix domains {3}	Fork head / winged helix factors {3.3}		E2F8	E2F	MA0865.3	8.1e-109	E2F4	E2F	E2F4.H12CORE.0.P.B	8.05e-138	E2f8	E2F	M09522	5.1e-117	8.05e-138	E2F8	E2F	MA0865.3	1.59226e-06	E2F8	E2F	E2F8.H12CORE.0.P.C	9.16565e-10	E2F8	E2F	M09522	3.07361e-11	3.07361e-11		TRUE		TRUE
PEAKS035858	E2F4	Q8R0K9	Helix-turn-helix domains {3}	Fork head / winged helix factors {3.3}		E2F8	E2F	MA0865.3	4.51e-128	E2F4	E2F	E2F4.H12CORE.0.P.B	4.51e-171	E2f8	E2F	M09522	2.3e-137	4.51e-171	TFDP1	E2F	MA1122.2	1.06054e-05	E2F4	E2F	E2F4.H12CORE.1.P.B	8.78142e-06	E2F8	E2F	M09522	2.67828e-05	8.78142e-06		TRUE		TRUE
PEAKS035859	E2F4	Q8R0K9	Helix-turn-helix domains {3}	Fork head / winged helix factors {3.3}		E2F8	E2F	MA0865.3	2.52e-145	E2F4	E2F	E2F4.H12CORE.0.P.B	6.16e-145	E2f8	E2F	M09522	8.78e-162	8.78e-162	TFDP1	E2F	MA1122.2	0.000106555	E2F7	E2F	E2F7.H12CORE.1.P.B	7.65547e-07	E2F8	E2F	M09522	2.51457e-08	2.51457e-08		TRUE		TRUE
PEAKS035862	ETS2	Q99K36	Helix-turn-helix domains {3}	Tryptophan cluster factors {3.5}		ELK3	Ets-related	MA0759.3	2.82e-08	SPDEF	Ets-related	SPDEF.H12CORE.0.PSM.A	3.15e-15	Erf	Ets	M07950	8.68e-48	8.68e-48	ETV1	Ets-related	MA0761.3	0.162103	ETV4	Ets-related	ETV4.H12CORE.1.SM.B	0.159869	ERF	ETS	M02982	0.207851	0.159869		TRUE		FALSE
PEAKS035863	ETS2	Q99K36	Helix-turn-helix domains {3}	Tryptophan cluster factors {3.5}		ELK3	Ets-related	MA0759.3	3.58e-39	ELK4	Ets-related	ELK4.H12CORE.0.PSM.A	2.88e-31	Erf	Ets	M07950	1.42e-78	1.42e-78	ETV7	Ets-related	MA1708.2	0.0278845	ETV6	Ets-related	ETV6.H12CORE.0.PS.A	0.017659	ERF	ETS	M04708	0.0230036	0.017659		TRUE		FALSE
PEAKS035868	IRF1	P15314	Helix-turn-helix domains {3}	Tryptophan cluster factors {3.5}		IRF1	Interferon-regulatory factors	MA0050.4	6.18e-32	IRF4	IRF	IRF4.H12CORE.0.P.B	3.7e-60	Irf4	IRF	M09243	7.25e-67	7.25e-67	IRF2	Interferon-regulatory factors	MA0051.2	0.0103875	IRF8	IRF	IRF8.H12CORE.0.P.B	0.000282291	IRF4	IRF	M09243	4.31715e-07	4.31715e-07		TRUE		TRUE
PEAKS035869	IRF1	P15314	Helix-turn-helix domains {3}	Tryptophan cluster factors {3.5}		IRF3	Interferon-regulatory factors	MA1418.2	0	IRF1	IRF	IRF1.H12CORE.0.P.B	0	Irf1	IRF	M09242	0	0	IRF2	Interferon-regulatory factors	MA0051.2	4.0623e-08	IRF1	IRF	IRF1.H12CORE.0.P.B	4.09876e-11	IRF1	IRF	M09242	6.43179e-11	4.09876e-11		TRUE		TRUE
PEAKS035870	IRF1	P15314	Helix-turn-helix domains {3}	Tryptophan cluster factors {3.5}		IRF2	Interferon-regulatory factors	MA0051.2	1.61e-29	IRF4	IRF	IRF4.H12CORE.0.P.B	2.06e-52	Irf8	IRF	M09246	1.03e-52	1.03e-52	IRF6	Interferon-regulatory factors	MA1509.1	0.301143	IRF5	IRF	IRF5.H12CORE.1.S.B	0.312545	IRF8	IRF	M09246	0.656502	0.301143		TRUE		FALSE
PEAKS035871	IRF1	P15314	Helix-turn-helix domains {3}	Tryptophan cluster factors {3.5}		IRF3	Interferon-regulatory factors	MA1418.2	7.45e-127	IRF1	IRF	IRF1.H12CORE.0.P.B	2.59e-150	Irf1	IRF	M09242	1.68e-149	2.59e-150	IRF2	Interferon-regulatory factors	MA0051.2	4.32319e-06	IRF2	IRF	IRF2.H12CORE.0.PSM.A	2.86195e-06	IRF9	IRF	M09240	1.40592e-05	2.86195e-06		TRUE		TRUE
PEAKS035876	EGR2	P08152	Zinc-coordinating DNA-binding domains {2}	C2H2 zinc finger factors {2.3}		EGR2	Three-zinc finger Kruppel-related	MA0472.2	3.91e-267	EGR2	Three-zinc finger Kruppel-related	EGR2.H12CORE.0.PSM.A	2.46e-230	Egr4	C2H2 ZF	M02885	3.91e-267	3.91e-267	EGR1	Three-zinc finger Kruppel-related	MA0162.5	4.42052e-06	EGR2	Three-zinc finger Kruppel-related	EGR2.H12CORE.0.PSM.A	3.88361e-07	EGR4	C2H2 ZF	M07929	2.16067e-07	2.16067e-07		TRUE		TRUE
PEAKS035877	EGR2	P08152	Zinc-coordinating DNA-binding domains {2}	C2H2 zinc finger factors {2.3}		EGR2	Three-zinc finger Kruppel-related	MA0472.2	5.14e-196	EGR2	Three-zinc finger Kruppel-related	EGR2.H12CORE.0.PSM.A	1.79e-145	Egr4	C2H2 ZF	M02885	5.14e-196	5.14e-196	EGR1	Three-zinc finger Kruppel-related	MA0162.5	3.72945e-08	EGR2	Three-zinc finger Kruppel-related	EGR2.H12CORE.0.PSM.A	2.94277e-08	EGR4	C2H2 ZF	M04439	2.23054e-11	2.23054e-11		TRUE		TRUE
PEAKS035878	EGR2	P08152	Zinc-coordinating DNA-binding domains {2}	C2H2 zinc finger factors {2.3}		EGR2	Three-zinc finger Kruppel-related	MA0472.2	4.9e-215	EGR2	Three-zinc finger Kruppel-related	EGR2.H12CORE.0.PSM.A	2.44e-152	Egr4	C2H2 ZF	M02885	4.9e-215	4.9e-215	EGR1	Three-zinc finger Kruppel-related	MA0162.5	3.48547e-06	EGR2	Three-zinc finger Kruppel-related	EGR2.H12CORE.0.PSM.A	5.55068e-07	EGR4	C2H2 ZF	M07929	2.98023e-07	2.98023e-07		TRUE		TRUE
PEAKS035879	EGR2	P08152	Zinc-coordinating DNA-binding domains {2}	C2H2 zinc finger factors {2.3}		EGR2	Three-zinc finger Kruppel-related	MA0472.2	2.75e-144	EGR2	Three-zinc finger Kruppel-related	EGR2.H12CORE.0.PSM.A	7.25e-116	Egr4	C2H2 ZF	M09515	3.52e-151	3.52e-151	EGR1	Three-zinc finger Kruppel-related	MA0162.5	5.20096e-06	EGR2	Three-zinc finger Kruppel-related	EGR2.H12CORE.0.PSM.A	6.20679e-06	EGR4	C2H2 ZF	M04440	2.38419e-07	2.38419e-07		TRUE		TRUE
PEAKS035880	MAFF	O54791	Basic domains {1}	Basic leucine zipper factors (bZIP) {1.1}		MAFA	Maf-related	MA1521.2	0	MAFK	Maf-related	MAFK.H12CORE.0.PS.A	0	Maff	bZIP	M08834	0	0	MAFA	Maf-related	MA1521.2	3.94513e-10	MAFK	Maf-related	MAFK.H12CORE.0.PS.A	4.05824e-15	MAFG	BZIP	M08835	1.07409e-15	1.07409e-15		TRUE		TRUE
PEAKS035881	MAFF	O54791	Basic domains {1}	Basic leucine zipper factors (bZIP) {1.1}		MAFA	Maf-related	MA1521.2	0	MAFF	Maf-related	MAFF.H12CORE.0.PSM.A	0	Maff	bZIP	M08834	0	0	MAF	Maf-related	MA1520.2	2.98765e-10	MAFF	Maf-related	MAFF.H12CORE.0.PSM.A	1.02162e-21	MAFF	BZIP	M08834	7.24738e-20	1.02162e-21		TRUE		TRUE
PEAKS035882	MAFF	O54791	Basic domains {1}	Basic leucine zipper factors (bZIP) {1.1}		MAFA	Maf-related	MA1521.2	0	MAFF	Maf-related	MAFF.H12CORE.0.PSM.A	0	Maff	bZIP	M08834	0	0	MAF	Maf-related	MA1520.2	3.90562e-10	MAFF	Maf-related	MAFF.H12CORE.0.PSM.A	1.80145e-15	MAFF	BZIP	M08834	1.04177e-14	1.80145e-15		TRUE		TRUE
PEAKS035883	MAFF	O54791	Basic domains {1}	Basic leucine zipper factors (bZIP) {1.1}		MAFA	Maf-related	MA1521.2	0	MAFK	Maf-related	MAFK.H12CORE.0.PS.A	0	Maff	bZIP	M08834	0	0	MAF	Maf-related	MA1520.2	1.17439e-10	MAFB	Maf-related	MAFB.H12CORE.0.PS.A	1.21706e-19	MAFF	BZIP	M08834	1.49557e-14	1.21706e-19		TRUE		TRUE
PEAKS035889	RELB	Q04863	Immunoglobulin fold {6}	Rel homology region (RHR) factors {6.1}		REL	NF-kappaB-related factors	MA0101.1	1.64e-189	RELB	NFkappaB-related	RELB.H12CORE.0.P.B	1.08e-244	Rela	Rel	M09355	2.32e-220	1.08e-244	RELA	NF-kappaB-related factors	MA0107.1	4.78819e-08	RELB	NFkappaB-related	RELB.H12CORE.0.P.B	2.06651e-08	RELB	REL	M09352	9.17691e-08	2.06651e-08		TRUE		TRUE
PEAKS035891	RELB	Q04863	Immunoglobulin fold {6}	Rel homology region (RHR) factors {6.1}		REL	NF-kappaB-related factors	MA0101.1	4.34e-89	RELB	NFkappaB-related	RELB.H12CORE.0.P.B	8.6e-101	Rela	Rel	M09355	5.76e-83	8.6e-101	RELA	NF-kappaB-related factors	MA0107.1	2.02643e-07	RELB	NFkappaB-related	RELB.H12CORE.0.P.B	2.53467e-08	RELA	REL	M09355	6.11018e-07	2.53467e-08		TRUE		TRUE
PEAKS035892	RELA	Q04207	Immunoglobulin fold {6}	Rel homology region (RHR) factors {6.1}		RELA	NF-kappaB-related factors	MA0107.1	1.38e-122	RELB	NFkappaB-related	RELB.H12CORE.0.P.B	5.35e-137	Rela	Rel	M09355	1.37e-120	5.35e-137	REL	NF-kappaB-related factors	MA0101.1	0.524694	RELB	NFkappaB-related	RELB.H12CORE.0.P.B	0.812801	RELA	REL	M08038	0.35598	0.35598		TRUE		FALSE
PEAKS035893	RELA	Q04207	Immunoglobulin fold {6}	Rel homology region (RHR) factors {6.1}		RELA	NF-kappaB-related factors	MA0107.1	8.99e-127	TF65	NFkappaB-related	TF65.H12CORE.0.P.B	2.29e-137	Rela	Rel	M08039	5.92e-134	2.29e-137	RELA	NF-kappaB-related factors	MA0107.1	6.73308e-09	TF65	NFkappaB-related	TF65.H12CORE.0.P.B	1.69151e-11	RELA	REL	M09355	5.19058e-11	1.69151e-11		TRUE		TRUE
PEAKS035894	RELA	Q04207	Immunoglobulin fold {6}	Rel homology region (RHR) factors {6.1}		RELA	NF-kappaB-related factors	MA0107.1	1.85e-128	TF65	NFkappaB-related	TF65.H12CORE.0.P.B	2.04e-131	Rela	Rel	M08039	2.66e-127	2.04e-131	RELA	NF-kappaB-related factors	MA0107.1	6.05646e-11	TF65	NFkappaB-related	TF65.H12CORE.0.P.B	7.93507e-11	RELA	REL	M09355	6.10861e-10	6.05646e-11		TRUE		TRUE
PEAKS035895	RELA	Q04207	Immunoglobulin fold {6}	Rel homology region (RHR) factors {6.1}		REL	NF-kappaB-related factors	MA0101.1	5.22e-111	TF65	NFkappaB-related	TF65.H12CORE.0.P.B	1.98e-150	Rela	Rel	M09355	2.83e-140	1.98e-150	RELA	NF-kappaB-related factors	MA0107.1	6.61953e-09	TF65	NFkappaB-related	TF65.H12CORE.0.P.B	7.96287e-10	RELA	REL	M08039	1.02743e-08	7.96287e-10		TRUE		TRUE
PEAKS035896	RUNX1	Q03347	Immunoglobulin fold {6}	Runt domain factors {6.4}		RUNX2	Runt-related factors	MA0511.2	1.09e-220	RUNX3	Runt-related	RUNX3.H12CORE.2.S.B	3.46e-243	Runx2	Runt	M01307	5.48e-233	3.46e-243	RUNX1	Runt-related factors	MA0002.3	3.59754e-09	RUNX2	Runt-related	RUNX2.H12CORE.0.P.B	9.75894e-13	RUNX1	RUNT	M09372	1.09418e-13	1.09418e-13		TRUE		TRUE
PEAKS035897	RUNX1	Q03347	Immunoglobulin fold {6}	Runt domain factors {6.4}		RUNX2	Runt-related factors	MA0511.2	9.63e-57	RUNX3	Runt-related	RUNX3.H12CORE.2.S.B	2.34e-65	Runx2	Runt	M01307	1.87e-56	2.34e-65	RUNX2	Runt-related factors	MA0511.2	3.35948e-05	RUNX1	Runt-related	RUNX1.H12CORE.0.P.B	8.33999e-07	RUNX1	RUNT	M09633	8.00191e-06	8.33999e-07		TRUE		TRUE
PEAKS035898	RUNX1	Q03347	Immunoglobulin fold {6}	Runt domain factors {6.4}		RUNX2	Runt-related factors	MA0511.2	4.21e-84	RUNX3	Runt-related	RUNX3.H12CORE.2.S.B	6.3e-98	Runx2	Runt	M01307	1.59e-89	6.3e-98	RUNX1	Runt-related factors	MA0002.3	9.64794e-08	RUNX2	Runt-related	RUNX2.H12CORE.0.P.B	5.08648e-13	RUNX1	RUNT	M09372	1.10276e-11	5.08648e-13		TRUE		TRUE
PEAKS035900	STAT3	P42227	Immunoglobulin fold {6}	STAT domain factors {6.2}		STAT1	STAT factors	MA0137.4	2.55e-58	STAT4	STAT	STAT4.H12CORE.0.P.B	8.57e-76	Stat3	STAT	M08043	7.92e-75	8.57e-76	STAT2	STAT factors	MA1623.2	0.00242152	STAT2	STAT	STAT2.H12CORE.0.P.B	2.96291e-05	STAT2	STAT	M09423	0.0001755	2.96291e-05		TRUE		TRUE
PEAKS035901	STAT3	P42227	Immunoglobulin fold {6}	STAT domain factors {6.2}		STAT3	STAT factors	MA0144.3	0.000144	STAT1	STAT	STAT1.H12CORE.0.P.B	6.72e-05	Stat1	STAT	M09422	0.000167	6.72e-05	STAT1	STAT factors	MA0137.4	0.147181	STAT3	STAT	STAT3.H12CORE.0.P.B	0.0145457	STAT3	STAT	M09419	0.0124132	0.0124132		TRUE		FALSE
PEAKS035902	STAT3	P42227	Immunoglobulin fold {6}	STAT domain factors {6.2}		STAT3	STAT factors	MA0144.3	0.00925	NA	STAT	NA	1	Stat1	STAT	NA	1	0.00925	STAT3	STAT factors	MA0144.3	0.325537	STAT3	STAT	STAT3.H12CORE.0.P.B	0.259374	STAT3	STAT	M09419	0.342719	0.259374		TRUE		FALSE
PEAKS035911	REL	P15307	Immunoglobulin fold {6}	Rel homology region (RHR) factors {6.1}		REL	NF-kappaB-related factors	MA0101.1	7.76e-212	TF65	NFkappaB-related	TF65.H12CORE.0.P.B	2.32e-254	Rela	Rel	M09355	1.66e-253	2.32e-254	RELA	NF-kappaB-related factors	MA0107.1	3.08977e-07	TF65	NFkappaB-related	TF65.H12CORE.0.P.B	1.84935e-09	REL	REL	M09353	7.76901e-09	1.84935e-09		TRUE		TRUE
PEAKS035917	EGR1	P08046	Zinc-coordinating DNA-binding domains {2}	C2H2 zinc finger factors {2.3}		EGR2	Three-zinc finger Kruppel-related	MA0472.2	2.09e-278	EGR1	Three-zinc finger Kruppel-related	EGR1.H12CORE.0.PS.A	1.85e-178	Egr4	C2H2 ZF	M02885	2.09e-278	2.09e-278	EGR4	Three-zinc finger Kruppel-related	MA0733.2	5.73478e-07	EGR2	Three-zinc finger Kruppel-related	EGR2.H12CORE.0.PSM.A	4.35276e-08	EGR1	C2H2 ZF	M08996	5.75022e-13	5.75022e-13		TRUE		TRUE
PEAKS035919	EGR1	P08046	Zinc-coordinating DNA-binding domains {2}	C2H2 zinc finger factors {2.3}		EGR2	Three-zinc finger Kruppel-related	MA0472.2	2.26e-303	EGR1	Three-zinc finger Kruppel-related	EGR1.H12CORE.0.PS.A	2.89e-222	Egr4	C2H2 ZF	M05860	0	0	EGR4	Three-zinc finger Kruppel-related	MA0733.2	2.55783e-07	EGR2	Three-zinc finger Kruppel-related	EGR2.H12CORE.0.PSM.A	2.65769e-08	EGR4	C2H2 ZF	M07927	1.43208e-12	1.43208e-12		TRUE		TRUE
PEAKS035948	ESR1	P19785	Zinc-coordinating DNA-binding domains {2}	Nuclear receptors with C4 zinc fingers {2.1}		ESR2	Steroid hormone receptors (NR3)	MA0258.2	0	ESR1	Steroid hormone receptors	ESR1.H12CORE.0.P.B	0	Esr2	Nuclear receptor	M09311	0	0	ESR1	Steroid hormone receptors (NR3)	MA0112.4	5.76918e-13	ESR1	Steroid hormone receptors	ESR1.H12CORE.0.P.B	9.42147e-17	ESR1	NUCLEAR RECEPTOR	M09309	2.79525e-11	9.42147e-17		TRUE		TRUE
PEAKS035949	ESR1	P19785	Zinc-coordinating DNA-binding domains {2}	Nuclear receptors with C4 zinc fingers {2.1}		ESR2	Steroid hormone receptors (NR3)	MA0258.2	0	ESR1	Steroid hormone receptors	ESR1.H12CORE.0.P.B	0	Esr2	Nuclear receptor	M09311	0	0	ESR2	Steroid hormone receptors (NR3)	MA0258.2	7.72557e-13	ESR1	Steroid hormone receptors	ESR1.H12CORE.0.P.B	4.11439e-14	ESR1	NUCLEAR RECEPTOR	M09309	2.92813e-11	4.11439e-14		TRUE		TRUE
PEAKS035954	STAT5A	P42230	Immunoglobulin fold {6}	STAT domain factors {6.2}		STAT5B	STAT factors	MA1625.2	0	STA5B	STAT	STA5B.H12CORE.0.P.B	0	Stat5b	STAT	M09421	0	0	STAT4	STAT factors	MA0518.2	7.78128e-08	STA5B	STAT	STA5B.H12CORE.0.P.B	2.15697e-10	STAT5B	STAT	M09421	2.47837e-10	2.15697e-10		TRUE		TRUE
PEAKS035955	STAT5B	P42232	Immunoglobulin fold {6}	STAT domain factors {6.2}		STAT5B	STAT factors	MA1625.2	0	STA5B	STAT	STA5B.H12CORE.0.P.B	0	Stat5b	STAT	M09421	0	0	STAT4	STAT factors	MA0518.2	5.32647e-08	STA5B	STAT	STA5B.H12CORE.0.P.B	4.36639e-10	STAT5B	STAT	M09421	2.42025e-10	2.42025e-10		TRUE		TRUE
PEAKS035958	STAT5A	P42230	Immunoglobulin fold {6}	STAT domain factors {6.2}		STAT5B	STAT factors	MA1625.2	0	STA5A	STAT	STA5A.H12CORE.0.P.B	0	Stat5b	STAT	M09421	0	0	STAT4	STAT factors	MA0518.2	2.88272e-08	STA5B	STAT	STA5B.H12CORE.0.P.B	3.73056e-10	STAT5B	STAT	M09421	1.8401e-11	1.8401e-11		TRUE		TRUE
PEAKS035959	STAT5B	P42232	Immunoglobulin fold {6}	STAT domain factors {6.2}		STAT5B	STAT factors	MA1625.2	0	STA5B	STAT	STA5B.H12CORE.0.P.B	0	Stat5b	STAT	M09421	0	0	STAT4	STAT factors	MA0518.2	4.12407e-08	STAT1	STAT	STAT1.H12CORE.0.P.B	7.78871e-12	STAT5B	STAT	M09421	1.86767e-10	7.78871e-12		TRUE		TRUE
PEAKS035964	MYC	P01108	Basic domains {1}	Basic helix-loop-helix factors (bHLH) {1.2}		MYC	bHLH-ZIP	MA0147.4	8.46e-127	MYC	bHLH-ZIP	MYC.H12CORE.0.P.B	5.13e-235	Myc	bHLH	M08751	2.14e-197	5.13e-235	MLXIPL	bHLH-ZIP	MA0664.2	1.87762e-05	MAX	bHLH-ZIP	MAX.H12CORE.2.S.C	2.56453e-07	MXD1	BHLH	M08754	2.06964e-07	2.06964e-07		TRUE		TRUE
PEAKS035975	IKZF1	Q03267	Zinc-coordinating DNA-binding domains {2}	C2H2 zinc finger factors {2.3}		IKZF2	Factors with multiple dispersed zinc fingers	MA2326.1	5.31e-32	NA		NA	1	Prdm16	C2H2 ZF	M08997	2.84e-84	2.84e-84	PRDM4	Factors with multiple dispersed zinc fingers	MA1647.3	0.0141546	NA	NA	NA	1	ZBTB48	C2H2 ZF	M08956	0.000349002	0.000349002		TRUE		TRUE
PEAKS035976	IKZF1	Q03267	Zinc-coordinating DNA-binding domains {2}	C2H2 zinc finger factors {2.3}		ZFP335	Factors with multiple dispersed zinc fingers	MA2002.2	4.28e-16	NA		NA	1	Zscan10	C2H2 ZF	M00768	5.9e-53	5.9e-53	ZBTB2	Factors with multiple dispersed zinc fingers	MA2340.1	5.40242e-05	NA	NA	NA	1	BCL11A	C2H2 ZF	M08881	1.7337e-05	1.7337e-05		TRUE		TRUE
PEAKS036029	IRF4	Q64287	Helix-turn-helix domains {3}	Tryptophan cluster factors {3.5}		IRF1	Interferon-regulatory factors	MA0050.4	6.28e-25	IRF8	IRF	IRF8.H12CORE.2.SM.B	5.08e-70	Irf4	IRF	M00175	2.76e-72	2.76e-72	IRF5	Interferon-regulatory factors	MA1420.1	0.0721478	IRF6	IRF	IRF6.H12CORE.0.SM.B	0.0703813	IRF9	IRF	M00173	7.56267e-06	7.56267e-06		TRUE		TRUE
PEAKS036030	IRF4	Q64287	Helix-turn-helix domains {3}	Tryptophan cluster factors {3.5}		IRF1	Interferon-regulatory factors	MA0050.4	8.37e-17	IRF8	IRF	IRF8.H12CORE.2.SM.B	3.22e-44	Irf4	IRF	M00175	4.77e-45	4.77e-45	IRF5	Interferon-regulatory factors	MA1420.1	0.210016	IRF8	IRF	IRF8.H12CORE.0.P.B	0.0709146	IRF9	IRF	M00173	0.00344775	0.00344775		TRUE		FALSE
PEAKS036034	JUN	P05627	Basic domains {1}	Basic leucine zipper factors (bZIP) {1.1}		BACH1	Jun-related	MA1633.2	7.6e-189	JUNB	Jun-related	JUNB.H12CORE.0.PM.A	1.02e-184	Batf	bZIP	M09495	2.79e-200	2.79e-200	BACH2	Jun-related	MA1101.3	4.76837e-07	NFE2	Jun-related	NFE2.H12CORE.1.SM.B	5.15487e-07	BATF	BZIP	M09495	1.82539e-06	4.76837e-07		TRUE		TRUE
PEAKS036035	STAT3	P42227	Immunoglobulin fold {6}	STAT domain factors {6.2}		STAT2	STAT factors	MA1623.2	1.62e-12	STAT2	STAT	STAT2.H12CORE.0.P.B	1.54e-17	Stat1	STAT	M09422	1.58e-17	1.54e-17	STAT4	STAT factors	MA0518.2	0.0781821	STAT1	STAT	STAT1.H12CORE.0.P.B	0.0043777	STAT3	STAT	M09419	0.00107943	0.00107943		TRUE		FALSE
PEAKS036036	STAT3	P42227	Immunoglobulin fold {6}	STAT domain factors {6.2}		STAT1	STAT factors	MA0137.4	1.36e-248	STAT4	STAT	STAT4.H12CORE.0.P.B	0	Stat3	STAT	M09645	6.31e-294	0	STAT4	STAT factors	MA0518.2	4.85606e-07	STAT3	STAT	STAT3.H12CORE.0.P.B	2.06135e-10	STAT3	STAT	M09419	3.65344e-11	3.65344e-11		TRUE		TRUE
PEAKS036037	BATF	O35284	Basic domains {1}	Basic leucine zipper factors (bZIP) {1.1}		BATF3	B-ATF-related factors	MA0835.3	4.27e-284	BATF	B-ATF-related	BATF.H12CORE.0.P.B	0	Batf	bZIP	M08829	1.35e-318	0	BATF	B-ATF-related factors	MA1634.2	3.81464e-05	BATF3	B-ATF-related	BATF3.H12CORE.0.P.B	2.74181e-06	BATF	BZIP	M09495	1.43051e-06	1.43051e-06		TRUE		TRUE
PEAKS036040	BATF	O35284	Basic domains {1}	Basic leucine zipper factors (bZIP) {1.1}		BATF3	B-ATF-related factors	MA0835.3	5.05e-193	BATF	B-ATF-related	BATF.H12CORE.1.P.B	1.48e-155	Batf	bZIP	M09495	9.61e-194	9.61e-194	BATF3	B-ATF-related factors	MA0835.3	4.77229e-06	BATF	B-ATF-related	BATF.H12CORE.1.P.B	6.99845e-09	FOSL1	BZIP	M08821	4.78418e-12	4.78418e-12		TRUE		TRUE
PEAKS036041	BATF	O35284	Basic domains {1}	Basic leucine zipper factors (bZIP) {1.1}		BATF3	B-ATF-related factors	MA0835.3	1.48e-241	BATF	B-ATF-related	BATF.H12CORE.1.P.B	8.43e-197	Fosl1	bZIP	M08821	3.03e-255	3.03e-255	BATF3	B-ATF-related factors	MA0835.3	6.48483e-05	BATF	B-ATF-related	BATF.H12CORE.1.P.B	8.34465e-07	FOSL2	BZIP	M08828	1.44169e-06	8.34465e-07		TRUE		TRUE
PEAKS036042	BATF	O35284	Basic domains {1}	Basic leucine zipper factors (bZIP) {1.1}		BATF	B-ATF-related factors	MA1634.2	0.00375	BATF3	B-ATF-related	BATF3.H12CORE.1.P.B	0.00107	Jun	bZIP	M08837	8.32e-05	8.32e-05	BATF3	B-ATF-related factors	MA0835.3	0.450349	BATF3	B-ATF-related	BATF3.H12CORE.1.P.B	0.329638	JUNB	BZIP	M00760	0.31796	0.31796		TRUE		FALSE
PEAKS036043	IRF4	Q64287	Helix-turn-helix domains {3}	Tryptophan cluster factors {3.5}		IRF1	Interferon-regulatory factors	MA0050.4	5.42e-36	IRF4	IRF	IRF4.H12CORE.1.S.B	1.55e-68	Irf4	IRF	M00175	1.42e-68	1.42e-68	IRF1	Interferon-regulatory factors	MA0050.4	0.787647	IRF8	IRF	IRF8.H12CORE.0.P.B	0.543102	IRF9	IRF	M00173	0.0759825	0.0759825		TRUE		FALSE
PEAKS036044	IRF4	Q64287	Helix-turn-helix domains {3}	Tryptophan cluster factors {3.5}		IRF1	Interferon-regulatory factors	MA0050.4	7.65e-39	IRF4	IRF	IRF4.H12CORE.1.S.B	3.98e-80	Irf5	IRF	M00177	2.78e-76	3.98e-80	IRF5	Interferon-regulatory factors	MA1420.1	0.526434	IRF6	IRF	IRF6.H12CORE.0.SM.B	0.288636	IRF4	IRF	M09243	0.466198	0.288636		TRUE		FALSE
PEAKS036045	BATF	O35284	Basic domains {1}	Basic leucine zipper factors (bZIP) {1.1}		BATF	B-ATF-related factors	MA1634.2	0	BATF	B-ATF-related	BATF.H12CORE.0.P.B	0	Batf	bZIP	M09495	0	0	BATF	B-ATF-related factors	MA1634.2	1.19209e-06	BATF3	B-ATF-related	BATF3.H12CORE.0.P.B	1.25138e-12	BATF	BZIP	M09495	4.67867e-08	1.25138e-12		TRUE		TRUE
PEAKS036046	IRF4	Q64287	Helix-turn-helix domains {3}	Tryptophan cluster factors {3.5}		IRF1	Interferon-regulatory factors	MA0050.4	3.78e-23	IRF5	IRF	IRF5.H12CORE.0.SM.B	1.26e-48	Irf4	IRF	M00175	1.43e-43	1.26e-48	IRF5	Interferon-regulatory factors	MA1420.1	0.0722578	IRF6	IRF	IRF6.H12CORE.0.SM.B	0.0738133	IRF2	IRF	M00805	0.000629908	0.000629908		TRUE		TRUE
PEAKS036047	JUNB	P09450	Basic domains {1}	Basic leucine zipper factors (bZIP) {1.1}		JUND	Jun-related	MA0491.3	0	JUNB	Jun-related	JUNB.H12CORE.0.PM.A	0	Batf	bZIP	M09495	0	0	BACH1	Jun-related	MA1633.2	1.53572e-06	JUN	Jun-related	JUN.H12CORE.0.P.B	5.08733e-09	JUND	BZIP	M08846	3.29471e-09	3.29471e-09		TRUE		TRUE
PEAKS036048	JUN	P05627	Basic domains {1}	Basic leucine zipper factors (bZIP) {1.1}		JUN	Jun-related	MA0489.3	2.91e-168	JUNB	Jun-related	JUNB.H12CORE.0.PM.A	4.25e-163	Fosl1	bZIP	M08821	5.61e-166	2.91e-168	JUND	Jun-related	MA0491.3	2.05579e-05	JUNB	Jun-related	JUNB.H12CORE.0.PM.A	3.96743e-07	JUNB	BZIP	M08838	1.56462e-06	3.96743e-07		TRUE		TRUE
PEAKS036049	JUND	P15066	Basic domains {1}	Basic leucine zipper factors (bZIP) {1.1}		BACH1	Jun-related	MA1633.2	0	JUN	Jun-related	JUN.H12CORE.0.P.B	0	Fosl1	bZIP	M08821	0	0	BACH1	Jun-related	MA1633.2	1.77402e-05	JUNB	Jun-related	JUNB.H12CORE.0.PM.A	2.81632e-06	JUND	BZIP	M01822	1.7602e-06	1.7602e-06		TRUE		TRUE
PEAKS036050	STAT3	P42227	Immunoglobulin fold {6}	STAT domain factors {6.2}		STAT3	STAT factors	MA0144.3	5.72e-92	STAT4	STAT	STAT4.H12CORE.0.P.B	1.02e-92	Stat3	STAT	M08043	1.01e-111	1.01e-111	STAT4	STAT factors	MA0518.2	0.0301088	STAT1	STAT	STAT1.H12CORE.0.P.B	0.00191018	STAT3	STAT	M09419	0.00144292	0.00144292		TRUE		FALSE
PEAKS036054	SIX2	Q62232	Helix-turn-helix domains {3}	Homeo domain factors {3.1}		SIX2	HD-SINE	MA1119.2	1.66e-149	SIX1	HD-SINE	SIX1.H12CORE.0.P.B	0	Six5	Homeodomain	M09185	0	0	SIX2	HD-SINE	MA1119.2	3.79934e-10	SIX1	HD-SINE	SIX1.H12CORE.0.P.B	9.52885e-12	SIX5	HOMEODOMAIN	M08133	1.29208e-12	1.29208e-12		TRUE		TRUE
PEAKS036055	SIX2	Q62232	Helix-turn-helix domains {3}	Homeo domain factors {3.1}		SIX2	HD-SINE	MA1119.2	1.76e-123	SIX2	HD-SINE	SIX2.H12CORE.0.P.B	3.31e-311	Six5	Homeodomain	M09142	8.34e-301	8.34e-301	SIX2	HD-SINE	MA1119.2	9.62202e-08	SIX1	HD-SINE	SIX1.H12CORE.0.P.B	1.92252e-13	SIX5	HOMEODOMAIN	M09142	8.87156e-13	1.92252e-13		TRUE		TRUE
PEAKS036060	CTCF	Q61164	Zinc-coordinating DNA-binding domains {2}	C2H2 zinc finger factors {2.3}		CTCF	More than 3 adjacent zinc fingers	MA0139.2	0	CTCF	More than 3 adjacent zinc fingers	CTCF.H12CORE.0.P.B	0	Ctcf	C2H2 ZF	M08966	0	0	CTCF	More than 3 adjacent zinc fingers	MA1930.2	2.19074e-19	CTCF	More than 3 adjacent zinc fingers	CTCF.H12CORE.0.P.B	7.96386e-17	CTCF	C2H2 ZF	M08966	3.98724e-18	2.19074e-19		TRUE		TRUE
PEAKS036061	CTCF	Q61164	Zinc-coordinating DNA-binding domains {2}	C2H2 zinc finger factors {2.3}		CTCF	More than 3 adjacent zinc fingers	MA0139.2	0	CTCF	More than 3 adjacent zinc fingers	CTCF.H12CORE.0.P.B	0	Ctcf	C2H2 ZF	M08966	0	0	CTCF	More than 3 adjacent zinc fingers	MA0139.2	7.13333e-19	CTCF	More than 3 adjacent zinc fingers	CTCF.H12CORE.0.P.B	3.46902e-19	CTCF	C2H2 ZF	M08966	8.11742e-20	8.11742e-20		TRUE		TRUE
PEAKS036073	TBX21	Q9JKD8	Immunoglobulin fold {6}	T-Box factors {6.5}		TBR1	TBrain-related factors	MA0802.2	2.53e-162	EOMES	TBrain-related	EOMES.H12CORE.0.PSM.A	6.33e-123	Tbx18	T-box	M03567	5.36e-138	2.53e-162	EOMES	TBrain-related factors	MA0800.2	0.306992	TBX21	TBrain-related	TBX21.H12CORE.0.PSM.A	0.198939	TBX10	T-BOX	M03572	0.0925081	0.0925081		TRUE		FALSE
PEAKS036075	FOXO1	Q9R1E0	Helix-turn-helix domains {3}	Fork head / winged helix factors {3.3}		FOXO6	FOX	MA0849.1	7.57e-318	FOXP2	FOX	FOXP2.H12CORE.0.P.B	0	Foxp4	Forkhead	M03050	7.57e-318	0	FOXP2	FOX	MA0593.2	2.9263e-09	FOXK2	FOX	FOXK2.H12CORE.0.P.B	9.59899e-13	FOXP4	FORKHEAD	M09110	2.38742e-12	9.59899e-13		TRUE		TRUE
PEAKS036078	ELF1	Q60775	Helix-turn-helix domains {3}	Tryptophan cluster factors {3.5}		ELK3	Ets-related	MA0759.3	2.79e-278	ELF4	Ets-related	ELF4.H12CORE.0.PS.A	3.53e-261	Erf	Ets	M04741	0	0	ELF2	Ets-related	MA1483.3	6.54855e-11	ELF1	Ets-related	ELF1.H12CORE.0.PSM.A	8.76224e-16	ELF1	ETS	M09079	1.75245e-15	8.76224e-16		TRUE		TRUE
PEAKS036079	ELF1	Q60775	Helix-turn-helix domains {3}	Tryptophan cluster factors {3.5}		ELK3	Ets-related	MA0759.3	8.59e-292	ELF4	Ets-related	ELF4.H12CORE.0.PS.A	1.29e-235	Erf	Ets	M04723	0	0	ELF2	Ets-related	MA1483.3	1.66553e-11	ELF1	Ets-related	ELF1.H12CORE.0.PSM.A	8.76224e-16	ELF1	ETS	M09079	1.75245e-15	8.76224e-16		TRUE		TRUE
PEAKS036080	ETS1	P27577	Helix-turn-helix domains {3}	Tryptophan cluster factors {3.5}		ELK3	Ets-related	MA0759.3	8.58e-44	SPDEF	Ets-related	SPDEF.H12CORE.0.PSM.A	8.43e-30	Erf	Ets	M02645	1e-76	1e-76	ETV7	Ets-related	MA1708.2	1.78628e-06	ETV6	Ets-related	ETV6.H12CORE.0.PS.A	2.19326e-07	GABPA	ETS	M09069	2.1141e-07	2.1141e-07		TRUE		TRUE
PEAKS036081	ETS1	P27577	Helix-turn-helix domains {3}	Tryptophan cluster factors {3.5}		ELK3	Ets-related	MA0759.3	8.51e-65	ETS2	Ets-related	ETS2.H12CORE.1.P.B	2.73e-58	Erf	Ets	M02645	4.5e-104	4.5e-104	ELK4	Ets-related	MA0076.3	5.78664e-07	ELF2	Ets-related	ELF2.H12CORE.0.PS.A	3.11254e-09	ERF	ETS	M09056	6.13936e-09	3.11254e-09		TRUE		TRUE
PEAKS036084	FOXP3	Q99JB6	Helix-turn-helix domains {3}	Fork head / winged helix factors {3.3}		FOXO1	FOX	MA0480.3	4.58e-98	FOXO3	FOX	FOXO3.H12CORE.0.PS.A	1.04e-109	Foxp4	Forkhead	M09089	1.45e-98	1.04e-109	FOXN1	FOX	MA1684.1	0.0726185	FOXM1	FOX	FOXM1.H12CORE.0.P.B	0.243775	FOXF2	FORKHEAD	M04853	0.229947	0.0726185		TRUE		FALSE
PEAKS036085	YY1	Q00899	Zinc-coordinating DNA-binding domains {2}	C2H2 zinc finger factors {2.3}		ZFP42	More than 3 adjacent zinc fingers	MA1651.2	0	TYY2	More than 3 adjacent zinc fingers	TYY2.H12CORE.0.PS.A	0	Yy2	C2H2 ZF	M07855	0	0	ZFP42	More than 3 adjacent zinc fingers	MA1651.2	4.66748e-09	TYY1	More than 3 adjacent zinc fingers	TYY1.H12CORE.0.PSM.A	1.11719e-14	MBTPS2	C2H2 ZF	M07858	5.25734e-15	5.25734e-15		TRUE		TRUE
PEAKS036086	NKX6-1	Q99MA9	Helix-turn-helix domains {3}	Homeo domain factors {3.1}		NKX6-2	NK	MA0675.2	5.42e-202	NKX61	NK-related	NKX61.H12CORE.0.PS.A	4.62e-216	Hoxd4	Homeodomain	M00384	3.88e-239	3.88e-239	NKX6-3	NK	MA1530.2	3.04973e-07	NKX62	NK-related	NKX62.H12CORE.0.SM.B	2.23656e-08	NKX6-2	HOMEODOMAIN	M05242	3.34692e-07	2.23656e-08		TRUE		TRUE
PEAKS036102	PPARG	P37238	Zinc-coordinating DNA-binding domains {2}	Nuclear receptors with C4 zinc fingers {2.1}		THRB	Thyroid hormone receptor-related factors (NR1)	MA1574.2	2.75e-95	PPARG	Thyroid hormone receptor-related	PPARG.H12CORE.0.P.B	5.4e-285	Nr6a1	Nuclear receptor	M09295	6.33e-266	5.4e-285	THRB	Thyroid hormone receptor-related factors (NR1)	MA1574.2	4.21734e-08	PPARG	Thyroid hormone receptor-related	PPARG.H12CORE.0.P.B	6.25464e-20	PPARG	NUCLEAR RECEPTOR	M09299	5.68217e-19	6.25464e-20		TRUE		TRUE
PEAKS036103	PPARG	P37238	Zinc-coordinating DNA-binding domains {2}	Nuclear receptors with C4 zinc fingers {2.1}		THRB	Thyroid hormone receptor-related factors (NR1)	MA1574.2	1.33e-141	PPARG	Thyroid hormone receptor-related	PPARG.H12CORE.0.P.B	0	Nr6a1	Nuclear receptor	M09295	0	0	THRB	Thyroid hormone receptor-related factors (NR1)	MA1574.2	5.51727e-10	PPARG	Thyroid hormone receptor-related	PPARG.H12CORE.0.P.B	4.30134e-22	PPARD	NUCLEAR RECEPTOR	M09295	1.51573e-20	4.30134e-22		TRUE		TRUE
PEAKS036104	PPARG	P37238	Zinc-coordinating DNA-binding domains {2}	Nuclear receptors with C4 zinc fingers {2.1}		THRB	Thyroid hormone receptor-related factors (NR1)	MA1574.2	1.58e-144	PPARG	Thyroid hormone receptor-related	PPARG.H12CORE.0.P.B	0	Nr6a1	Nuclear receptor	M09295	0	0	RORC	Thyroid hormone receptor-related factors (NR1)	MA1151.2	1.19488e-06	PPARG	Thyroid hormone receptor-related	PPARG.H12CORE.0.P.B	3.22904e-13	PPARD	NUCLEAR RECEPTOR	M09295	8.45646e-13	3.22904e-13		TRUE		TRUE
PEAKS036106	CTCF	Q61164	Zinc-coordinating DNA-binding domains {2}	C2H2 zinc finger factors {2.3}		CTCF	More than 3 adjacent zinc fingers	MA0139.2	0	CTCF	More than 3 adjacent zinc fingers	CTCF.H12CORE.0.P.B	0	Ctcf	C2H2 ZF	M08966	0	0	CTCF	More than 3 adjacent zinc fingers	MA0139.2	5.38015e-18	CTCF	More than 3 adjacent zinc fingers	CTCF.H12CORE.0.P.B	8.06447e-20	CTCF	C2H2 ZF	M08966	1.57405e-21	1.57405e-21		TRUE		TRUE
PEAKS036107	CTCF	Q61164	Zinc-coordinating DNA-binding domains {2}	C2H2 zinc finger factors {2.3}		CTCF	More than 3 adjacent zinc fingers	MA0139.2	0	CTCF	More than 3 adjacent zinc fingers	CTCF.H12CORE.0.P.B	0	Ctcf	C2H2 ZF	M08966	0	0	CTCF	More than 3 adjacent zinc fingers	MA0139.2	2.63389e-17	CTCF	More than 3 adjacent zinc fingers	CTCF.H12CORE.0.P.B	1.7919e-19	CTCF	C2H2 ZF	M08966	1.09963e-21	1.09963e-21		TRUE		TRUE
PEAKS036124	NFE2	Q07279	Basic domains {1}	Basic leucine zipper factors (bZIP) {1.1}		NFE2L2	Jun-related	MA0150.3	3.33e-228	NF2L2	Jun-related	NF2L2.H12CORE.1.P.B	2.14e-253	Nfe2	bZIP	M08843	8.63e-245	2.14e-253	NFE2L2	Jun-related	MA0150.3	1.0031e-11	NF2L2	Jun-related	NF2L2.H12CORE.1.P.B	1.06461e-13	NFE2	BZIP	M08843	8.41175e-14	8.41175e-14		TRUE		TRUE
PEAKS036125	CEBPA	P53566	Basic domains {1}	Basic leucine zipper factors (bZIP) {1.1}		CEBPG	CEBP-related	MA0838.1	5e-324	CEBPD	C/EBP-related	CEBPD.H12CORE.0.P.B	0	Cebpb	bZIP	M08841	0	0	CEBPA	CEBP-related	MA0102.5	2.79284e-08	CEBPB	C/EBP-related	CEBPB.H12CORE.0.P.B	1.62767e-11	CEBPB	BZIP	M08841	1.41948e-13	1.41948e-13		TRUE		TRUE
PEAKS036126	CEBPA	P53566	Basic domains {1}	Basic leucine zipper factors (bZIP) {1.1}		CEBPG	CEBP-related	MA0838.1	9.7e-296	CEBPD	C/EBP-related	CEBPD.H12CORE.0.P.B	0	Cebpb	bZIP	M00999	0	0	CEBPA	CEBP-related	MA0102.5	9.67587e-08	CEBPE	C/EBP-related	CEBPE.H12CORE.0.P.B	3.97455e-12	CEBPB	BZIP	M08841	5.67793e-13	5.67793e-13		TRUE		TRUE
PEAKS036127	CEBPA	P53566	Basic domains {1}	Basic leucine zipper factors (bZIP) {1.1}		CEBPG	CEBP-related	MA0838.1	3.99e-299	CEBPD	C/EBP-related	CEBPD.H12CORE.0.P.B	0	Cebpb	bZIP	M00999	0	0	CEBPA	CEBP-related	MA0102.5	6.0725e-09	CEBPD	C/EBP-related	CEBPD.H12CORE.0.P.B	2.31743e-14	CEBPA	BZIP	M08830	2.57492e-15	2.57492e-15		TRUE		TRUE
PEAKS036128	CEBPA	P53566	Basic domains {1}	Basic leucine zipper factors (bZIP) {1.1}		CEBPG	CEBP-related	MA0838.1	0	CEBPB	C/EBP-related	CEBPB.H12CORE.0.P.B	0	Cebpb	bZIP	M08841	0	0	CEBPA	CEBP-related	MA0102.5	5.78496e-08	CEBPB	C/EBP-related	CEBPB.H12CORE.0.P.B	1.84533e-12	CEBPB	BZIP	M08841	1.41948e-13	1.41948e-13		TRUE		TRUE
PEAKS036129	CEBPA	P53566	Basic domains {1}	Basic leucine zipper factors (bZIP) {1.1}		CEBPA	CEBP-related	MA0102.5	0	CEBPD	C/EBP-related	CEBPD.H12CORE.0.P.B	0	Cebpb	bZIP	M00999	0	0	CEBPA	CEBP-related	MA0102.5	1.2199e-09	CEBPB	C/EBP-related	CEBPB.H12CORE.0.P.B	1.72104e-10	CEBPB	BZIP	M08841	1.02676e-11	1.02676e-11		TRUE		TRUE
PEAKS036130	CEBPA	P53566	Basic domains {1}	Basic leucine zipper factors (bZIP) {1.1}		CEBPG	CEBP-related	MA0838.1	3.7e-322	CEBPB	C/EBP-related	CEBPB.H12CORE.0.P.B	0	Cebpb	bZIP	M08841	0	0	CEBPA	CEBP-related	MA0102.5	3.45938e-09	CEBPD	C/EBP-related	CEBPD.H12CORE.0.P.B	3.21922e-12	CEBPB	BZIP	M08841	2.74057e-12	2.74057e-12		TRUE		TRUE
PEAKS036131	CEBPA	P53566	Basic domains {1}	Basic leucine zipper factors (bZIP) {1.1}		CEBPG	CEBP-related	MA0838.1	0	CEBPB	C/EBP-related	CEBPB.H12CORE.0.P.B	0	Cebpb	bZIP	M08841	0	0	CEBPE	CEBP-related	MA0837.3	7.1992e-08	CEBPE	C/EBP-related	CEBPE.H12CORE.1.SM.B	5.23247e-09	CEBPB	BZIP	M09498	8.69695e-08	5.23247e-09		TRUE		TRUE
PEAKS036132	CEBPA	P53566	Basic domains {1}	Basic leucine zipper factors (bZIP) {1.1}		CEBPG	CEBP-related	MA0838.1	1.78e-258	CEBPA	C/EBP-related	CEBPA.H12CORE.0.P.B	0	Cebpb	bZIP	M08841	0	0	CEBPB	CEBP-related	MA0466.4	5.08044e-08	CEBPE	C/EBP-related	CEBPE.H12CORE.1.SM.B	4.20788e-09	CEBPB	BZIP	M09498	5.03333e-08	4.20788e-09		TRUE		TRUE
PEAKS036133	CEBPB	P28033	Basic domains {1}	Basic leucine zipper factors (bZIP) {1.1}		CEBPA	CEBP-related	MA0102.5	0	CEBPD	C/EBP-related	CEBPD.H12CORE.0.P.B	0	Cebpb	bZIP	M08841	0	0	CEBPA	CEBP-related	MA0102.5	2.92022e-08	CEBPD	C/EBP-related	CEBPD.H12CORE.0.P.B	8.5169e-13	CEBPB	BZIP	M08841	8.30429e-10	8.5169e-13		TRUE		TRUE
PEAKS036134	CEBPB	P28033	Basic domains {1}	Basic leucine zipper factors (bZIP) {1.1}		CEBPG	CEBP-related	MA0838.1	6.62e-278	CEBPA	C/EBP-related	CEBPA.H12CORE.0.P.B	0	Cebpb	bZIP	M08841	0	0	CEBPA	CEBP-related	MA0102.5	1.75068e-07	CEBPD	C/EBP-related	CEBPD.H12CORE.0.P.B	8.45324e-13	CEBPB	BZIP	M08841	3.81895e-12	8.45324e-13		TRUE		TRUE
PEAKS036135	CEBPB	P28033	Basic domains {1}	Basic leucine zipper factors (bZIP) {1.1}		CEBPD	CEBP-related	MA0836.3	6.53e-266	CEBPD	C/EBP-related	CEBPD.H12CORE.0.P.B	0	Cebpb	bZIP	M00999	0	0	CEBPA	CEBP-related	MA0102.5	4.41209e-08	CEBPB	C/EBP-related	CEBPB.H12CORE.0.P.B	6.20997e-11	CEBPB	BZIP	M08841	2.83897e-13	2.83897e-13		TRUE		TRUE
PEAKS036136	CEBPB	P28033	Basic domains {1}	Basic leucine zipper factors (bZIP) {1.1}		CEBPA	CEBP-related	MA0102.5	8.9e-322	CEBPD	C/EBP-related	CEBPD.H12CORE.0.P.B	0	Cebpb	bZIP	M00999	0	0	CEBPA	CEBP-related	MA0102.5	5.84208e-08	CEBPB	C/EBP-related	CEBPB.H12CORE.0.P.B	3.05189e-12	CEBPB	BZIP	M08841	1.41948e-13	1.41948e-13		TRUE		TRUE
PEAKS036137	CEBPB	P28033	Basic domains {1}	Basic leucine zipper factors (bZIP) {1.1}		CEBPA	CEBP-related	MA0102.5	7.38e-315	CEBPD	C/EBP-related	CEBPD.H12CORE.0.P.B	0	Cebpb	bZIP	M08841	0	0	CEBPA	CEBP-related	MA0102.5	1.38859e-08	CEBPD	C/EBP-related	CEBPD.H12CORE.0.P.B	7.09741e-14	CEBPB	BZIP	M08841	5.23915e-10	7.09741e-14		TRUE		TRUE
PEAKS036138	CEBPB	P28033	Basic domains {1}	Basic leucine zipper factors (bZIP) {1.1}		CEBPG	CEBP-related	MA0838.1	7.15e-261	CEBPA	C/EBP-related	CEBPA.H12CORE.0.P.B	0	Cebpb	bZIP	M08841	0	0	CEBPA	CEBP-related	MA0102.5	1.34672e-07	CEBPE	C/EBP-related	CEBPE.H12CORE.0.P.B	1.16906e-13	CEBPA	BZIP	M08830	1.19904e-14	1.19904e-14		TRUE		TRUE
PEAKS036139	CEBPB	P28033	Basic domains {1}	Basic leucine zipper factors (bZIP) {1.1}		CEBPG	CEBP-related	MA0838.1	3.39e-313	CEBPA	C/EBP-related	CEBPA.H12CORE.0.P.B	0	Cebpb	bZIP	M08841	0	0	CEBPA	CEBP-related	MA0102.5	2.89852e-09	CEBPA	C/EBP-related	CEBPA.H12CORE.0.P.B	4.58856e-11	CEBPB	BZIP	M08841	3.03637e-11	3.03637e-11		TRUE		TRUE
PEAKS036140	CEBPB	P28033	Basic domains {1}	Basic leucine zipper factors (bZIP) {1.1}		CEBPG	CEBP-related	MA0838.1	3.71e-265	CEBPD	C/EBP-related	CEBPD.H12CORE.0.P.B	0	Cebpb	bZIP	M08841	0	0	CEBPA	CEBP-related	MA0102.5	1.40541e-08	CEBPA	C/EBP-related	CEBPA.H12CORE.0.P.B	2.36088e-14	CEBPA	BZIP	M08830	5.14984e-15	5.14984e-15		TRUE		TRUE
PEAKS036141	EGR1	P08046	Zinc-coordinating DNA-binding domains {2}	C2H2 zinc finger factors {2.3}		EGR2	Three-zinc finger Kruppel-related	MA0472.2	1.26e-186	EGR1	Three-zinc finger Kruppel-related	EGR1.H12CORE.0.PS.A	2.13e-155	Egr4	C2H2 ZF	M02885	1.26e-186	1.26e-186	KLF17	Three-zinc finger Kruppel-related	MA1514.2	0.348617	SP9	Three-zinc finger Kruppel-related	SP9.H12CORE.0.P.B	0.409114	OVOL1	C2H2 ZF	M08974	0.0116145	0.0116145		TRUE		FALSE
PEAKS036142	IKZF1	Q03267	Zinc-coordinating DNA-binding domains {2}	C2H2 zinc finger factors {2.3}		IKZF1	Factors with multiple dispersed zinc fingers	MA1508.2	8.63e-75	NA		NA	1	Bcl11a	C2H2 ZF	M08881	3.56e-59	8.63e-75	IKZF2	Factors with multiple dispersed zinc fingers	MA2326.1	0.00146395	NA	NA	NA	1	BCL11A	C2H2 ZF	M08881	6.10347e-05	6.10347e-05		TRUE		TRUE
PEAKS036143	TAL1	P22091	Basic domains {1}	Basic helix-loop-helix factors (bHLH) {1.2}		TWIST2	Tal-related	MA0633.3	3.64e-55	TAL1	Tal-related	TAL1.H12CORE.0.P.B	0	Tal1	bHLH	M08759	0	0	HAND2	Tal-related	MA1638.2	0.0431718	TAL1	Tal-related	TAL1.H12CORE.0.P.B	2.46516e-20	TAL1	BHLH	M08759	3.55754e-20	2.46516e-20		TRUE		TRUE
PEAKS036144	GATA1	P17679	Zinc-coordinating DNA-binding domains {2}	Other C4 zinc finger-type factors {2.2}		GATA2	C4-GATA-related	MA0036.4	0	GATA1	C4-GATA-related	GATA1.H12CORE.0.P.B	0	Gata4	GATA	M09556	0	0	GATA5	C4-GATA-related	MA0766.3	2.80447e-08	GATA1	C4-GATA-related	GATA1.H12CORE.0.P.B	1.29258e-14	GATA1	GATA	M09124	2.74594e-16	2.74594e-16		TRUE		TRUE
PEAKS036145	PGR	Q00175	Zinc-coordinating DNA-binding domains {2}	Nuclear receptors with C4 zinc fingers {2.1}		PGR	Steroid hormone receptors (NR3)	MA2323.1	1.1e-243	PRGR	Steroid hormone receptors	PRGR.H12CORE.0.P.B	0	Nr3c2	Nuclear receptor	M07987	0	0	PGR	Steroid hormone receptors (NR3)	MA2323.1	6.89633e-11	PRGR	Steroid hormone receptors	PRGR.H12CORE.0.P.B	2.21813e-14	NR3C2	NUCLEAR RECEPTOR	M07987	2.33277e-15	2.33277e-15		TRUE		TRUE
PEAKS036166	ESR1	P19785	Zinc-coordinating DNA-binding domains {2}	Nuclear receptors with C4 zinc fingers {2.1}		ESR2	Steroid hormone receptors (NR3)	MA0258.2	0	ESR1	Steroid hormone receptors	ESR1.H12CORE.0.P.B	0	Esr2	Nuclear receptor	M09311	0	0	ESR1	Steroid hormone receptors (NR3)	MA0112.4	3.23954e-11	ESR1	Steroid hormone receptors	ESR1.H12CORE.0.P.B	9.17533e-13	ESR1	NUCLEAR RECEPTOR	M09309	1.3585e-12	9.17533e-13		TRUE		TRUE
PEAKS036172	ESRRA	O08580	Zinc-coordinating DNA-binding domains {2}	Nuclear receptors with C4 zinc fingers {2.1}		ESRRA	Steroid hormone receptors (NR3)	MA0592.4	0	ERR3	Steroid hormone receptors	ERR3.H12CORE.0.PSM.A	0	Esrra	Nuclear receptor	M00183	0	0	ESRRB	Steroid hormone receptors (NR3)	MA0141.4	1.24146e-10	ERR3	Steroid hormone receptors	ERR3.H12CORE.0.PSM.A	3.47391e-10	ESRRA	NUCLEAR RECEPTOR	M09319	2.66454e-14	2.66454e-14		TRUE		TRUE
PEAKS036174	CTCF	Q61164	Zinc-coordinating DNA-binding domains {2}	C2H2 zinc finger factors {2.3}		CTCF	More than 3 adjacent zinc fingers	MA0139.2	0	CTCF	More than 3 adjacent zinc fingers	CTCF.H12CORE.0.P.B	0	Ctcf	C2H2 ZF	M08966	0	0	CTCF	More than 3 adjacent zinc fingers	MA0139.2	1.32909e-17	CTCF	More than 3 adjacent zinc fingers	CTCF.H12CORE.0.P.B	1.21954e-22	CTCF	C2H2 ZF	M08966	7.2406e-24	7.2406e-24		TRUE		TRUE
PEAKS036175	CTCF	Q61164	Zinc-coordinating DNA-binding domains {2}	C2H2 zinc finger factors {2.3}		CTCF	More than 3 adjacent zinc fingers	MA0139.2	0	CTCF	More than 3 adjacent zinc fingers	CTCF.H12CORE.0.P.B	0	Ctcf	C2H2 ZF	M08966	0	0	CTCF	More than 3 adjacent zinc fingers	MA0139.2	1.12288e-17	CTCF	More than 3 adjacent zinc fingers	CTCF.H12CORE.0.P.B	1.46385e-19	CTCF	C2H2 ZF	M08966	1.33682e-20	1.33682e-20		TRUE		TRUE
PEAKS036191	RUNX1	Q03347	Immunoglobulin fold {6}	Runt domain factors {6.4}		RUNX2	Runt-related factors	MA0511.2	0	RUNX3	Runt-related	RUNX3.H12CORE.0.P.B	0	Runx1	Runt	M09372	0	0	RUNX1	Runt-related factors	MA0002.3	4.16987e-09	RUNX3	Runt-related	RUNX3.H12CORE.0.P.B	4.84753e-11	RUNX1	RUNT	M08163	2.78219e-11	2.78219e-11		TRUE		TRUE
PEAKS036204	BACH2	P97303	Basic domains {1}	Basic leucine zipper factors (bZIP) {1.1}		NFE2L2	Jun-related	MA0150.3	0	BACH1	Jun-related	BACH1.H12CORE.0.P.B	0	Bach2	bZIP	M08832	0	0	NFE2L2	Jun-related	MA0150.3	9.53844e-10	NF2L1	Jun-related	NF2L1.H12CORE.0.P.B	5.3064e-12	BACH2	BZIP	M08832	9.29257e-13	9.29257e-13		TRUE		TRUE
PEAKS036205	CEBPB	P28033	Basic domains {1}	Basic leucine zipper factors (bZIP) {1.1}		CEBPG	CEBP-related	MA0838.1	0	CEBPA	C/EBP-related	CEBPA.H12CORE.0.P.B	0	Cebpb	bZIP	M00999	0	0	CEBPA	CEBP-related	MA0102.5	2.56577e-09	CEBPA	C/EBP-related	CEBPA.H12CORE.0.P.B	1.75449e-14	CEBPB	BZIP	M08841	1.13297e-13	1.75449e-14		TRUE		TRUE
PEAKS036206	CEBPB	P28033	Basic domains {1}	Basic leucine zipper factors (bZIP) {1.1}		CEBPG	CEBP-related	MA0838.1	0	CEBPA	C/EBP-related	CEBPA.H12CORE.0.P.B	0	Cebpb	bZIP	M00999	0	0	CEBPB	CEBP-related	MA0466.4	2.0902e-08	CEBPE	C/EBP-related	CEBPE.H12CORE.1.SM.B	1.87931e-09	CEBPB	BZIP	M02867	4.43906e-08	1.87931e-09		TRUE		TRUE
PEAKS036207	NR3C1	P06537	Zinc-coordinating DNA-binding domains {2}	Nuclear receptors with C4 zinc fingers {2.1}		AR	Steroid hormone receptors (NR3)	MA0007.4	2.16e-35	MCR	Steroid hormone receptors	MCR.H12CORE.0.S.B	1.13e-39	Nr6a1	Nuclear receptor	M09268	8.61e-73	8.61e-73	ESR2	Steroid hormone receptors (NR3)	MA0258.2	0.142949	ESR2	Steroid hormone receptors	ESR2.H12CORE.1.P.B	0.171295	NR1H4	NUCLEAR RECEPTOR	M09618	0.0465878	0.0465878		TRUE		FALSE
PEAKS036208	CEBPB	P28033	Basic domains {1}	Basic leucine zipper factors (bZIP) {1.1}		CEBPA	CEBP-related	MA0102.5	1.02e-296	CEBPD	C/EBP-related	CEBPD.H12CORE.0.P.B	0	Cebpb	bZIP	M02636	0	0	CEBPA	CEBP-related	MA0102.5	4.76418e-08	CEBPB	C/EBP-related	CEBPB.H12CORE.0.P.B	2.93123e-11	CEBPB	BZIP	M08841	2.27117e-12	2.27117e-12		TRUE		TRUE
PEAKS036209	NR3C1	P06537	Zinc-coordinating DNA-binding domains {2}	Nuclear receptors with C4 zinc fingers {2.1}		AR	Steroid hormone receptors (NR3)	MA0007.4	0	PRGR	Steroid hormone receptors	PRGR.H12CORE.0.P.B	0	Nr3c2	Nuclear receptor	M03923	0	0	AR	Steroid hormone receptors (NR3)	MA0007.4	8.86621e-11	PRGR	Steroid hormone receptors	PRGR.H12CORE.0.P.B	1.33148e-15	NR3C1	NUCLEAR RECEPTOR	M09318	2.57753e-16	2.57753e-16		TRUE		TRUE
PEAKS036210	CEBPB	P28033	Basic domains {1}	Basic leucine zipper factors (bZIP) {1.1}		CEBPA	CEBP-related	MA0102.5	1.24e-302	CEBPD	C/EBP-related	CEBPD.H12CORE.0.P.B	0	Cebpb	bZIP	M01818	0	0	CEBPA	CEBP-related	MA0102.5	7.55557e-09	CEBPA	C/EBP-related	CEBPA.H12CORE.0.P.B	2.03743e-14	CEBPB	BZIP	M08841	5.39568e-14	2.03743e-14		TRUE		TRUE
PEAKS036211	NR3C1	P06537	Zinc-coordinating DNA-binding domains {2}	Nuclear receptors with C4 zinc fingers {2.1}		NR3C2	Steroid hormone receptors (NR3)	MA0727.2	0	PRGR	Steroid hormone receptors	PRGR.H12CORE.0.P.B	0	Nr3c2	Nuclear receptor	M03923	0	0	AR	Steroid hormone receptors (NR3)	MA0007.4	4.14083e-11	PRGR	Steroid hormone receptors	PRGR.H12CORE.0.P.B	7.9417e-14	NR3C2	NUCLEAR RECEPTOR	M07987	5.33756e-16	5.33756e-16		TRUE		TRUE
PEAKS036212	NR3C1	P06537	Zinc-coordinating DNA-binding domains {2}	Nuclear receptors with C4 zinc fingers {2.1}		NR3C2	Steroid hormone receptors (NR3)	MA0727.2	0	PRGR	Steroid hormone receptors	PRGR.H12CORE.0.P.B	0	Nr3c2	Nuclear receptor	M07987	0	0	AR	Steroid hormone receptors (NR3)	MA0007.4	4.40234e-11	PRGR	Steroid hormone receptors	PRGR.H12CORE.0.P.B	1.6717e-16	NR3C2	NUCLEAR RECEPTOR	M09326	1.78961e-17	1.78961e-17		TRUE		TRUE
PEAKS036214	NR3C1	P06537	Zinc-coordinating DNA-binding domains {2}	Nuclear receptors with C4 zinc fingers {2.1}		PGR	Steroid hormone receptors (NR3)	MA2323.1	0	PRGR	Steroid hormone receptors	PRGR.H12CORE.0.P.B	0	Nr3c2	Nuclear receptor	M03923	0	0	NR3C2	Steroid hormone receptors (NR3)	MA0727.2	1.17831e-10	PRGR	Steroid hormone receptors	PRGR.H12CORE.0.P.B	3.99818e-13	NR3C2	NUCLEAR RECEPTOR	M07987	6.76794e-16	6.76794e-16		TRUE		TRUE
PEAKS036215	NR3C1	P06537	Zinc-coordinating DNA-binding domains {2}	Nuclear receptors with C4 zinc fingers {2.1}		ESR2	Steroid hormone receptors (NR3)	MA0258.2	3.29e-49	ESR2	Steroid hormone receptors	ESR2.H12CORE.0.P.B	1.83e-56	Rarg	Nuclear receptor	M09300	8.09e-59	8.09e-59	ESR2	Steroid hormone receptors (NR3)	MA0258.2	0.0553766	ERR2	Steroid hormone receptors	ERR2.H12CORE.0.PSM.A	0.076633	PPARD	NUCLEAR RECEPTOR	M09313	0.000268793	0.000268793		TRUE		TRUE
PEAKS036216	NR3C1	P06537	Zinc-coordinating DNA-binding domains {2}	Nuclear receptors with C4 zinc fingers {2.1}		PGR	Steroid hormone receptors (NR3)	MA2323.1	0	PRGR	Steroid hormone receptors	PRGR.H12CORE.0.P.B	0	Nr3c2	Nuclear receptor	M07987	0	0	NR3C2	Steroid hormone receptors (NR3)	MA0727.2	1.18851e-10	PRGR	Steroid hormone receptors	PRGR.H12CORE.0.P.B	6.09477e-15	NR3C2	NUCLEAR RECEPTOR	M07987	1.06901e-17	1.06901e-17		TRUE		TRUE
PEAKS036217	ESR1	P19785	Zinc-coordinating DNA-binding domains {2}	Nuclear receptors with C4 zinc fingers {2.1}		NA	Steroid hormone receptors (NR3)	NA	1	ESR1	Steroid hormone receptors	ESR1.H12CORE.1.P.B	2.86e-05	Nr2e1	Nuclear receptor	M00814	4.63e-41	4.63e-41	ESR2	Steroid hormone receptors (NR3)	MA0258.2	0.0199319	ESR1	Steroid hormone receptors	ESR1.H12CORE.0.P.B	0.172339	PPARD	NUCLEAR RECEPTOR	M09313	7.34177e-05	7.34177e-05		TRUE		TRUE
PEAKS036218	ESR1	P19785	Zinc-coordinating DNA-binding domains {2}	Nuclear receptors with C4 zinc fingers {2.1}		AR	Steroid hormone receptors (NR3)	MA0007.4	0.000963	PRGR	Steroid hormone receptors	PRGR.H12CORE.0.P.B	0.000487	Ppard	Nuclear receptor	M09313	3.43e-174	3.43e-174	ESRRB	Steroid hormone receptors (NR3)	MA0141.4	0.635029	ANDR	Steroid hormone receptors	ANDR.H12CORE.2.P.B	0.409821	PPARD	NUCLEAR RECEPTOR	M09314	0.162519	0.162519		TRUE		FALSE
PEAKS036219	ESR1	P19785	Zinc-coordinating DNA-binding domains {2}	Nuclear receptors with C4 zinc fingers {2.1}		ESR2	Steroid hormone receptors (NR3)	MA0258.2	0	ESR1	Steroid hormone receptors	ESR1.H12CORE.0.P.B	0	Nr6a1	Nuclear receptor	M09300	0	0	ESR2	Steroid hormone receptors (NR3)	MA0258.2	4.95106e-14	ESR1	Steroid hormone receptors	ESR1.H12CORE.0.P.B	3.06101e-15	ESR1	NUCLEAR RECEPTOR	M09309	2.46153e-16	2.46153e-16		TRUE		TRUE
PEAKS036220	ESR1	P19785	Zinc-coordinating DNA-binding domains {2}	Nuclear receptors with C4 zinc fingers {2.1}		ESR2	Steroid hormone receptors (NR3)	MA0258.2	6.8e-314	ESR1	Steroid hormone receptors	ESR1.H12CORE.0.P.B	9.34e-300	Nr6a1	Nuclear receptor	M09300	0	0	ESR2	Steroid hormone receptors (NR3)	MA0258.2	4.54853e-16	ESR1	Steroid hormone receptors	ESR1.H12CORE.0.P.B	2.24796e-13	ESR1	NUCLEAR RECEPTOR	M09309	2.94581e-15	4.54853e-16		TRUE		TRUE
PEAKS036221	ESR1	P19785	Zinc-coordinating DNA-binding domains {2}	Nuclear receptors with C4 zinc fingers {2.1}		PGR	Steroid hormone receptors (NR3)	MA2323.1	1.17e-79	PRGR	Steroid hormone receptors	PRGR.H12CORE.0.P.B	1.05e-107	Nr3c2	Nuclear receptor	M09610	2.76e-154	2.76e-154	ESR2	Steroid hormone receptors (NR3)	MA0258.2	0.0633618	ESR2	Steroid hormone receptors	ESR2.H12CORE.1.P.B	0.276974	PPARD	NUCLEAR RECEPTOR	M09313	0.00125557	0.00125557		TRUE		FALSE
PEAKS036222	ESR1	P19785	Zinc-coordinating DNA-binding domains {2}	Nuclear receptors with C4 zinc fingers {2.1}		PGR	Steroid hormone receptors (NR3)	MA2323.1	6.92e-171	PRGR	Steroid hormone receptors	PRGR.H12CORE.0.P.B	3.89e-233	Nr3c2	Nuclear receptor	M09270	1.75e-262	1.75e-262	AR	Steroid hormone receptors (NR3)	MA0007.4	1.32665e-08	ANDR	Steroid hormone receptors	ANDR.H12CORE.0.P.B	8.85247e-11	NR3C2	NUCLEAR RECEPTOR	M09610	1.32792e-11	1.32792e-11		TRUE		TRUE
PEAKS036233	EGR2	P08152	Zinc-coordinating DNA-binding domains {2}	C2H2 zinc finger factors {2.3}		EGR2	Three-zinc finger Kruppel-related	MA0472.2	2.83e-167	EGR2	Three-zinc finger Kruppel-related	EGR2.H12CORE.0.PSM.A	1.9e-144	Egr4	C2H2 ZF	M02885	9.82e-167	2.83e-167	EGR1	Three-zinc finger Kruppel-related	MA0162.5	4.71042e-07	EGR2	Three-zinc finger Kruppel-related	EGR2.H12CORE.0.PSM.A	5.94503e-08	EGR4	C2H2 ZF	M04440	4.79758e-11	4.79758e-11		TRUE		TRUE
PEAKS036234	EGR2	P08152	Zinc-coordinating DNA-binding domains {2}	C2H2 zinc finger factors {2.3}		EGR2	Three-zinc finger Kruppel-related	MA0472.2	3.58e-108	EGR2	Three-zinc finger Kruppel-related	EGR2.H12CORE.0.PSM.A	1.66e-113	Egr4	C2H2 ZF	M02886	1.1e-127	1.1e-127	EGR1	Three-zinc finger Kruppel-related	MA0162.5	0.00120466	EGR4	Three-zinc finger Kruppel-related	EGR4.H12CORE.0.S.B	0.00082942	EGR2	C2H2 ZF	M08994	0.000766911	0.000766911		TRUE		TRUE
PEAKS036235	NR2F2	P43135	Zinc-coordinating DNA-binding domains {2}	Nuclear receptors with C4 zinc fingers {2.1}		NR2F1	RXR-related receptors (NR2)	MA0017.3	3.63e-137	NR2C2	RXR-related receptors	NR2C2.H12CORE.0.SM.B	4.23e-154	Ppard	Nuclear receptor	M00811	8.97e-148	4.23e-154	NR2F1	RXR-related receptors (NR2)	MA1538.1	0.37565	NR2E1	RXR-related receptors	NR2E1.H12CORE.0.SM.B	0.554705	NR3C2	NUCLEAR RECEPTOR	M09288	0.0755664	0.0755664		TRUE		FALSE
PEAKS036237	SPI1	P17433	Helix-turn-helix domains {3}	Tryptophan cluster factors {3.5}		SPIB	Ets-related	MA0081.3	0	SPI1	Ets-related	SPI1.H12CORE.0.P.B	0	Spi1	Ets	M09065	0	0	SPIB	Ets-related	MA0081.3	3.47598e-12	SPI1	Ets-related	SPI1.H12CORE.0.P.B	4.92876e-14	SPI1	ETS	M09065	9.24416e-14	4.92876e-14		TRUE		TRUE
PEAKS036239	SPI1	P17433	Helix-turn-helix domains {3}	Tryptophan cluster factors {3.5}		SPIB	Ets-related	MA0081.3	0	SPI1	Ets-related	SPI1.H12CORE.0.P.B	0	Spi1	Ets	M09065	0	0	SPIB	Ets-related	MA0081.3	1.6352e-14	SPI1	Ets-related	SPI1.H12CORE.0.P.B	5.63264e-20	SPI1	ETS	M09065	9.05246e-21	9.05246e-21		TRUE		TRUE
PEAKS036241	CEBPA	P53566	Basic domains {1}	Basic leucine zipper factors (bZIP) {1.1}		CEBPA	CEBP-related	MA0102.5	0	CEBPD	C/EBP-related	CEBPD.H12CORE.0.P.B	0	Cebpb	bZIP	M01818	0	0	CEBPB	CEBP-related	MA0466.4	1.05807e-07	CEBPA	C/EBP-related	CEBPA.H12CORE.0.P.B	5.35736e-09	CEBPB	BZIP	M09498	4.50964e-08	5.35736e-09		TRUE		TRUE
PEAKS036243	CEBPA	P53566	Basic domains {1}	Basic leucine zipper factors (bZIP) {1.1}		CEBPA	CEBP-related	MA0102.5	0	CEBPD	C/EBP-related	CEBPD.H12CORE.0.P.B	0	Cebpb	bZIP	M01818	0	0	CEBPA	CEBP-related	MA0102.5	1.03278e-08	CEBPB	C/EBP-related	CEBPB.H12CORE.0.P.B	9.47962e-10	CEBPB	BZIP	M08841	2.89364e-11	2.89364e-11		TRUE		TRUE
PEAKS036247	RELA	Q04207	Immunoglobulin fold {6}	Rel homology region (RHR) factors {6.1}		RELA	NF-kappaB-related factors	MA0107.1	5.73e-161	TF65	NFkappaB-related	TF65.H12CORE.0.P.B	4.04e-187	Rela	Rel	M08039	1.49e-180	4.04e-187	RELA	NF-kappaB-related factors	MA0107.1	3.7815e-09	TF65	NFkappaB-related	TF65.H12CORE.0.P.B	5.98606e-10	RELA	REL	M09355	5.70575e-09	5.98606e-10		TRUE		TRUE
PEAKS036248	RELA	Q04207	Immunoglobulin fold {6}	Rel homology region (RHR) factors {6.1}		RELA	NF-kappaB-related factors	MA0107.1	3.37e-159	TF65	NFkappaB-related	TF65.H12CORE.0.P.B	4.94e-199	Rela	Rel	M08039	8.31e-200	8.31e-200	RELA	NF-kappaB-related factors	MA0107.1	1.37406e-06	TF65	NFkappaB-related	TF65.H12CORE.0.P.B	3.41961e-08	RELA	REL	M08039	1.7686e-07	3.41961e-08		TRUE		TRUE
PEAKS036251	SPI1	P17433	Helix-turn-helix domains {3}	Tryptophan cluster factors {3.5}		SPIB	Ets-related	MA0081.3	0	SPIB	Ets-related	SPIB.H12CORE.0.P.B	0	Spib	Ets	M09068	0	0	SPIB	Ets-related	MA0081.3	8.7239e-13	SPIB	Ets-related	SPIB.H12CORE.0.P.B	8.04373e-13	SPIB	ETS	M09068	1.84612e-11	8.04373e-13		TRUE		TRUE
PEAKS036252	SPI1	P17433	Helix-turn-helix domains {3}	Tryptophan cluster factors {3.5}		SPIB	Ets-related	MA0081.3	0	SPIB	Ets-related	SPIB.H12CORE.0.P.B	0	Spib	Ets	M09068	0	0	SPIB	Ets-related	MA0081.3	1.58665e-11	SPIB	Ets-related	SPIB.H12CORE.0.P.B	1.97249e-20	SPIB	ETS	M09068	1.66771e-18	1.97249e-20		TRUE		TRUE
PEAKS036253	TCF7	Q00417	Other all-alpha-helical DNA-binding domains {4}	High-mobility group (HMG) domain factors {4.1}		TCF7L2	TCF-7-related factors	MA0523.2	8.53e-157	TCF7	TCF7-related	TCF7.H12CORE.0.PSM.A	1.66e-207	Tcf7l2	Sox	M09401	2.64e-185	1.66e-207	TCF7L2	TCF-7-related factors	MA0523.2	3.87613e-10	TF7L2	TCF7-related	TF7L2.H12CORE.0.P.B	3.14313e-10	TCF7L1	SOX	M09406	9.15198e-11	9.15198e-11		TRUE		TRUE
PEAKS036254	TCF7	Q00417	Other all-alpha-helical DNA-binding domains {4}	High-mobility group (HMG) domain factors {4.1}		TCF7L2	TCF-7-related factors	MA0523.2	8.09e-174	TCF7	TCF7-related	TCF7.H12CORE.0.PSM.A	1.74e-238	Tcf7l2	Sox	M09401	6.35e-224	1.74e-238	TCF7L2	TCF-7-related factors	MA0523.2	5.33907e-08	TCF7	TCF7-related	TCF7.H12CORE.0.PSM.A	1.39013e-12	TCF7L2	SOX	M09401	2.12068e-12	1.39013e-12		TRUE		TRUE
PEAKS036255	RXRA	P28700	Zinc-coordinating DNA-binding domains {2}	Nuclear receptors with C4 zinc fingers {2.1}		NR2C2	RXR-related receptors (NR2)	MA1536.2	1.92e-221	RXRA	RXR-related receptors	RXRA.H12CORE.0.PS.A	1.87e-180	Nr6a1	Nuclear receptor	M00810	9.96e-231	9.96e-231	NR2F1	RXR-related receptors (NR2)	MA1538.1	3.99502e-09	NR2F6	RXR-related receptors	NR2F6.H12CORE.3.SM.B	2.28865e-09	NR1H4	NUCLEAR RECEPTOR	M09618	1.07909e-09	1.07909e-09		TRUE		TRUE
PEAKS036256	RARA	P11416	Zinc-coordinating DNA-binding domains {2}	Nuclear receptors with C4 zinc fingers {2.1}		NR1H2	Thyroid hormone receptor-related factors (NR1)	MA1996.2	0.000116	NA	Thyroid hormone receptor-related	NA	1	Nr2e3	Nuclear receptor	M09328	1.39e-21	1.39e-21	RARB	Thyroid hormone receptor-related factors (NR1)	MA1552.2	0.0209333	RARA	Thyroid hormone receptor-related	RARA.H12CORE.3.P.B	0.0444011	PPARD	NUCLEAR RECEPTOR	M05623	0.0284933	0.0209333		TRUE		FALSE
PEAKS036257	FOXO1	Q9R1E0	Helix-turn-helix domains {3}	Fork head / winged helix factors {3.3}		FOXO6	FOX	MA0849.1	0	FOXP2	FOX	FOXP2.H12CORE.0.P.B	0	Foxp4	Forkhead	M03050	0	0	FOXO6	FOX	MA0849.1	4.94765e-08	FOXO3	FOX	FOXO3.H12CORE.0.PS.A	5.72982e-11	FOXO1	FORKHEAD	M08122	4.40725e-11	4.40725e-11		TRUE		TRUE
PEAKS036258	FOXO1	Q9R1E0	Helix-turn-helix domains {3}	Fork head / winged helix factors {3.3}		FOXO6	FOX	MA0849.1	2e-186	FOXP2	FOX	FOXP2.H12CORE.0.P.B	6.51e-203	Foxp3	Forkhead	M09089	1.41e-193	6.51e-203	FOXP2	FOX	MA0593.2	2.26498e-06	FOXP1	FOX	FOXP1.H12CORE.0.PS.A	1.49012e-07	FOXO1	FORKHEAD	M08122	2.98023e-07	1.49012e-07		TRUE		TRUE
PEAKS036271	CTCF	Q61164	Zinc-coordinating DNA-binding domains {2}	C2H2 zinc finger factors {2.3}		CTCF	More than 3 adjacent zinc fingers	MA0139.2	0	CTCF	More than 3 adjacent zinc fingers	CTCF.H12CORE.0.P.B	0	Ctcf	C2H2 ZF	M08966	0	0	CTCF	More than 3 adjacent zinc fingers	MA1930.2	2.91835e-17	CTCF	More than 3 adjacent zinc fingers	CTCF.H12CORE.0.P.B	2.23846e-19	CTCF	C2H2 ZF	M08966	1.10934e-21	1.10934e-21		TRUE		TRUE
PEAKS036273	KLF1	P46099	Zinc-coordinating DNA-binding domains {2}	C2H2 zinc finger factors {2.3}		KLF17	Three-zinc finger Kruppel-related	MA1514.2	8.6e-05	KLF17	Three-zinc finger Kruppel-related	KLF17.H12CORE.0.M.C	2.34e-08	Zfp42	C2H2 ZF	M09006	4.74e-64	4.74e-64	SP9	Three-zinc finger Kruppel-related	MA1564.2	0.152249	KLF7	Three-zinc finger Kruppel-related	KLF7.H12CORE.0.P.B	0.0542751	MBTPS2	C2H2 ZF	M06055	4.57465e-06	4.57465e-06		TRUE		TRUE
PEAKS036274	FOXA1	P35582	Helix-turn-helix domains {3}	Fork head / winged helix factors {3.3}		FOXP4	FOX	MA2117.1	0	FOXA1	FOX	FOXA1.H12CORE.0.P.B	0	Foxb2	Forkhead	M08121	0	0	FOXC2	FOX	MA0846.2	1.35018e-09	FOXA2	FOX	FOXA2.H12CORE.0.PSM.A	1.73472e-17	FOXB2	FORKHEAD	M09088	3.29597e-16	1.73472e-17		TRUE		TRUE
PEAKS036276	TFAP2A	P34056	Basic domains {1}	Basic helix-span-helix factors (bHSH) {1.3}		TFAP2E	AP-2	MA1569.2	0	AP2B	AP-2	AP2B.H12CORE.0.SM.B	0	Tfap2d	AP-2	M07784	0	0	TFAP2E	AP-2	MA1569.2	3.62475e-06	AP2A	AP-2	AP2A.H12CORE.0.PSM.A	1.2252e-11	TFAP2D	AP-2	M07783	2.39804e-15	2.39804e-15		TRUE		TRUE
PEAKS036278	HNF4A	P49698	Zinc-coordinating DNA-binding domains {2}	Nuclear receptors with C4 zinc fingers {2.1}		HNF4G	RXR-related receptors (NR2)	MA0484.3	0	HNF4A	RXR-related receptors	HNF4A.H12CORE.0.PSM.A	0	Nr6a1	Nuclear receptor	M09268	0	0	HNF4G	RXR-related receptors (NR2)	MA0484.3	3.77512e-06	HNF4G	RXR-related receptors	HNF4G.H12CORE.0.P.B	7.49181e-13	NR6A1	NUCLEAR RECEPTOR	M09605	2.43652e-13	2.43652e-13		TRUE		TRUE
PEAKS036280	TFAP2A	P34056	Basic domains {1}	Basic helix-span-helix factors (bHSH) {1.3}		TFAP2B	AP-2	MA0812.2	1.31e-144	AP2B	AP-2	AP2B.H12CORE.0.SM.B	1.71e-178	Tfap2d	AP-2	M00114	3.76e-188	3.76e-188	TFAP2C	AP-2	MA0814.3	5.50411e-08	AP2A	AP-2	AP2A.H12CORE.0.PSM.A	5.67247e-08	TFAP2C	AP-2	M08706	1.6683e-10	1.6683e-10		TRUE		TRUE
PEAKS036281	AR	P19091	Zinc-coordinating DNA-binding domains {2}	Nuclear receptors with C4 zinc fingers {2.1}		AR	Steroid hormone receptors (NR3)	MA0007.4	0	PRGR	Steroid hormone receptors	PRGR.H12CORE.0.P.B	0	Pgr	Nuclear receptor	M09326	0	0	AR	Steroid hormone receptors (NR3)	MA0007.4	4.66831e-12	ANDR	Steroid hormone receptors	ANDR.H12CORE.0.P.B	5.46288e-17	NR3C2	NUCLEAR RECEPTOR	M09331	8.55108e-15	5.46288e-17		TRUE		TRUE
PEAKS036285	AR	P19091	Zinc-coordinating DNA-binding domains {2}	Nuclear receptors with C4 zinc fingers {2.1}		AR	Steroid hormone receptors (NR3)	MA0007.4	0	PRGR	Steroid hormone receptors	PRGR.H12CORE.0.P.B	0	Nr3c2	Nuclear receptor	M03923	0	0	AR	Steroid hormone receptors (NR3)	MA0007.4	1.09192e-11	ANDR	Steroid hormone receptors	ANDR.H12CORE.0.P.B	3.60894e-14	NR3C2	NUCLEAR RECEPTOR	M07987	8.64276e-18	8.64276e-18		TRUE		TRUE
PEAKS036286	FOXA1	P35582	Helix-turn-helix domains {3}	Fork head / winged helix factors {3.3}		FOXP4	FOX	MA2117.1	0	FOXA1	FOX	FOXA1.H12CORE.0.P.B	0	Foxb2	Forkhead	M09088	0	0	FOXC2	FOX	MA0846.2	1.09824e-09	FOXA2	FOX	FOXA2.H12CORE.0.PSM.A	2.08167e-16	FOXA2	FORKHEAD	M08121	1.52656e-15	2.08167e-16		TRUE		TRUE
PEAKS036287	AR	P19091	Zinc-coordinating DNA-binding domains {2}	Nuclear receptors with C4 zinc fingers {2.1}		PGR	Steroid hormone receptors (NR3)	MA2323.1	0	PRGR	Steroid hormone receptors	PRGR.H12CORE.0.P.B	0	Nr3c2	Nuclear receptor	M03923	0	0	AR	Steroid hormone receptors (NR3)	MA0007.4	1.07293e-11	PRGR	Steroid hormone receptors	PRGR.H12CORE.0.P.B	1.00384e-13	NR3C2	NUCLEAR RECEPTOR	M09270	1.09869e-15	1.09869e-15		TRUE		TRUE
PEAKS036289	AR	P19091	Zinc-coordinating DNA-binding domains {2}	Nuclear receptors with C4 zinc fingers {2.1}		PGR	Steroid hormone receptors (NR3)	MA2323.1	0	PRGR	Steroid hormone receptors	PRGR.H12CORE.0.P.B	0	Nr3c2	Nuclear receptor	M07987	0	0	NR3C2	Steroid hormone receptors (NR3)	MA0727.2	2.23059e-11	PRGR	Steroid hormone receptors	PRGR.H12CORE.0.P.B	9.09729e-13	NR3C2	NUCLEAR RECEPTOR	M07987	5.34129e-17	5.34129e-17		TRUE		TRUE
PEAKS036290	TFAP2A	P34056	Basic domains {1}	Basic helix-span-helix factors (bHSH) {1.3}		TFAP2E	AP-2	MA1569.2	2.13e-296	AP2B	AP-2	AP2B.H12CORE.0.SM.B	0	Tfap2d	AP-2	M00114	0	0	TFAP2C	AP-2	MA0524.3	1.18868e-06	AP2E	AP-2	AP2E.H12CORE.0.SM.B	3.5594e-11	TFAP2D	AP-2	M07783	7.11713e-13	7.11713e-13		TRUE		TRUE
PEAKS036291	TFAP2A	P34056	Basic domains {1}	Basic helix-span-helix factors (bHSH) {1.3}		TFAP2C	AP-2	MA0814.3	4.14e-276	AP2B	AP-2	AP2B.H12CORE.0.SM.B	0	Tfap2d	AP-2	M00114	0	0	TFAP2B	AP-2	MA0812.2	6.15908e-06	AP2E	AP-2	AP2E.H12CORE.0.SM.B	2.69626e-11	TFAP2D	AP-2	M07784	4.25941e-10	2.69626e-11		TRUE		TRUE
PEAKS036303	STAT5A	P42230	Immunoglobulin fold {6}	STAT domain factors {6.2}		STAT5B	STAT factors	MA1625.2	0	STA5B	STAT	STA5B.H12CORE.0.P.B	0	Stat5b	STAT	M09421	0	0	STAT4	STAT factors	MA0518.2	5.05239e-07	STA5B	STAT	STA5B.H12CORE.0.P.B	1.01531e-09	STAT5A	STAT	M09420	5.8142e-10	5.8142e-10		TRUE		TRUE
PEAKS036304	STAT5A	P42230	Immunoglobulin fold {6}	STAT domain factors {6.2}		STAT5B	STAT factors	MA1625.2	0	STA5B	STAT	STA5B.H12CORE.0.P.B	0	Stat5a	STAT	M09420	0	0	STAT5A	STAT factors	MA1624.2	4.20173e-07	STA5A	STAT	STA5A.H12CORE.0.P.B	2.15795e-09	STAT5A	STAT	M09420	2.66484e-10	2.66484e-10		TRUE		TRUE
PEAKS036305	SPI1	P17433	Helix-turn-helix domains {3}	Tryptophan cluster factors {3.5}		SPIB	Ets-related	MA0081.3	0	SPI1	Ets-related	SPI1.H12CORE.0.P.B	0	Spi1	Ets	M01475	0	0	SPIB	Ets-related	MA0081.3	1.40588e-11	SPI1	Ets-related	SPI1.H12CORE.0.P.B	6.10323e-12	SPI1	ETS	M09065	3.54052e-11	6.10323e-12		TRUE		TRUE
PEAKS036306	SPI1	P17433	Helix-turn-helix domains {3}	Tryptophan cluster factors {3.5}		SPIB	Ets-related	MA0081.3	0	SPI1	Ets-related	SPI1.H12CORE.0.P.B	0	Spi1	Ets	M09065	0	0	SPIB	Ets-related	MA0081.3	2.26013e-12	SPI1	Ets-related	SPI1.H12CORE.0.P.B	1.20606e-13	SPI1	ETS	M09065	1.87347e-14	1.87347e-14		TRUE		TRUE
PEAKS036307	SPI1	P17433	Helix-turn-helix domains {3}	Tryptophan cluster factors {3.5}		SPIB	Ets-related	MA0081.3	0	SPI1	Ets-related	SPI1.H12CORE.0.P.B	0	Spi1	Ets	M01475	0	0	SPIB	Ets-related	MA0081.3	1.08325e-10	SPI1	Ets-related	SPI1.H12CORE.0.P.B	4.38628e-11	SPI1	ETS	M09538	2.17465e-10	4.38628e-11		TRUE		TRUE
PEAKS036309	SPI1	P17433	Helix-turn-helix domains {3}	Tryptophan cluster factors {3.5}		SPIB	Ets-related	MA0081.3	0	SPI1	Ets-related	SPI1.H12CORE.0.P.B	0	Spi1	Ets	M09065	0	0	SPIB	Ets-related	MA0081.3	5.09568e-13	SPI1	Ets-related	SPI1.H12CORE.0.P.B	2.337e-16	SPI1	ETS	M09065	2.04542e-17	2.04542e-17		TRUE		TRUE
PEAKS036311	RELA	Q04207	Immunoglobulin fold {6}	Rel homology region (RHR) factors {6.1}		REL	NF-kappaB-related factors	MA0101.1	9.99e-264	TF65	NFkappaB-related	TF65.H12CORE.0.P.B	0	Rela	Rel	M09355	0	0	RELA	NF-kappaB-related factors	MA0107.1	9.18674e-08	TF65	NFkappaB-related	TF65.H12CORE.0.P.B	1.47802e-09	RELA	REL	M08039	1.88232e-09	1.47802e-09		TRUE		TRUE
PEAKS036312	RELA	Q04207	Immunoglobulin fold {6}	Rel homology region (RHR) factors {6.1}		REL	NF-kappaB-related factors	MA0101.1	3.26e-288	TF65	NFkappaB-related	TF65.H12CORE.0.P.B	0	Rela	Rel	M09355	0	0	RELA	NF-kappaB-related factors	MA0107.1	5.1972e-10	TF65	NFkappaB-related	TF65.H12CORE.0.P.B	2.0749e-12	RELA	REL	M08039	1.45103e-12	1.45103e-12		TRUE		TRUE
PEAKS036315	RELA	Q04207	Immunoglobulin fold {6}	Rel homology region (RHR) factors {6.1}		REL	NF-kappaB-related factors	MA0101.1	1.93e-252	TF65	NFkappaB-related	TF65.H12CORE.0.P.B	1.83e-322	Rela	Rel	M09355	4.06e-300	4.06e-300	RELA	NF-kappaB-related factors	MA0107.1	2.30489e-09	TF65	NFkappaB-related	TF65.H12CORE.0.P.B	3.2907e-10	RELA	REL	M09355	3.44646e-10	3.2907e-10		TRUE		TRUE
PEAKS036316	CEBPA	P53566	Basic domains {1}	Basic leucine zipper factors (bZIP) {1.1}		CEBPG	CEBP-related	MA0838.1	0	CEBPA	C/EBP-related	CEBPA.H12CORE.0.P.B	0	Cebpb	bZIP	M01818	0	0	CEBPB	CEBP-related	MA0466.4	6.57637e-08	CEBPA	C/EBP-related	CEBPA.H12CORE.0.P.B	4.47705e-09	CEBPB	BZIP	M09498	3.05536e-08	4.47705e-09		TRUE		TRUE
PEAKS036317	CEBPA	P53566	Basic domains {1}	Basic leucine zipper factors (bZIP) {1.1}		CEBPA	CEBP-related	MA0102.5	0	CEBPD	C/EBP-related	CEBPD.H12CORE.0.P.B	0	Cebpb	bZIP	M01818	0	0	CEBPA	CEBP-related	MA0102.5	3.19475e-10	CEBPD	C/EBP-related	CEBPD.H12CORE.0.P.B	2.76108e-10	CEBPB	BZIP	M08841	7.27892e-12	7.27892e-12		TRUE		TRUE
PEAKS036318	SPI1	P17433	Helix-turn-helix domains {3}	Tryptophan cluster factors {3.5}		SPIB	Ets-related	MA0081.3	0	SPI1	Ets-related	SPI1.H12CORE.0.P.B	0	Spi1	Ets	M01475	0	0	SPIB	Ets-related	MA0081.3	6.64465e-13	SPI1	Ets-related	SPI1.H12CORE.0.P.B	3.82295e-15	SPI1	ETS	M09065	5.67428e-16	5.67428e-16		TRUE		TRUE
PEAKS036319	SPI1	P17433	Helix-turn-helix domains {3}	Tryptophan cluster factors {3.5}		SPIB	Ets-related	MA0081.3	0	SPI1	Ets-related	SPI1.H12CORE.0.P.B	0	Spi1	Ets	M01475	0	0	SPIB	Ets-related	MA0081.3	1.5941e-11	SPI1	Ets-related	SPI1.H12CORE.0.P.B	8.80769e-12	SPI1	ETS	M09065	2.24968e-11	8.80769e-12		TRUE		TRUE
PEAKS036320	RELA	Q04207	Immunoglobulin fold {6}	Rel homology region (RHR) factors {6.1}		REL	NF-kappaB-related factors	MA0101.1	1.27e-214	TF65	NFkappaB-related	TF65.H12CORE.0.P.B	1.52e-254	Rela	Rel	M09355	2e-248	1.52e-254	RELA	NF-kappaB-related factors	MA0107.1	3.90187e-10	TF65	NFkappaB-related	TF65.H12CORE.0.P.B	2.97084e-12	RELA	REL	M08039	4.79616e-14	4.79616e-14		TRUE		TRUE
PEAKS036321	RELA	Q04207	Immunoglobulin fold {6}	Rel homology region (RHR) factors {6.1}		REL	NF-kappaB-related factors	MA0101.1	0	TF65	NFkappaB-related	TF65.H12CORE.0.P.B	0	Rela	Rel	M09355	0	0	RELA	NF-kappaB-related factors	MA0107.1	1.57818e-09	TF65	NFkappaB-related	TF65.H12CORE.0.P.B	1.64404e-09	RELA	REL	M09355	2.11371e-08	1.57818e-09		TRUE		TRUE
PEAKS036322	SPI1	P17433	Helix-turn-helix domains {3}	Tryptophan cluster factors {3.5}		SPIB	Ets-related	MA0081.3	0	SPI1	Ets-related	SPI1.H12CORE.0.P.B	0	Spi1	Ets	M09065	0	0	SPIB	Ets-related	MA0081.3	1.83961e-11	SPI1	Ets-related	SPI1.H12CORE.0.P.B	1.67483e-11	SPI1	ETS	M09065	3.9157e-11	1.67483e-11		TRUE		TRUE
PEAKS036323	SPI1	P17433	Helix-turn-helix domains {3}	Tryptophan cluster factors {3.5}		SPIB	Ets-related	MA0081.3	0	SPI1	Ets-related	SPI1.H12CORE.0.P.B	0	Spi1	Ets	M09065	0	0	SPIB	Ets-related	MA0081.3	8.4658e-12	SPI1	Ets-related	SPI1.H12CORE.0.P.B	1.45957e-12	SPI1	ETS	M09065	1.86263e-12	1.45957e-12		TRUE		TRUE
PEAKS036324	RELA	Q04207	Immunoglobulin fold {6}	Rel homology region (RHR) factors {6.1}		REL	NF-kappaB-related factors	MA0101.1	2.61e-213	TF65	NFkappaB-related	TF65.H12CORE.0.P.B	6.54e-257	Rela	Rel	M09355	3.56e-260	3.56e-260	RELA	NF-kappaB-related factors	MA0107.1	5.68592e-10	TF65	NFkappaB-related	TF65.H12CORE.0.P.B	2.59019e-12	RELA	REL	M08039	3.83693e-13	3.83693e-13		TRUE		TRUE
PEAKS036325	RELA	Q04207	Immunoglobulin fold {6}	Rel homology region (RHR) factors {6.1}		REL	NF-kappaB-related factors	MA0101.1	1.81e-166	TF65	NFkappaB-related	TF65.H12CORE.0.P.B	4.33e-213	Rela	Rel	M09355	2.08e-194	4.33e-213	RELA	NF-kappaB-related factors	MA0107.1	4.89343e-10	TF65	NFkappaB-related	TF65.H12CORE.0.P.B	3.6877e-12	RELA	REL	M08039	4.47926e-12	3.6877e-12		TRUE		TRUE
PEAKS036330	GATA4	Q08369	Zinc-coordinating DNA-binding domains {2}	Other C4 zinc finger-type factors {2.2}		GATA5	C4-GATA-related	MA0766.3	0	GATA4	C4-GATA-related	GATA4.H12CORE.0.PSM.A	0	Gata4	GATA	M09556	0	0	GATA5	C4-GATA-related	MA0766.3	3.45754e-08	GATA4	C4-GATA-related	GATA4.H12CORE.0.PSM.A	8.54925e-11	GATA2	GATA	M09121	3.06913e-10	8.54925e-11		TRUE		TRUE
PEAKS036335	IRF4	Q64287	Helix-turn-helix domains {3}	Tryptophan cluster factors {3.5}		IRF1	Interferon-regulatory factors	MA0050.4	5e-09	IRF8	IRF	IRF8.H12CORE.2.SM.B	9.81e-32	Irf4	IRF	M00175	4.51e-35	4.51e-35	IRF5	Interferon-regulatory factors	MA1420.1	0.377605	IRF8	IRF	IRF8.H12CORE.0.P.B	0.192339	IRF9	IRF	M00173	0.0389674	0.0389674		TRUE		FALSE
PEAKS036336	RUNX3	Q64131	Immunoglobulin fold {6}	Runt domain factors {6.4}		RUNX2	Runt-related factors	MA0511.2	9.55e-215	RUNX1	Runt-related	RUNX1.H12CORE.0.P.B	1.99e-289	Runx2	Runt	M01307	1.47e-307	1.47e-307	RUNX1	Runt-related factors	MA0002.3	1.82682e-05	RUNX2	Runt-related	RUNX2.H12CORE.0.P.B	5.18001e-06	RUNX3	RUNT	M09374	1.04606e-05	5.18001e-06		TRUE		TRUE
PEAKS036338	RUNX3	Q64131	Immunoglobulin fold {6}	Runt domain factors {6.4}		RUNX2	Runt-related factors	MA0511.2	0	RUNX1	Runt-related	RUNX1.H12CORE.0.P.B	0	Runx2	Runt	M01307	0	0	RUNX1	Runt-related factors	MA0002.3	1.17738e-08	RUNX2	Runt-related	RUNX2.H12CORE.0.P.B	1.71521e-13	RUNX3	RUNT	M09374	6.38767e-13	1.71521e-13		TRUE		TRUE
PEAKS036340	RUNX3	Q64131	Immunoglobulin fold {6}	Runt domain factors {6.4}		RUNX2	Runt-related factors	MA0511.2	2.6e-322	RUNX3	Runt-related	RUNX3.H12CORE.0.P.B	0	Runx3	Runt	M09374	0	0	RUNX1	Runt-related factors	MA0002.3	6.13909e-10	RUNX2	Runt-related	RUNX2.H12CORE.0.P.B	5.26922e-16	RUNX3	RUNT	M09374	5.96242e-13	5.26922e-16		TRUE		TRUE
PEAKS036341	RUNX3	Q64131	Immunoglobulin fold {6}	Runt domain factors {6.4}		RUNX2	Runt-related factors	MA0511.2	4.25e-278	RUNX3	Runt-related	RUNX3.H12CORE.0.P.B	5.51e-314	Runx2	Runt	M01307	0	0	RUNX1	Runt-related factors	MA0002.3	3.27866e-08	RUNX2	Runt-related	RUNX2.H12CORE.0.P.B	7.30442e-13	RUNX1	RUNT	M09372	3.81486e-12	7.30442e-13		TRUE		TRUE
PEAKS036342	RUNX3	Q64131	Immunoglobulin fold {6}	Runt domain factors {6.4}		RUNX2	Runt-related factors	MA0511.2	1.37e-269	RUNX3	Runt-related	RUNX3.H12CORE.0.P.B	1.03e-279	Runx2	Runt	M01307	7.66e-305	7.66e-305	RUNX1	Runt-related factors	MA0002.3	4.01073e-06	RUNX1	Runt-related	RUNX1.H12CORE.0.P.B	3.39467e-07	RUNX1	RUNT	M09633	1.10641e-06	3.39467e-07		TRUE		TRUE
PEAKS036343	KMT2B	O08550	Zinc-coordinating DNA-binding domains {2}	CXXC zinc finger factors {2.6}		NA		NA	1	NA	CpG-binding	NA	1	Tet1	CxxC	M01917	7.39e-11	7.39e-11	NA	NA	NA	1	KMT2A	CpG-binding	KMT2A.H12CORE.0.P.B	0.958988	CXXC1	CXXC	M01919	0.723023	0.723023		TRUE		FALSE
PEAKS036344	KMT2B	O08550	Zinc-coordinating DNA-binding domains {2}	CXXC zinc finger factors {2.6}		NA		NA	1	NA	CpG-binding	NA	1	Runx2	CxxC	NA	1	1	NA	NA	NA	1	KMT2B	CpG-binding	KMT2B.H12CORE.0.P.B	0.854072	KDM2B	CXXC	M01906	0.825389	0.825389		TRUE		FALSE
PEAKS036345	KMT2B	O08550	Zinc-coordinating DNA-binding domains {2}	CXXC zinc finger factors {2.6}		NA		NA	1	NA	CpG-binding	NA	1	Runx3	CxxC	NA	1	1	NA	NA	NA	1	KMT2A	CpG-binding	KMT2A.H12CORE.0.P.B	0.754489	KDM2B	CXXC	M01910	0.364062	0.364062		TRUE		FALSE
PEAKS036346	KMT2B	O08550	Zinc-coordinating DNA-binding domains {2}	CXXC zinc finger factors {2.6}		NA		NA	1	NA	CpG-binding	NA	1	Tet1	CxxC	M01917	0.000255	0.000255	NA	NA	NA	1	KMT2B	CpG-binding	KMT2B.H12CORE.0.P.B	0.804003	KDM2B	CXXC	M01909	0.790816	0.790816		TRUE		FALSE
PEAKS036347	KMT2B	O08550	Zinc-coordinating DNA-binding domains {2}	CXXC zinc finger factors {2.6}		NA		NA	1	NA	CpG-binding	NA	1	Tet1	CxxC	M01917	6.24e-08	6.24e-08	NA	NA	NA	1	KMT2B	CpG-binding	KMT2B.H12CORE.0.P.B	0.745693	KDM2B	CXXC	M01915	0.769481	0.745693		TRUE		FALSE
PEAKS036348	KMT2B	O08550	Zinc-coordinating DNA-binding domains {2}	CXXC zinc finger factors {2.6}		NA		NA	1	NA	CpG-binding	NA	1	Tet1	CxxC	M01917	0.000126	0.000126	NA	NA	NA	1	KMT2B	CpG-binding	KMT2B.H12CORE.0.P.B	0.813047	CXXC1	CXXC	M01919	0.6027	0.6027		TRUE		FALSE
PEAKS036349	RUNX3	Q64131	Immunoglobulin fold {6}	Runt domain factors {6.4}		RUNX2	Runt-related factors	MA0511.2	8.02e-179	RUNX1	Runt-related	RUNX1.H12CORE.0.P.B	5.24e-213	Runx3	Runt	M09374	6.72e-181	5.24e-213	RUNX1	Runt-related factors	MA0002.3	1.55765e-06	RUNX3	Runt-related	RUNX3.H12CORE.0.P.B	1.19596e-08	RUNX3	RUNT	M09374	3.26886e-08	1.19596e-08		TRUE		TRUE
PEAKS036373	MYOD1	P10085	Basic domains {1}	Basic helix-loop-helix factors (bHLH) {1.2}		MYOD1	MyoD/ASC-related factors	MA0499.3	0	MYOD1	MyoD-ASC-related	MYOD1.H12CORE.0.P.B	0	Myod1	bHLH	M08745	0	0	ASCL2	MyoD/ASC-related factors	MA0816.1	2.9071e-10	MYF5	MyoD-ASC-related	MYF5.H12CORE.0.P.B	4.07512e-08	ASCL2	BHLH	M02814	2.9071e-10	2.9071e-10		TRUE		TRUE
PEAKS036376	KMT2B	O08550	Zinc-coordinating DNA-binding domains {2}	CXXC zinc finger factors {2.6}		NA		NA	1	KMT2B	CpG-binding	KMT2B.H12CORE.0.P.B	0.00198	Tet1	CxxC	M01914	1.05e-24	1.05e-24	NA	NA	NA	1	KMT2B	CpG-binding	KMT2B.H12CORE.0.P.B	0.952847	KDM2B	CXXC	M01906	0.28054	0.28054		TRUE		FALSE
PEAKS036377	KMT2B	O08550	Zinc-coordinating DNA-binding domains {2}	CXXC zinc finger factors {2.6}		NA		NA	1	NA	CpG-binding	NA	1	Tet1	CxxC	M01914	9.82e-12	9.82e-12	NA	NA	NA	1	KMT2B	CpG-binding	KMT2B.H12CORE.0.P.B	0.132529	DNMT1	CXXC	M01913	0.229412	0.132529		TRUE		FALSE
PEAKS036387	GFI1	P70338	Zinc-coordinating DNA-binding domains {2}	C2H2 zinc finger factors {2.3}		GFI1B	More than 3 adjacent zinc fingers	MA0483.2	4.21e-146	GFI1B	More than 3 adjacent zinc fingers	GFI1B.H12CORE.0.PSM.A	1.06e-196	Gfi1b	C2H2 ZF	M08098	2.25e-151	1.06e-196	GFI1B	More than 3 adjacent zinc fingers	MA0483.2	1.51411e-11	GFI1B	More than 3 adjacent zinc fingers	GFI1B.H12CORE.0.PSM.A	3.3647e-13	GFI1B	C2H2 ZF	M08098	9.04263e-13	3.3647e-13		TRUE		TRUE
PEAKS036398	STAT5A	P42230	Immunoglobulin fold {6}	STAT domain factors {6.2}		STAT5B	STAT factors	MA1625.2	0	STA5A	STAT	STA5A.H12CORE.0.P.B	0	Stat5a	STAT	M09420	0	0	STAT5A	STAT factors	MA1624.2	3.86887e-07	STA5A	STAT	STA5A.H12CORE.0.P.B	4.6604e-09	STAT5A	STAT	M09420	3.69444e-10	3.69444e-10		TRUE		TRUE
PEAKS036399	STAT5A	P42230	Immunoglobulin fold {6}	STAT domain factors {6.2}		STAT5B	STAT factors	MA1625.2	0	STA5B	STAT	STA5B.H12CORE.0.P.B	0	Stat5a	STAT	M09420	0	0	STAT5A	STAT factors	MA1624.2	6.30371e-08	STA5B	STAT	STA5B.H12CORE.0.P.B	6.20073e-09	STAT5B	STAT	M09421	1.65658e-11	1.65658e-11		TRUE		TRUE
PEAKS036423	EBF1	Q07802	Immunoglobulin fold {6}	Rel homology region (RHR) factors {6.1}		EBF2	Early B-Cell Factor-related factors	MA1604.2	0	COE2	EBF-related	COE2.H12CORE.0.P.B	0	Ebf1	EBF1	M09045	0	0	EBF2	Early B-Cell Factor-related factors	MA1604.2	7.05405e-06	COE1	EBF-related	COE1.H12CORE.0.P.B	8.87956e-13	EBF3	EBF1	M09527	5.68434e-13	5.68434e-13		TRUE		TRUE
PEAKS036424	SPI1	P17433	Helix-turn-helix domains {3}	Tryptophan cluster factors {3.5}		SPIB	Ets-related	MA0081.3	0	SPIB	Ets-related	SPIB.H12CORE.0.P.B	0	Spib	Ets	M09068	0	0	SPIB	Ets-related	MA0081.3	1.92461e-10	SPIB	Ets-related	SPIB.H12CORE.0.P.B	2.82265e-15	SPIB	ETS	M09068	1.11882e-16	1.11882e-16		TRUE		TRUE
PEAKS036425	IRF4	Q64287	Helix-turn-helix domains {3}	Tryptophan cluster factors {3.5}		IRF1	Interferon-regulatory factors	MA0050.4	3.14e-181	IRF4	IRF	IRF4.H12CORE.0.P.B	0	Irf8	IRF	M09246	0	0	IRF3	Interferon-regulatory factors	MA1418.2	1.62134e-05	IRF4	IRF	IRF4.H12CORE.0.P.B	4.13949e-13	IRF8	IRF	M09246	1.13537e-16	1.13537e-16		TRUE		TRUE
PEAKS036426	IKZF1	Q03267	Zinc-coordinating DNA-binding domains {2}	C2H2 zinc finger factors {2.3}		IKZF2	Factors with multiple dispersed zinc fingers	MA2326.1	5.37e-42	NA		NA	1	Zfp189	C2H2 ZF	M07589	3.73e-62	3.73e-62	ZBTB2	Factors with multiple dispersed zinc fingers	MA2340.1	1.37707e-05	NA	NA	NA	1	BCL11A	C2H2 ZF	M08881	9.24197e-05	1.37707e-05		TRUE		TRUE
PEAKS036429	RARA	P11416	Zinc-coordinating DNA-binding domains {2}	Nuclear receptors with C4 zinc fingers {2.1}		RARB	Thyroid hormone receptor-related factors (NR1)	MA1552.2	0.000375	NA	Thyroid hormone receptor-related	NA	1	Nr2e3	Nuclear receptor	M09328	5.35e-24	5.35e-24	THRB	Thyroid hormone receptor-related factors (NR1)	MA1574.2	0.205569	NR1H4	Thyroid hormone receptor-related	NR1H4.H12CORE.1.P.B	0.120576	PPARD	NUCLEAR RECEPTOR	M06412	0.0946938	0.0946938		TRUE		FALSE
PEAKS036430	RARB	P22605	Zinc-coordinating DNA-binding domains {2}	Nuclear receptors with C4 zinc fingers {2.1}		NA	Thyroid hormone receptor-related factors (NR1)	NA	1	NA	Thyroid hormone receptor-related	NA	1	Nr1h5	Nuclear receptor	M07990	3.52e-20	3.52e-20	RARB	Thyroid hormone receptor-related factors (NR1)	MA0858.1	0.200686	NR1H4	Thyroid hormone receptor-related	NR1H4.H12CORE.0.P.B	0.0623616	PPARD	NUCLEAR RECEPTOR	M06412	0.0599517	0.0599517		TRUE		FALSE
PEAKS036431	RXRA	P28700	Zinc-coordinating DNA-binding domains {2}	Nuclear receptors with C4 zinc fingers {2.1}		NR2C2	RXR-related receptors (NR2)	MA1536.2	2.05e-224	RXRA	RXR-related receptors	RXRA.H12CORE.0.PS.A	2.73e-190	Nr6a1	Nuclear receptor	M00810	1.33e-237	1.33e-237	NR2F1	RXR-related receptors (NR2)	MA1538.1	1.5141e-08	NR2F6	RXR-related receptors	NR2F6.H12CORE.3.SM.B	3.79797e-09	PPARD	NUCLEAR RECEPTOR	M05662	4.68064e-09	3.79797e-09		TRUE		TRUE
PEAKS036432	RARA	P11416	Zinc-coordinating DNA-binding domains {2}	Nuclear receptors with C4 zinc fingers {2.1}		VDR	Thyroid hormone receptor-related factors (NR1)	MA0693.4	0.0057	NA	Thyroid hormone receptor-related	NA	1	Nr2e3	Nuclear receptor	M09328	1.23e-11	1.23e-11	RARG	Thyroid hormone receptor-related factors (NR1)	MA0860.1	0.0173863	NR1H3	Thyroid hormone receptor-related	NR1H3.H12CORE.1.P.B	0.00484385	PPARD	NUCLEAR RECEPTOR	M03424	0.026037	0.00484385		TRUE		FALSE
PEAKS036433	RARB	P22605	Zinc-coordinating DNA-binding domains {2}	Nuclear receptors with C4 zinc fingers {2.1}		PPARA	Thyroid hormone receptor-related factors (NR1)	MA2338.1	3.81e-45	RARB	Thyroid hormone receptor-related	RARB.H12CORE.0.SM.B	4.84e-68	Nr6a1	Nuclear receptor	M05566	2.99e-68	2.99e-68	THRB	Thyroid hormone receptor-related factors (NR1)	MA1574.2	0.271085	NR1H4	Thyroid hormone receptor-related	NR1H4.H12CORE.1.P.B	0.056866	NR1H4	NUCLEAR RECEPTOR	M09618	0.0320696	0.0320696		TRUE		FALSE
PEAKS036434	RXRA	P28700	Zinc-coordinating DNA-binding domains {2}	Nuclear receptors with C4 zinc fingers {2.1}		NR2C2	RXR-related receptors (NR2)	MA1536.2	4.52e-224	RXRA	RXR-related receptors	RXRA.H12CORE.0.PS.A	1.19e-196	Nr6a1	Nuclear receptor	M00810	2.77e-234	2.77e-234	NR2F1	RXR-related receptors (NR2)	MA0017.3	4.52623e-07	NR2F6	RXR-related receptors	NR2F6.H12CORE.0.P.C	2.26311e-07	PPARD	NUCLEAR RECEPTOR	M03374	1.00583e-07	1.00583e-07		TRUE		TRUE
PEAKS036443	SRF	Q9JM73	α-Helices exposed by beta-structures {5}	MADS box factors {5.1}		SRF	Responders to external signals (SRF/RLM1)	MA0083.3	8.68e-10	SRF	Responders to external signals	SRF.H12CORE.0.PSM.A	5.64e-08	Borcs8	MADS box	M08213	9.21e-35	9.21e-35	SRF	Responders to external signals (SRF/RLM1)	MA0083.3	0.0444409	SRF	Responders to external signals	SRF.H12CORE.0.PSM.A	0.0600723	SRF	MADS BOX	M09254	0.0380566	0.0380566		TRUE		FALSE
PEAKS036444	SRF	Q9JM73	α-Helices exposed by beta-structures {5}	MADS box factors {5.1}		SRF	Responders to external signals (SRF/RLM1)	MA0083.3	0.000721	NA	Responders to external signals	NA	1	Borcs8	MADS box	M08213	4.72e-14	4.72e-14	SRF	Responders to external signals (SRF/RLM1)	MA0083.3	0.0388365	SRF	Responders to external signals	SRF.H12CORE.0.PSM.A	0.0159487	SRF	MADS BOX	M09254	0.03144	0.0159487		TRUE		FALSE
PEAKS036447	SOX9	Q04887	Other all-alpha-helical DNA-binding domains {4}	High-mobility group (HMG) domain factors {4.1}		NA	SOX-related factors	NA	1	NA	SOX-related	NA	1	Tcf7l1	Sox	M09407	1e-09	1e-09	SOX21	SOX-related factors	MA0866.1	0.570866	SOX1	SOX-related	SOX1.H12CORE.1.S.B	0.129857	SOX1	SOX	M03545	0.112054	0.112054		TRUE		FALSE
PEAKS036449	RXRA	P28700	Zinc-coordinating DNA-binding domains {2}	Nuclear receptors with C4 zinc fingers {2.1}		NR2C2	RXR-related receptors (NR2)	MA1536.2	1.05e-89	RXRA	RXR-related receptors	RXRA.H12CORE.0.PS.A	4.23e-108	Nr6a1	Nuclear receptor	M05566	6.74e-121	6.74e-121	NR2F6	RXR-related receptors (NR2)	MA1539.1	4.80748e-06	NR2C1	RXR-related receptors	NR2C1.H12CORE.1.PM.A	5.51862e-05	PPARD	NUCLEAR RECEPTOR	M05662	4.92856e-06	4.80748e-06		TRUE		TRUE
PEAKS036450	RXRA	P28700	Zinc-coordinating DNA-binding domains {2}	Nuclear receptors with C4 zinc fingers {2.1}		NR2C2	RXR-related receptors (NR2)	MA1536.2	2.24e-124	RXRA	RXR-related receptors	RXRA.H12CORE.0.PS.A	1.25e-134	Nr6a1	Nuclear receptor	M05566	1.26e-147	1.26e-147	NR2F6	RXR-related receptors (NR2)	MA1539.1	1.46187e-07	NR2F6	RXR-related receptors	NR2F6.H12CORE.3.SM.B	1.17418e-07	NR1H4	NUCLEAR RECEPTOR	M09618	2.74989e-09	2.74989e-09		TRUE		TRUE
PEAKS036451	RXRA	P28700	Zinc-coordinating DNA-binding domains {2}	Nuclear receptors with C4 zinc fingers {2.1}		NR2C2	RXR-related receptors (NR2)	MA1536.2	1.22e-122	RXRA	RXR-related receptors	RXRA.H12CORE.0.PS.A	2.73e-127	Nr6a1	Nuclear receptor	M00810	7.19e-143	7.19e-143	NR2F6	RXR-related receptors (NR2)	MA0728.1	0.000206412	RXRB	RXR-related receptors	RXRB.H12CORE.0.P.C	3.97809e-05	NR1I2	NUCLEAR RECEPTOR	M09316	6.03496e-06	6.03496e-06		TRUE		TRUE
PEAKS036452	RXRA	P28700	Zinc-coordinating DNA-binding domains {2}	Nuclear receptors with C4 zinc fingers {2.1}		NR2C2	RXR-related receptors (NR2)	MA1536.2	3.07e-97	RXRA	RXR-related receptors	RXRA.H12CORE.0.PS.A	1.22e-109	Nr6a1	Nuclear receptor	M05566	4.82e-135	4.82e-135	NR2F1	RXR-related receptors (NR2)	MA0017.3	2.18488e-06	RXRA	RXR-related receptors	RXRA.H12CORE.0.PS.A	1.22003e-07	PPARD	NUCLEAR RECEPTOR	M09273	2.23517e-08	2.23517e-08		TRUE		TRUE
PEAKS036453	RXRA	P28700	Zinc-coordinating DNA-binding domains {2}	Nuclear receptors with C4 zinc fingers {2.1}		NR2C2	RXR-related receptors (NR2)	MA1536.2	1.8e-199	RXRA	RXR-related receptors	RXRA.H12CORE.0.PS.A	6.95e-172	Nr6a1	Nuclear receptor	M00810	1.17e-201	1.17e-201	NR2C2	RXR-related receptors (NR2)	MA0504.2	1.45324e-10	RXRG	RXR-related receptors	RXRG.H12CORE.1.SM.B	7.27889e-10	PPARD	NUCLEAR RECEPTOR	M09611	9.81326e-12	9.81326e-12		TRUE		TRUE
PEAKS036454	RXRA	P28700	Zinc-coordinating DNA-binding domains {2}	Nuclear receptors with C4 zinc fingers {2.1}		NR2C2	RXR-related receptors (NR2)	MA1536.2	3.54e-179	RXRA	RXR-related receptors	RXRA.H12CORE.0.PS.A	3.14e-164	Nr6a1	Nuclear receptor	M00810	1.24e-196	1.24e-196	NR2F6	RXR-related receptors (NR2)	MA0728.1	0.000561428	RXRA	RXR-related receptors	RXRA.H12CORE.0.PS.A	0.000155541	NR1H3	NUCLEAR RECEPTOR	M09301	7.91082e-05	7.91082e-05		TRUE		TRUE
PEAKS036455	RXRA	P28700	Zinc-coordinating DNA-binding domains {2}	Nuclear receptors with C4 zinc fingers {2.1}		NR2C2	RXR-related receptors (NR2)	MA1536.2	4.87e-203	RXRB	RXR-related receptors	RXRB.H12CORE.2.PS.A	1.3e-170	Nr6a1	Nuclear receptor	M00810	1.31e-209	1.31e-209	NR2F1	RXR-related receptors (NR2)	MA1538.1	2.57229e-09	NR2F6	RXR-related receptors	NR2F6.H12CORE.3.SM.B	1.41433e-08	PPARD	NUCLEAR RECEPTOR	M05662	1.29561e-09	1.29561e-09		TRUE		TRUE
PEAKS036456	RXRA	P28700	Zinc-coordinating DNA-binding domains {2}	Nuclear receptors with C4 zinc fingers {2.1}		NR2C2	RXR-related receptors (NR2)	MA1536.2	1.72e-218	RXRB	RXR-related receptors	RXRB.H12CORE.2.PS.A	1.95e-174	Nr6a1	Nuclear receptor	M00810	2.26e-224	2.26e-224	NR2F1	RXR-related receptors (NR2)	MA1538.1	2.06238e-09	NR2F6	RXR-related receptors	NR2F6.H12CORE.3.SM.B	1.85452e-07	NR1H4	NUCLEAR RECEPTOR	M09618	2.12917e-11	2.12917e-11		TRUE		TRUE
PEAKS036488	MYC	P01108	Basic domains {1}	Basic helix-loop-helix factors (bHLH) {1.2}		MYC	bHLH-ZIP	MA0147.4	0	MYC	bHLH-ZIP	MYC.H12CORE.0.P.B	0	Max	bHLH	M08778	0	0	MYC	bHLH-ZIP	MA0147.4	7.17682e-09	MXI1	bHLH-ZIP	MXI1.H12CORE.0.P.B	8.55143e-10	MYC	BHLH	M08751	5.46694e-08	8.55143e-10		TRUE		TRUE
PEAKS036489	ZBTB17	Q60821	Zinc-coordinating DNA-binding domains {2}	C2H2 zinc finger factors {2.3}		PATZ1	Factors with multiple dispersed zinc fingers	MA1961.2	9.73e-36	ZBT17	Multiple dispersed zinc fingers	ZBT17.H12CORE.0.P.B	1.5e-60	Zfp281	C2H2 ZF	M08025	4.26e-90	4.26e-90	ZKSCAN5	Factors with multiple dispersed zinc fingers	MA1652.2	0.000451489	VEZF1	Multiple dispersed zinc fingers	VEZF1.H12CORE.1.P.B	0.000100662	ZBTB17	C2H2 ZF	M08967	1.69886e-06	1.69886e-06		TRUE		TRUE
PEAKS036490	ZBTB17	Q60821	Zinc-coordinating DNA-binding domains {2}	C2H2 zinc finger factors {2.3}		ZBTB17	Factors with multiple dispersed zinc fingers	MA2102.1	6.18e-17	ZN407	Multiple dispersed zinc fingers	ZN407.H12CORE.0.P.B	1.98e-52	Zfp281	C2H2 ZF	M08025	1.48e-59	1.48e-59	PATZ1	Factors with multiple dispersed zinc fingers	MA1961.2	0.00118793	ZBT17	Multiple dispersed zinc fingers	ZBT17.H12CORE.0.P.B	3.20558e-05	ZFP281	C2H2 ZF	M08025	5.34303e-07	5.34303e-07		TRUE		TRUE
PEAKS036502	MAF	P54843	Basic domains {1}	Basic leucine zipper factors (bZIP) {1.1}		MAFB	Maf-related	MA0117.3	4.84e-268	MAFA	Maf-related	MAFA.H12CORE.0.PSM.A	6.3e-318	Maf	bZIP	M08839	2.62e-312	4.84e-268	MAFB	Maf-related	MA0117.3	1.37109e-08	MAF	Maf-related	MAF.H12CORE.0.PM.A	4.56163e-15	MAF	BZIP	M08839	1.55959e-14	4.56163e-15		TRUE		TRUE
PEAKS036503	MAF	P54843	Basic domains {1}	Basic leucine zipper factors (bZIP) {1.1}		MAFB	Maf-related	MA0117.3	1.2e-310	MAFA	Maf-related	MAFA.H12CORE.0.PSM.A	0	Maf	bZIP	M08839	0	0	MAF	Maf-related	MA1520.2	1.66724e-10	MAFB	Maf-related	MAFB.H12CORE.0.PS.A	1.3202e-12	MAFB	BZIP	M02870	8.74378e-12	1.3202e-12		TRUE		TRUE
PEAKS036519	SREBF1	Q9WTN3	Basic domains {1}	Basic helix-loop-helix factors (bHLH) {1.2}		MXI1	bHLH-ZIP	MA1108.3	1.59e-35	MAD4	bHLH-ZIP	MAD4.H12CORE.0.P.C	2.4e-40	Sohlh2	bHLH	M01733	7.05e-100	7.05e-100	MXI1	bHLH-ZIP	MA1108.3	0.00616393	MLX	bHLH-ZIP	MLX.H12CORE.0.PM.A	0.0468675	BHLHE40	BHLH	M01738	0.0767561	0.00616393		TRUE		FALSE
PEAKS036520	SREBF1	Q9WTN3	Basic domains {1}	Basic helix-loop-helix factors (bHLH) {1.2}		MXI1	bHLH-ZIP	MA1108.3	5.13e-36	MAD4	bHLH-ZIP	MAD4.H12CORE.0.P.C	2.41e-33	Sohlh2	bHLH	M01733	7.08e-82	7.08e-82	MLXIP	bHLH-ZIP	MA0622.2	0.0988717	SRBP1	bHLH-ZIP	SRBP1.H12CORE.1.S.C	0.0459304	AHR	BHLH	M08747	0.00195242	0.00195242		TRUE		FALSE
PEAKS036521	SREBF1	Q9WTN3	Basic domains {1}	Basic helix-loop-helix factors (bHLH) {1.2}		MXI1	bHLH-ZIP	MA1108.3	1.11e-106	MAD4	bHLH-ZIP	MAD4.H12CORE.0.P.C	1.08e-76	Hey1	bHLH	M04155	2.04e-195	2.04e-195	MXI1	bHLH-ZIP	MA1108.3	0.139644	MGAP	bHLH-ZIP	MGAP.H12CORE.1.S.B	0.0342855	AHR	BHLH	M08747	0.0500571	0.0342855		TRUE		FALSE
PEAKS036522	SREBF1	Q9WTN3	Basic domains {1}	Basic helix-loop-helix factors (bHLH) {1.2}		MXI1	bHLH-ZIP	MA1108.3	8.06e-69	MYC	bHLH-ZIP	MYC.H12CORE.0.P.B	1.46e-92	Sohlh2	bHLH	M01733	2.87e-195	2.87e-195	MXI1	bHLH-ZIP	MA1108.3	0.157379	MGAP	bHLH-ZIP	MGAP.H12CORE.1.S.B	0.0483324	AHR	BHLH	M08747	0.0406121	0.0406121		TRUE		FALSE
PEAKS036523	SREBF1	Q9WTN3	Basic domains {1}	Basic helix-loop-helix factors (bHLH) {1.2}		SREBF2	bHLH-ZIP	MA0596.1	1.45e-143	SRBP2	bHLH-ZIP	SRBP2.H12CORE.2.M.C	4.67e-127	Srebf1	bHLH	M08749	3.27e-138	1.45e-143	SREBF1	bHLH-ZIP	MA0595.1	3.71034e-09	SRBP1	bHLH-ZIP	SRBP1.H12CORE.0.P.B	9.64193e-11	SREBF1	BHLH	M08749	2.00283e-06	9.64193e-11		TRUE		TRUE
PEAKS036524	SREBF1	Q9WTN3	Basic domains {1}	Basic helix-loop-helix factors (bHLH) {1.2}		MXI1	bHLH-ZIP	MA1108.3	1.11e-44	MAD4	bHLH-ZIP	MAD4.H12CORE.0.P.C	5.52e-35	Sohlh2	bHLH	M01733	1.48e-104	1.48e-104	MXI1	bHLH-ZIP	MA1108.3	0.025109	MAX	bHLH-ZIP	MAX.H12CORE.1.M.C	0.046379	AHR	BHLH	M08747	0.0284721	0.025109		TRUE		FALSE
PEAKS036535	SOX4	Q06831	Other all-alpha-helical DNA-binding domains {4}	High-mobility group (HMG) domain factors {4.1}		SOX4	SOX-related factors	MA0867.3	0	SOX4	SOX-related	SOX4.H12CORE.0.PSM.A	0	Sox4	Sox	M09641	0	0	SOX11	SOX-related factors	MA0869.3	1.03137e-09	SOX11	SOX-related	SOX11.H12CORE.0.P.B	5.37463e-11	SOX4	SOX	M09641	1.09448e-10	5.37463e-11		TRUE		TRUE
PEAKS036541	AR	P19091	Zinc-coordinating DNA-binding domains {2}	Nuclear receptors with C4 zinc fingers {2.1}		AR	Steroid hormone receptors (NR3)	MA0007.4	0	ANDR	Steroid hormone receptors	ANDR.H12CORE.0.P.B	0	Ar	Nuclear receptor	M09331	0	0	AR	Steroid hormone receptors (NR3)	MA0007.4	8.67482e-13	GCR	Steroid hormone receptors	GCR.H12CORE.0.PS.A	9.07328e-13	NR3C2	NUCLEAR RECEPTOR	M09607	5.60177e-15	5.60177e-15		TRUE		TRUE
PEAKS036542	AR	P19091	Zinc-coordinating DNA-binding domains {2}	Nuclear receptors with C4 zinc fingers {2.1}		AR	Steroid hormone receptors (NR3)	MA0007.4	0	PRGR	Steroid hormone receptors	PRGR.H12CORE.0.P.B	0	Nr3c2	Nuclear receptor	M03923	0	0	AR	Steroid hormone receptors (NR3)	MA0007.4	1.02707e-12	ANDR	Steroid hormone receptors	ANDR.H12CORE.0.P.B	3.38023e-15	NR3C2	NUCLEAR RECEPTOR	M09331	4.42897e-15	3.38023e-15		TRUE		TRUE
PEAKS036543	AR	P19091	Zinc-coordinating DNA-binding domains {2}	Nuclear receptors with C4 zinc fingers {2.1}		NR3C2	Steroid hormone receptors (NR3)	MA0727.2	0	PRGR	Steroid hormone receptors	PRGR.H12CORE.0.P.B	0	Nr3c2	Nuclear receptor	M03923	0	0	NR3C2	Steroid hormone receptors (NR3)	MA0727.2	1.26589e-12	PRGR	Steroid hormone receptors	PRGR.H12CORE.0.P.B	2.46041e-15	NR3C2	NUCLEAR RECEPTOR	M07987	4.56203e-18	4.56203e-18		TRUE		TRUE
PEAKS036544	AR	P19091	Zinc-coordinating DNA-binding domains {2}	Nuclear receptors with C4 zinc fingers {2.1}		NR3C2	Steroid hormone receptors (NR3)	MA0727.2	0	PRGR	Steroid hormone receptors	PRGR.H12CORE.0.P.B	0	Nr3c2	Nuclear receptor	M03923	0	0	NR3C2	Steroid hormone receptors (NR3)	MA0727.2	1.37474e-12	PRGR	Steroid hormone receptors	PRGR.H12CORE.0.P.B	1.41997e-15	NR3C2	NUCLEAR RECEPTOR	M07987	1.16232e-18	1.16232e-18		TRUE		TRUE
PEAKS036545	AR	P19091	Zinc-coordinating DNA-binding domains {2}	Nuclear receptors with C4 zinc fingers {2.1}		AR	Steroid hormone receptors (NR3)	MA0007.4	0	PRGR	Steroid hormone receptors	PRGR.H12CORE.0.P.B	0	Nr3c2	Nuclear receptor	M03923	0	0	AR	Steroid hormone receptors (NR3)	MA0007.4	9.08177e-13	ANDR	Steroid hormone receptors	ANDR.H12CORE.0.P.B	3.68589e-13	NR3C2	NUCLEAR RECEPTOR	M07987	1.04978e-16	1.04978e-16		TRUE		TRUE
PEAKS036566	ESR1	P19785	Zinc-coordinating DNA-binding domains {2}	Nuclear receptors with C4 zinc fingers {2.1}		ESR2	Steroid hormone receptors (NR3)	MA0258.2	7.16e-84	ESR1	Steroid hormone receptors	ESR1.H12CORE.1.P.B	2.2e-157	Nr6a1	Nuclear receptor	M00810	1.64e-175	1.64e-175	ESR2	Steroid hormone receptors (NR3)	MA0258.2	9.53794e-05	ESR1	Steroid hormone receptors	ESR1.H12CORE.1.P.B	6.02449e-05	PPARD	NUCLEAR RECEPTOR	M06413	5.33089e-06	5.33089e-06		TRUE		TRUE
PEAKS036567	ESR1	P19785	Zinc-coordinating DNA-binding domains {2}	Nuclear receptors with C4 zinc fingers {2.1}		ESR2	Steroid hormone receptors (NR3)	MA0258.2	2.82e-125	ESR2	Steroid hormone receptors	ESR2.H12CORE.1.P.B	7.36e-266	Nr6a1	Nuclear receptor	M00810	4.57e-284	4.57e-284	ESRRA	Steroid hormone receptors (NR3)	MA0592.4	0.00116037	ESR1	Steroid hormone receptors	ESR1.H12CORE.1.P.B	0.0012586	PPARD	NUCLEAR RECEPTOR	M05598	5.92575e-05	5.92575e-05		TRUE		TRUE
PEAKS036574	OVOL2	Q8CIV7	Zinc-coordinating DNA-binding domains {2}	C2H2 zinc finger factors {2.3}		OVOL2	More than 3 adjacent zinc fingers	MA1545.2	0	OVOL2	More than 3 adjacent zinc fingers	OVOL2.H12CORE.0.PSM.A	0	Klf13	C2H2 ZF	M00777	0	0	OVOL2	More than 3 adjacent zinc fingers	MA1545.2	5.6514e-07	OVOL2	More than 3 adjacent zinc fingers	OVOL2.H12CORE.0.PSM.A	2.9654e-09	OVOL2	C2H2 ZF	M08993	4.7095e-07	2.9654e-09		TRUE		TRUE
PEAKS036576	RUNX2	Q08775	Immunoglobulin fold {6}	Runt domain factors {6.4}		RUNX2	Runt-related factors	MA0511.2	7.94e-170	RUNX1	Runt-related	RUNX1.H12CORE.0.P.B	1.93e-238	Runx3	Runt	M09374	1.55e-191	1.93e-238	RUNX1	Runt-related factors	MA0002.3	2.48285e-07	RUNX2	Runt-related	RUNX2.H12CORE.0.P.B	1.95475e-12	RUNX3	RUNT	M09374	4.84398e-12	1.95475e-12		TRUE		TRUE
PEAKS036578	JUN	P05627	Basic domains {1}	Basic leucine zipper factors (bZIP) {1.1}		BACH1	Jun-related	MA1633.2	2.38e-16	JUND	Jun-related	JUND.H12CORE.1.SM.B	5.33e-22	Cebpg	bZIP	M00996	6.2e-82	6.2e-82	BACH1	Jun-related	MA1633.2	0.212707	NFE2	Jun-related	NFE2.H12CORE.1.SM.B	0.283269	CEBPA	BZIP	M00993	0.00255899	0.00255899		TRUE		FALSE
PEAKS036582	BATF	O35284	Basic domains {1}	Basic leucine zipper factors (bZIP) {1.1}		BATF3	B-ATF-related factors	MA0835.3	4.07e-254	BATF	B-ATF-related	BATF.H12CORE.0.P.B	0	Batf	bZIP	M08829	0	0	BATF	B-ATF-related factors	MA1634.2	8.7672e-06	BATF	B-ATF-related	BATF.H12CORE.0.P.B	5.27758e-20	BATF	BZIP	M08829	2.53543e-14	5.27758e-20		TRUE		TRUE
PEAKS036583	IRF4	Q64287	Helix-turn-helix domains {3}	Tryptophan cluster factors {3.5}		IRF1	Interferon-regulatory factors	MA0050.4	7.89e-33	IRF8	IRF	IRF8.H12CORE.2.SM.B	2.35e-67	Irf4	IRF	M00175	1.71e-68	1.71e-68	IRF5	Interferon-regulatory factors	MA1420.1	0.191469	IRF8	IRF	IRF8.H12CORE.0.P.B	0.0873776	IRF9	IRF	M00173	0.00925411	0.00925411		TRUE		FALSE
PEAKS036598	NCOA2	Q61026	Basic domains {1}	Basic helix-loop-helix factors (bHLH) {1.2}		NA		NA	1	NA		NA	1	Mlx	bHLH	M02815	2.54e-19	2.54e-19	NA	NA	NA	1	NA	NA	NA	1	BHLHE23	BHLH	M05985	0.113617	0.113617		TRUE		FALSE
PEAKS036635	POU5F1	P20263	Helix-turn-helix domains {3}	Homeo domain factors {3.1}		POU5F1B	POU domain factors	MA0792.1	7.72e-154	PO5F1	POU	PO5F1.H12CORE.0.P.B	0	Pou5f1	Homeodomain,POU	M08032	0	0	POU3F2	POU domain factors	MA0787.1	1.22198e-08	PO5F1	POU	PO5F1.H12CORE.0.P.B	8.07976e-14	POU5F1	HOMEODOMAIN,POU	M09225	1.91536e-17	1.91536e-17		TRUE		TRUE
PEAKS036636	POU5F1	P20263	Helix-turn-helix domains {3}	Homeo domain factors {3.1}		POU2F1	POU domain factors	MA0785.2	6.82e-145	PO5F1	POU	PO5F1.H12CORE.0.P.B	0	Pou5f1	Homeodomain,POU	M08032	0	0	POU3F1	POU domain factors	MA0786.2	1.23604e-07	PO5F1	POU	PO5F1.H12CORE.0.P.B	3.15614e-15	POU5F1	HOMEODOMAIN,POU	M09225	1.33467e-19	1.33467e-19		TRUE		TRUE
PEAKS036637	OTX2	P80206	Helix-turn-helix domains {3}	Homeo domain factors {3.1}		PITX2	Paired-related HD factors	MA1547.2	2.95e-205	OTX2	Paired-related HD	OTX2.H12CORE.0.PSM.A	2.14e-250	ENSMUSG00000097436	Homeodomain	M09577	6.4e-279	6.4e-279	PITX2	Paired-related HD factors	MA1547.2	2.33513e-06	PITX3	Paired-related HD	PITX3.H12CORE.1.S.B	4.36308e-09	GSC2	HOMEODOMAIN	M09153	2.31346e-09	2.31346e-09		TRUE		TRUE
PEAKS036638	OTX2	P80206	Helix-turn-helix domains {3}	Homeo domain factors {3.1}		PITX2	Paired-related HD factors	MA1547.2	9.14e-211	DMBX1	Paired-related HD	DMBX1.H12CORE.0.SM.B	7.61e-265	ENSMUSG00000097436	Homeodomain	M00441	7.07e-289	7.07e-289	OTX2	Paired-related HD factors	MA0712.3	8.58304e-06	CRX	Paired-related HD	CRX.H12CORE.0.PSM.A	1.78814e-06	GSC2	HOMEODOMAIN	M05025	1.40071e-06	1.40071e-06		TRUE		TRUE
PEAKS036648	ETS1	P27577	Helix-turn-helix domains {3}	Tryptophan cluster factors {3.5}		ETS1	Ets-related	MA0098.4	6.75e-261	ETS1	Ets-related	ETS1.H12CORE.1.P.B	0	Erf	Ets	M09532	0	0	GABPA	Ets-related	MA0062.4	2.74836e-07	ETS1	Ets-related	ETS1.H12CORE.1.P.B	6.95202e-10	ERF	ETS	M09532	3.77677e-09	6.95202e-10		TRUE		TRUE
PEAKS036665	TFAP4	Q9JIZ5	Basic domains {1}	Basic helix-loop-helix factors (bHLH) {1.2}		TFAP4	bHLH-ZIP	MA0691.1	2.58e-173	TFAP4	bHLH-ZIP	TFAP4.H12CORE.0.PSM.A	1.63e-128	Myog	bHLH	M09469	2.46e-152	2.58e-173	TFAP4	bHLH-ZIP	MA0691.1	3.6254e-06	TFAP4	bHLH-ZIP	TFAP4.H12CORE.0.PSM.A	1.05611e-05	PTF1A	BHLH	M08757	1.4767e-07	1.4767e-07		TRUE		TRUE
PEAKS036666	MYC	P01108	Basic domains {1}	Basic helix-loop-helix factors (bHLH) {1.2}		MYC	bHLH-ZIP	MA0147.4	1.88e-239	MYC	bHLH-ZIP	MYC.H12CORE.0.P.B	4.44e-306	Max	bHLH	M08778	1.52e-276	4.44e-306	MYC	bHLH-ZIP	MA0147.4	1.36468e-07	MXI1	bHLH-ZIP	MXI1.H12CORE.0.P.B	2.77914e-09	MXD1	BHLH	M08754	1.22735e-08	2.77914e-09		TRUE		TRUE
PEAKS036714	MYOD1	P10085	Basic domains {1}	Basic helix-loop-helix factors (bHLH) {1.2}		ASCL2	MyoD/ASC-related factors	MA0816.1	0	MYOD1	MyoD-ASC-related	MYOD1.H12CORE.0.P.B	0	Myod1	bHLH	M08060	0	0	ASCL2	MyoD/ASC-related factors	MA0816.1	4.80179e-07	MYOD1	MyoD-ASC-related	MYOD1.H12CORE.0.P.B	6.38692e-13	MYOD1	BHLH	M08745	8.703e-13	6.38692e-13		TRUE		TRUE
PEAKS036719	REST	Q8VIG1	Zinc-coordinating DNA-binding domains {2}	C2H2 zinc finger factors {2.3}		REST	Factors with multiple dispersed zinc fingers	MA0138.3	0	REST	Multiple dispersed zinc fingers	REST.H12CORE.0.P.B	0	Rest	C2H2 ZF	M08983	0	0	REST	Factors with multiple dispersed zinc fingers	MA0138.3	2.0697e-18	REST	Multiple dispersed zinc fingers	REST.H12CORE.0.P.B	1.01441e-19	REST	C2H2 ZF	M08983	4.40132e-25	4.40132e-25		TRUE		TRUE
PEAKS036729	MYOD1	P10085	Basic domains {1}	Basic helix-loop-helix factors (bHLH) {1.2}		ASCL1	MyoD/ASC-related factors	MA1631.2	0	MYOD1	MyoD-ASC-related	MYOD1.H12CORE.0.P.B	0	Myod1	bHLH	M08745	0	0	ASCL2	MyoD/ASC-related factors	MA0816.1	1.95274e-07	MYOD1	MyoD-ASC-related	MYOD1.H12CORE.0.P.B	2.81368e-15	MYOD1	BHLH	M08745	3.10922e-18	3.10922e-18		TRUE		TRUE
PEAKS036742	SRF	Q9JM73	α-Helices exposed by beta-structures {5}	MADS box factors {5.1}		SRF	Responders to external signals (SRF/RLM1)	MA0083.3	1.85e-267	SRF	Responders to external signals	SRF.H12CORE.0.PSM.A	0	Srf	MADS box	M09598	0	0	SRF	Responders to external signals (SRF/RLM1)	MA0083.3	3.24915e-08	SRF	Responders to external signals	SRF.H12CORE.0.PSM.A	7.38529e-12	SRF	MADS BOX	M09598	5.04649e-11	7.38529e-12		TRUE		TRUE
PEAKS036745	TCF3	P15806	Basic domains {1}	Basic helix-loop-helix factors (bHLH) {1.2}		TCF3	E2A	MA0522.4	0	HTF4	E2A	HTF4.H12CORE.0.PSM.A	0	Ascl2	bHLH	M00117	0	0	TCF12	E2A	MA0521.3	2.09806e-05	HTF4	E2A	HTF4.H12CORE.0.PSM.A	1.09188e-05	ASCL2	BHLH	M02814	2.03727e-10	2.03727e-10		TRUE		TRUE
PEAKS036746	MYOG	P12979	Basic domains {1}	Basic helix-loop-helix factors (bHLH) {1.2}		MYOG	MyoD/ASC-related factors	MA0500.3	0	MYOD1	MyoD-ASC-related	MYOD1.H12CORE.1.PSM.A	0	Myog	bHLH	M08061	0	0	MYOG	MyoD/ASC-related factors	MA0500.3	1.3113e-06	MYOD1	MyoD-ASC-related	MYOD1.H12CORE.0.P.B	2.38418e-06	TCF3	BHLH	M09466	4.76837e-07	4.76837e-07		TRUE		TRUE
PEAKS036759	MYOG	P12979	Basic domains {1}	Basic helix-loop-helix factors (bHLH) {1.2}		MYOG	MyoD/ASC-related factors	MA0500.3	0	MYF5	MyoD-ASC-related	MYF5.H12CORE.0.P.B	0	Ascl2	bHLH	M00117	0	0	ASCL2	MyoD/ASC-related factors	MA0816.1	3.4375e-11	MYOD1	MyoD-ASC-related	MYOD1.H12CORE.0.P.B	4.92834e-10	ASCL2	BHLH	M02814	3.4375e-11	3.4375e-11		TRUE		TRUE
PEAKS036886	FLI1	P26323	Helix-turn-helix domains {3}	Tryptophan cluster factors {3.5}		ETS1	Ets-related	MA0098.4	4.14e-275	FLI1	Ets-related	FLI1.H12CORE.0.PSM.A	0	Erf	Ets	M09539	0	0	ETV4	Ets-related	MA0764.4	6.92859e-09	ETV5	Ets-related	ETV5.H12CORE.1.PM.A	1.9376e-11	ETS1	ETS	M09078	1.26176e-13	1.26176e-13		TRUE		TRUE
PEAKS036887	RUNX1	Q03347	Immunoglobulin fold {6}	Runt domain factors {6.4}		RUNX2	Runt-related factors	MA0511.2	4.37e-44	RUNX2	Runt-related	RUNX2.H12CORE.1.S.B	3.95e-50	Runx2	Runt	M01307	2.25e-41	3.95e-50	RUNX1	Runt-related factors	MA0002.3	7.4832e-05	RUNX1	Runt-related	RUNX1.H12CORE.0.P.B	1.12834e-05	RUNX1	RUNT	M09633	7.39302e-05	1.12834e-05		TRUE		TRUE
PEAKS036889	NFE2	Q07279	Basic domains {1}	Basic leucine zipper factors (bZIP) {1.1}		NFE2L2	Jun-related	MA0150.3	0	NF2L2	Jun-related	NF2L2.H12CORE.1.P.B	0	Nfe2	bZIP	M08843	0	0	NFE2L2	Jun-related	MA0150.3	1.16653e-11	NF2L2	Jun-related	NF2L2.H12CORE.1.P.B	6.04443e-18	NFE2	BZIP	M08843	3.07371e-16	6.04443e-18		TRUE		TRUE
PEAKS036890	NFE2	Q07279	Basic domains {1}	Basic leucine zipper factors (bZIP) {1.1}		NFE2L2	Jun-related	MA0150.3	0	NF2L2	Jun-related	NF2L2.H12CORE.1.P.B	0	Nfe2	bZIP	M08843	0	0	NFE2L2	Jun-related	MA0150.3	1.4202e-11	NF2L2	Jun-related	NF2L2.H12CORE.1.P.B	1.8991e-16	NFE2	BZIP	M08843	3.91126e-16	1.8991e-16		TRUE		TRUE
PEAKS036891	SPI1	P17433	Helix-turn-helix domains {3}	Tryptophan cluster factors {3.5}		SPIB	Ets-related	MA0081.3	0	SPI1	Ets-related	SPI1.H12CORE.0.P.B	0	Spi1	Ets	M01475	0	0	SPIB	Ets-related	MA0081.3	1.53389e-11	SPI1	Ets-related	SPI1.H12CORE.0.P.B	3.89827e-13	SPI1	ETS	M09065	7.49267e-14	7.49267e-14		TRUE		TRUE
PEAKS036920	NKX2-5	P42582	Helix-turn-helix domains {3}	Homeo domain factors {3.1}		NKX2-8	NK	MA0673.2	1.1e-152	NKX25	NK-related	NKX25.H12CORE.1.P.B	3.31e-175	Nkx2-9	Homeodomain	M00800	8.48e-171	3.31e-175	HMX3	NK	MA0898.2	0.118886	NKX25	NK-related	NKX25.H12CORE.1.P.B	3.99423e-11	TGIF1	HOMEODOMAIN	M09211	6.61488e-07	3.99423e-11		TRUE		TRUE
PEAKS036930	FOXO1	Q9R1E0	Helix-turn-helix domains {3}	Fork head / winged helix factors {3.3}		FOXO6	FOX	MA0849.1	0	FOXP2	FOX	FOXP2.H12CORE.0.P.B	0	Foxo1	Forkhead	M09108	0	0	FOXP2	FOX	MA0593.2	7.27596e-10	FOXK2	FOX	FOXK2.H12CORE.0.P.B	5.68878e-13	FOXP4	FORKHEAD	M09110	1.93978e-12	5.68878e-13		TRUE		TRUE
PEAKS036983	MEIS1	Q60954	Helix-turn-helix domains {3}	Homeo domain factors {3.1}		NA	TALE-type homeo domain factors	NA	1	NA	TALE-type HD	NA	1	Irx1	Homeodomain	M05284	5.58e-08	5.58e-08	PBX3	TALE-type homeo domain factors	MA1114.2	0.0181662	PBX2	TALE-type HD	PBX2.H12CORE.0.P.B	0.0365511	PBX4	HOMEODOMAIN	M09164	0.0486843	0.0181662		TRUE		FALSE
PEAKS037022	JUN	P05627	Basic domains {1}	Basic leucine zipper factors (bZIP) {1.1}		NFE2	Jun-related	MA0841.2	0	JUNB	Jun-related	JUNB.H12CORE.0.PM.A	0	Junb	bZIP	M08838	0	0	JUN	Jun-related	MA0489.3	1.38377e-05	JUN	Jun-related	JUN.H12CORE.0.P.B	7.32064e-08	JUND	BZIP	M08846	1.25342e-08	1.25342e-08		TRUE		TRUE
PEAKS037023	RUNX1	Q03347	Immunoglobulin fold {6}	Runt domain factors {6.4}		RUNX2	Runt-related factors	MA0511.2	7.8e-238	RUNX1	Runt-related	RUNX1.H12CORE.0.P.B	4.26e-295	Runx3	Runt	M09374	1.01e-251	4.26e-295	RUNX1	Runt-related factors	MA0002.3	1.03132e-06	RUNX2	Runt-related	RUNX2.H12CORE.0.P.B	4.25845e-13	RUNX3	RUNT	M09374	1.59988e-11	4.25845e-13		TRUE		TRUE
PEAKS037024	MYOD1	P10085	Basic domains {1}	Basic helix-loop-helix factors (bHLH) {1.2}		MYOG	MyoD/ASC-related factors	MA0500.3	0	MYOD1	MyoD-ASC-related	MYOD1.H12CORE.1.PSM.A	0	Tcf12	bHLH	M08062	0	0	ASCL2	MyoD/ASC-related factors	MA0816.1	1.07186e-07	MYF5	MyoD-ASC-related	MYF5.H12CORE.0.P.B	7.5287e-14	MYOD1	BHLH	M08745	3.30492e-12	7.5287e-14		TRUE		TRUE
PEAKS037025	MYOG	P12979	Basic domains {1}	Basic helix-loop-helix factors (bHLH) {1.2}		MYOD1	MyoD/ASC-related factors	MA0499.3	0	MYOD1	MyoD-ASC-related	MYOD1.H12CORE.1.PSM.A	0	Ascl2	bHLH	M00117	0	0	ASCL2	MyoD/ASC-related factors	MA0816.1	2.03727e-10	MYF5	MyoD-ASC-related	MYF5.H12CORE.0.P.B	4.45084e-10	ASCL2	BHLH	M02814	2.03727e-10	2.03727e-10		TRUE		TRUE
PEAKS037135	SMAD4	P97471	β-Hairpin exposed by an α/β-scaffold {7}	SMAD/NF-1 DNA-binding domain factors {7.1}		SMAD4	SMAD factors	MA1153.2	1.41e-60	SMAD2	SMAD	SMAD2.H12CORE.1.P.B	3.36e-96	Smad3	SMAD	M00192	3.85e-94	3.36e-96	SMAD4	SMAD factors	MA1153.2	2.71201e-06	SMAD3	SMAD	SMAD3.H12CORE.1.P.B	8.52297e-06	SMAD4	SMAD	M05889	1.34799e-05	2.71201e-06		TRUE		TRUE
PEAKS037140	GATA6	Q61169	Zinc-coordinating DNA-binding domains {2}	Other C4 zinc finger-type factors {2.2}		GATA5	C4-GATA-related	MA0766.3	0	GATA6	C4-GATA-related	GATA6.H12CORE.0.PSM.A	0	Gata4	GATA	M09556	0	0	GATA6	C4-GATA-related	MA1104.3	6.7841e-08	GATA1	C4-GATA-related	GATA1.H12CORE.1.PSM.A	3.02158e-12	GATA2	GATA	M09121	3.27072e-12	3.02158e-12		TRUE		TRUE
PEAKS037143	FOXA2	P35583	Helix-turn-helix domains {3}	Fork head / winged helix factors {3.3}		FOXP4	FOX	MA2117.1	0	FOXA1	FOX	FOXA1.H12CORE.0.P.B	0	Foxb2	Forkhead	M09088	0	0	FOXC2	FOX	MA0846.2	8.16594e-10	FOXA3	FOX	FOXA3.H12CORE.0.PS.A	3.10183e-13	FOXA3	FORKHEAD	M09106	2.95726e-15	2.95726e-15		TRUE		TRUE
PEAKS037158	TBP	P29037	β-Sheet binding to DNA {8}	TATA-binding proteins {8.1}		TBP	TBP-related factors	MA0108.3	4.13e-61	TBP	TBP-related	TBP.H12CORE.0.P.B	1.31e-100	Tbpl2	TBP	M09432	3.22e-98	1.31e-100	TBP	TBP-related factors	MA0108.3	0.697101	TBP	TBP-related	TBP.H12CORE.0.P.B	0.417856	TBPL2	TBP	M09432	0.806565	0.417856		TRUE		FALSE
PEAKS037159	TBP	P29037	β-Sheet binding to DNA {8}	TATA-binding proteins {8.1}		TBP	TBP-related factors	MA0108.3	2.57e-73	TBP	TBP-related	TBP.H12CORE.0.P.B	8.69e-107	Tbpl2	TBP	M11491	2.21e-105	8.69e-107	TBP	TBP-related factors	MA0108.3	0.74034	TBP	TBP-related	TBP.H12CORE.0.P.B	0.619596	TBPL2	TBP	M08609	0.793231	0.619596		TRUE		FALSE
PEAKS037160	HNF4A	P49698	Zinc-coordinating DNA-binding domains {2}	Nuclear receptors with C4 zinc fingers {2.1}		HNF4G	RXR-related receptors (NR2)	MA0484.3	5.48e-200	HNF4G	RXR-related receptors	HNF4G.H12CORE.0.P.B	4.08e-318	Nr6a1	Nuclear receptor	M09268	0	0	HNF4G	RXR-related receptors (NR2)	MA0484.3	3.01943e-08	HNF4G	RXR-related receptors	HNF4G.H12CORE.0.P.B	1.37308e-15	HNF4A	NUCLEAR RECEPTOR	M09308	1.26252e-16	1.26252e-16		TRUE		TRUE
PEAKS037161	HNF4A	P49698	Zinc-coordinating DNA-binding domains {2}	Nuclear receptors with C4 zinc fingers {2.1}		HNF4G	RXR-related receptors (NR2)	MA0484.3	2.35e-213	HNF4G	RXR-related receptors	HNF4G.H12CORE.0.P.B	0	Nr6a1	Nuclear receptor	M09308	0	0	HNF4G	RXR-related receptors (NR2)	MA0484.3	7.20747e-08	HNF4G	RXR-related receptors	HNF4G.H12CORE.0.P.B	4.70282e-12	HNF4A	NUCLEAR RECEPTOR	M09308	1.56812e-13	1.56812e-13		TRUE		TRUE
PEAKS037162	CTCF	Q61164	Zinc-coordinating DNA-binding domains {2}	C2H2 zinc finger factors {2.3}		CTCF	More than 3 adjacent zinc fingers	MA0139.2	0	CTCF	More than 3 adjacent zinc fingers	CTCF.H12CORE.0.P.B	0	Ctcf	C2H2 ZF	M08966	0	0	CTCF	More than 3 adjacent zinc fingers	MA1930.2	8.89715e-17	CTCF	More than 3 adjacent zinc fingers	CTCF.H12CORE.0.P.B	1.84123e-17	CTCF	C2H2 ZF	M08966	3.91974e-19	3.91974e-19		TRUE		TRUE
PEAKS037163	CTCF	Q61164	Zinc-coordinating DNA-binding domains {2}	C2H2 zinc finger factors {2.3}		CTCF	More than 3 adjacent zinc fingers	MA0139.2	0	CTCF	More than 3 adjacent zinc fingers	CTCF.H12CORE.0.P.B	0	Ctcf	C2H2 ZF	M08966	0	0	CTCF	More than 3 adjacent zinc fingers	MA0139.2	1.01407e-15	CTCF	More than 3 adjacent zinc fingers	CTCF.H12CORE.0.P.B	5.2464e-16	CTCF	C2H2 ZF	M08022	2.39568e-17	2.39568e-17		TRUE		TRUE
PEAKS037265	NR3C1	P06537	Zinc-coordinating DNA-binding domains {2}	Nuclear receptors with C4 zinc fingers {2.1}		ESRRA	Steroid hormone receptors (NR3)	MA0592.4	2.1e-50	ESR2	Steroid hormone receptors	ESR2.H12CORE.1.P.B	1.06e-63	Nr6a1	Nuclear receptor	M09307	1.12e-141	1.12e-141	ESRRG	Steroid hormone receptors (NR3)	MA0643.2	0.0321467	ERR2	Steroid hormone receptors	ERR2.H12CORE.0.PSM.A	0.0251482	HNF4G	NUCLEAR RECEPTOR	M09307	6.78934e-07	6.78934e-07		TRUE		TRUE
PEAKS037266	NR3C1	P06537	Zinc-coordinating DNA-binding domains {2}	Nuclear receptors with C4 zinc fingers {2.1}		ESRRA	Steroid hormone receptors (NR3)	MA0592.4	9.05e-53	PRGR	Steroid hormone receptors	PRGR.H12CORE.1.P.B	6.95e-80	Nr6a1	Nuclear receptor	M09268	4.33e-154	4.33e-154	ESRRA	Steroid hormone receptors (NR3)	MA0592.4	0.0302097	ERR3	Steroid hormone receptors	ERR3.H12CORE.0.PSM.A	0.0187182	NR6A1	NUCLEAR RECEPTOR	M08219	1.35632e-07	1.35632e-07		TRUE		TRUE
PEAKS037267	NR3C1	P06537	Zinc-coordinating DNA-binding domains {2}	Nuclear receptors with C4 zinc fingers {2.1}		ESRRG	Steroid hormone receptors (NR3)	MA0643.2	1.01e-53	ESR2	Steroid hormone receptors	ESR2.H12CORE.1.P.B	4.14e-61	Nr6a1	Nuclear receptor	M09307	3.49e-169	3.49e-169	ESR2	Steroid hormone receptors (NR3)	MA0258.2	0.120311	ESR2	Steroid hormone receptors	ESR2.H12CORE.1.P.B	0.208159	PPARD	NUCLEAR RECEPTOR	M03929	0.0341629	0.0341629		TRUE		FALSE
PEAKS037268	NR3C1	P06537	Zinc-coordinating DNA-binding domains {2}	Nuclear receptors with C4 zinc fingers {2.1}		AR	Steroid hormone receptors (NR3)	MA0007.4	1.84e-210	PRGR	Steroid hormone receptors	PRGR.H12CORE.0.P.B	6.29e-315	Nr3c2	Nuclear receptor	M07987	2.42e-313	1.84e-210	AR	Steroid hormone receptors (NR3)	MA0007.4	1.09354e-10	PRGR	Steroid hormone receptors	PRGR.H12CORE.0.P.B	3.98036e-15	NR3C2	NUCLEAR RECEPTOR	M07986	6.7329e-17	6.7329e-17		TRUE		TRUE
PEAKS037269	NR3C1	P06537	Zinc-coordinating DNA-binding domains {2}	Nuclear receptors with C4 zinc fingers {2.1}		AR	Steroid hormone receptors (NR3)	MA0007.4	1.55e-158	PRGR	Steroid hormone receptors	PRGR.H12CORE.0.P.B	4.35e-242	Nr3c2	Nuclear receptor	M07987	3.1e-263	3.1e-263	PGR	Steroid hormone receptors (NR3)	MA2323.1	1.64754e-10	PRGR	Steroid hormone receptors	PRGR.H12CORE.0.P.B	3.31524e-14	NR3C2	NUCLEAR RECEPTOR	M09270	1.05082e-15	1.05082e-15		TRUE		TRUE
PEAKS037270	NR3C1	P06537	Zinc-coordinating DNA-binding domains {2}	Nuclear receptors with C4 zinc fingers {2.1}		AR	Steroid hormone receptors (NR3)	MA0007.4	0	PRGR	Steroid hormone receptors	PRGR.H12CORE.0.P.B	0	Nr3c2	Nuclear receptor	M09614	0	0	AR	Steroid hormone receptors (NR3)	MA0007.4	3.55454e-11	PRGR	Steroid hormone receptors	PRGR.H12CORE.0.P.B	2.18333e-16	NR3C2	NUCLEAR RECEPTOR	M09331	3.9792e-17	3.9792e-17		TRUE		TRUE
PEAKS037271	CEBPB	P28033	Basic domains {1}	Basic leucine zipper factors (bZIP) {1.1}		CEBPA	CEBP-related	MA0102.5	1.75e-256	CEBPD	C/EBP-related	CEBPD.H12CORE.0.P.B	0	Cebpb	bZIP	M00999	0	0	CEBPA	CEBP-related	MA0102.5	2.86914e-08	CEBPB	C/EBP-related	CEBPB.H12CORE.0.P.B	9.65248e-12	CEBPA	BZIP	M08830	4.25845e-13	4.25845e-13		TRUE		TRUE
PEAKS037272	CEBPB	P28033	Basic domains {1}	Basic leucine zipper factors (bZIP) {1.1}		CEBPA	CEBP-related	MA0102.5	4.08e-308	CEBPD	C/EBP-related	CEBPD.H12CORE.0.P.B	0	Cebpb	bZIP	M08841	0	0	CEBPA	CEBP-related	MA0102.5	1.9269e-08	CEBPB	C/EBP-related	CEBPB.H12CORE.0.P.B	1.44548e-10	CEBPB	BZIP	M08841	8.20146e-13	8.20146e-13		TRUE		TRUE
PEAKS037273	CEBPB	P28033	Basic domains {1}	Basic leucine zipper factors (bZIP) {1.1}		CEBPA	CEBP-related	MA0102.5	9.06e-311	CEBPD	C/EBP-related	CEBPD.H12CORE.0.P.B	0	Cebpb	bZIP	M00999	0	0	CEBPA	CEBP-related	MA0102.5	4.8929e-08	CEBPD	C/EBP-related	CEBPD.H12CORE.0.P.B	7.09741e-14	CEBPB	BZIP	M08841	3.74601e-10	7.09741e-14		TRUE		TRUE
PEAKS037285	NFATC2	Q60591	Immunoglobulin fold {6}	Rel homology region (RHR) factors {6.1}		NFATC3	NFAT-related factors	MA0625.3	1.57e-186	NFAC2	NFAT-related	NFAC2.H12CORE.0.P.B	9.47e-191	Nfatc1	Rel	M09360	1.44e-170	9.47e-191	NFATC2	NFAT-related factors	MA0152.3	2.93925e-06	NFAC2	NFAT-related	NFAC2.H12CORE.1.PS.A	1.00583e-07	NFAT5	REL	M02442	2.49817e-05	1.00583e-07		TRUE		TRUE
PEAKS037311	ATF3	Q60765	Basic domains {1}	Basic leucine zipper factors (bZIP) {1.1}		FOSL1	Fos-related	MA0477.3	7.81e-320	FOSL1	Fos-related	FOSL1.H12CORE.0.P.B	0	Batf	bZIP	M09495	0	0	FOSL2	Fos-related	MA0478.2	7.11585e-08	FOSL2	Fos-related	FOSL2.H12CORE.0.P.B	7.47667e-11	FOSL1	BZIP	M08821	9.41492e-12	9.41492e-12		TRUE		TRUE
PEAKS037344	DMRTB1	A2A9I7	Zinc-coordinating DNA-binding domains {2}	DM-type intertwined zinc finger factors {2.5}		DMRT1	DMRT factors	MA1603.2	0	DMRTB	DMRT	DMRTB.H12CORE.0.P.C	0	Dmrt2	DM	M03720	0	0	DMRT1	DMRT factors	MA1603.2	2.21567e-07	DMRTB	DMRT	DMRTB.H12CORE.0.P.C	1.22159e-17	DMRT1	DM	M09027	1.00049e-15	1.22159e-17		TRUE		TRUE
PEAKS037345	FOXO1	Q9R1E0	Helix-turn-helix domains {3}	Fork head / winged helix factors {3.3}		FOXO6	FOX	MA0849.1	0	FOXP2	FOX	FOXP2.H12CORE.0.P.B	0	Foxp4	Forkhead	M03050	0	0	FOXO6	FOX	MA0849.1	2.32831e-09	FOXK2	FOX	FOXK2.H12CORE.0.P.B	6.78591e-12	FOXP4	FORKHEAD	M09110	4.27747e-12	4.27747e-12		TRUE		TRUE
PEAKS037378	ZIC1	P46684	Zinc-coordinating DNA-binding domains {2}	C2H2 zinc finger factors {2.3}		ZNF384	More than 3 adjacent zinc fingers	MA1125.2	1.18e-41	ZIC1	More than 3 adjacent zinc fingers	ZIC1.H12CORE.0.P.B	2.37e-106	Zic2	C2H2 ZF	M09011	1.59e-71	2.37e-106	ZNF93	More than 3 adjacent zinc fingers	MA1721.2	0.034489	ZN343	More than 3 adjacent zinc fingers	ZN343.H12CORE.0.PSM.A	0.0246547	ZBTB18	C2H2 ZF	M08257	0.0194627	0.0194627		TRUE		FALSE
PEAKS037379	ZIC1	P46684	Zinc-coordinating DNA-binding domains {2}	C2H2 zinc finger factors {2.3}		ZNF610	More than 3 adjacent zinc fingers	MA1713.2	9.71e-61	ZIC1	More than 3 adjacent zinc fingers	ZIC1.H12CORE.0.P.B	3.64e-133	Zfp105	C2H2 ZF	M00148	1.27e-73	3.64e-133	ZNF93	More than 3 adjacent zinc fingers	MA1721.2	0.00211257	ZFP90	More than 3 adjacent zinc fingers	ZFP90.H12CORE.1.P.C	0.00153086	ZBTB18	C2H2 ZF	M08257	0.00387236	0.00153086		TRUE		FALSE
PEAKS037388	FOXL2	O88470	Helix-turn-helix domains {3}	Fork head / winged helix factors {3.3}		FOXO4	FOX	MA0848.1	0	FOXL2	FOX	FOXL2.H12CORE.0.PSM.A	0	Foxs1	Forkhead	M03054	0	0	FOXL2	FOX	MA1607.2	2.6075e-08	FOXL2	FOX	FOXL2.H12CORE.0.PSM.A	2.53633e-09	FOXA3	FORKHEAD	M09106	5.18986e-09	2.53633e-09		TRUE		TRUE
PEAKS037407	IKZF1	Q03267	Zinc-coordinating DNA-binding domains {2}	C2H2 zinc finger factors {2.3}		IKZF2	Factors with multiple dispersed zinc fingers	MA2326.1	2.06e-65	NA		NA	1	Bcl6b	C2H2 ZF	M00128	9.59e-56	2.06e-65	ZBTB2	Factors with multiple dispersed zinc fingers	MA2340.1	7.36429e-06	NA	NA	NA	1	BCL11A	C2H2 ZF	M08881	1.09179e-05	7.36429e-06		TRUE		TRUE
PEAKS037408	IKZF1	Q03267	Zinc-coordinating DNA-binding domains {2}	C2H2 zinc finger factors {2.3}		BCL11B	Factors with multiple dispersed zinc fingers	MA1989.2	1.2e-70	NA		NA	1	Zbtb33	C2H2 ZF	M09005	4.36e-64	1.2e-70	BCL11B	Factors with multiple dispersed zinc fingers	MA1989.2	5.92168e-05	NA	NA	NA	1	GFI1B	C2H2 ZF	M08977	0.000941561	5.92168e-05		TRUE		TRUE
PEAKS037409	IKZF1	Q03267	Zinc-coordinating DNA-binding domains {2}	C2H2 zinc finger factors {2.3}		BCL11B	Factors with multiple dispersed zinc fingers	MA1989.2	8.98e-32	NA		NA	1	Zbtb33	C2H2 ZF	M09005	6.37e-67	6.37e-67	BCL11B	Factors with multiple dispersed zinc fingers	MA1989.2	2.51651e-06	NA	NA	NA	1	GFI1B	C2H2 ZF	M08977	0.000124509	2.51651e-06		TRUE		TRUE
PEAKS037410	IKZF1	Q03267	Zinc-coordinating DNA-binding domains {2}	C2H2 zinc finger factors {2.3}		BCL11B	Factors with multiple dispersed zinc fingers	MA1989.2	3.59e-13	NA		NA	1	Zfp212	C2H2 ZF	M07625	1.58e-92	1.58e-92	BCL11B	Factors with multiple dispersed zinc fingers	MA1989.2	0.000794746	NA	NA	NA	1	GFI1B	C2H2 ZF	M08977	0.00522617	0.000794746		TRUE		TRUE
PEAKS037442	MEF2D	Q63943	α-Helices exposed by beta-structures {5}	MADS box factors {5.1}		NA	Regulators of differentiation	NA	1	MEF2B	Regulators of differentiation	MEF2B.H12CORE.0.PS.A	3.71e-171	Borcs8	MADS box	M08213	0	0	MEF2C	Regulators of differentiation	MA0497.2	0.180164	MEF2B	Regulators of differentiation	MEF2B.H12CORE.0.PS.A	0.097174	BORCS8	MADS BOX	M08213	0.19474	0.097174		TRUE		FALSE
PEAKS037447	MEF2D	Q63943	α-Helices exposed by beta-structures {5}	MADS box factors {5.1}		MEF2B	Regulators of differentiation	MA0660.1	0	MEF2D	Regulators of differentiation	MEF2D.H12CORE.0.PS.A	0	Borcs8	MADS box	M09252	0	0	MEF2B	Regulators of differentiation	MA0660.1	9.97702e-10	MEF2D	Regulators of differentiation	MEF2D.H12CORE.0.PS.A	1.74582e-12	MEF2D	MADS BOX	M09252	2.22407e-14	2.22407e-14		TRUE		TRUE
PEAKS037448	MEF2D	Q63943	α-Helices exposed by beta-structures {5}	MADS box factors {5.1}		MEF2B	Regulators of differentiation	MA0660.1	0	MEF2D	Regulators of differentiation	MEF2D.H12CORE.0.PS.A	0	Borcs8	MADS box	M09252	0	0	MEF2B	Regulators of differentiation	MA0660.1	2.70292e-10	MEF2D	Regulators of differentiation	MEF2D.H12CORE.0.PS.A	1.11786e-14	MEF2D	MADS BOX	M09252	3.05018e-15	3.05018e-15		TRUE		TRUE
PEAKS037454	PRDM9	Q96EQ9	Zinc-coordinating DNA-binding domains {2}	C2H2 zinc finger factors {2.3}		ZNF341	Factors with multiple dispersed zinc fingers	MA1655.2	3.24e-07	PRDM9	Multiple dispersed zinc fingers	PRDM9.H12CORE.0.P.B	0	Prdm9	C2H2 ZF	M09007	0	0	ZNF418	Factors with multiple dispersed zinc fingers	MA1980.1	0.00393711	PRDM9	Multiple dispersed zinc fingers	PRDM9.H12CORE.0.P.B	1.17625e-21	PRDM9	C2H2 ZF	M09007	2.65922e-20	1.17625e-21		TRUE		TRUE
PEAKS037537	RELA	Q04207	Immunoglobulin fold {6}	Rel homology region (RHR) factors {6.1}		RELA	NF-kappaB-related factors	MA0107.1	1.42e-231	NFKB1	NFkappaB-related	NFKB1.H12CORE.0.PS.A	2.41e-263	Nfkb1	Rel	M09358	2.56e-265	2.56e-265	RELA	NF-kappaB-related factors	MA0107.1	8.60377e-09	TF65	NFkappaB-related	TF65.H12CORE.0.P.B	4.9227e-09	RELB	REL	M09352	3.94849e-09	3.94849e-09		TRUE		TRUE
PEAKS037538	RELA	Q04207	Immunoglobulin fold {6}	Rel homology region (RHR) factors {6.1}		REL	NF-kappaB-related factors	MA0101.1	3.02e-216	NFKB1	NFkappaB-related	NFKB1.H12CORE.0.PS.A	9.97e-253	Rela	Rel	M09355	1.3e-262	1.3e-262	RELA	NF-kappaB-related factors	MA0107.1	4.42505e-08	REL	NFkappaB-related	REL.H12CORE.0.P.B	3.24559e-09	RELB	REL	M09352	2.68023e-08	3.24559e-09		TRUE		TRUE
PEAKS037553	FOXL2	O88470	Helix-turn-helix domains {3}	Fork head / winged helix factors {3.3}		FOXL2	FOX	MA1607.2	2.67e-290	FOXL2	FOX	FOXL2.H12CORE.0.PSM.A	1.95e-268	Foxs1	Forkhead	M03054	2.93e-254	2.67e-290	FOXC2	FOX	MA0846.2	8.95712e-07	FOXA3	FOX	FOXA3.H12CORE.0.PS.A	1.81563e-08	FOXA3	FORKHEAD	M09106	3.51503e-09	3.51503e-09		TRUE		TRUE
PEAKS037554	ESR1	P19785	Zinc-coordinating DNA-binding domains {2}	Nuclear receptors with C4 zinc fingers {2.1}		ESR2	Steroid hormone receptors (NR3)	MA0258.2	0	ESR1	Steroid hormone receptors	ESR1.H12CORE.0.P.B	0	Esr2	Nuclear receptor	M09311	0	0	ESR2	Steroid hormone receptors (NR3)	MA0258.2	8.03189e-13	ESR1	Steroid hormone receptors	ESR1.H12CORE.0.P.B	4.955e-15	ESR1	NUCLEAR RECEPTOR	M09309	4.58391e-13	4.955e-15		TRUE		TRUE
PEAKS037583	SPI1	P17433	Helix-turn-helix domains {3}	Tryptophan cluster factors {3.5}		SPIB	Ets-related	MA0081.3	0	SPI1	Ets-related	SPI1.H12CORE.0.P.B	0	Spi1	Ets	M09065	0	0	SPIB	Ets-related	MA0081.3	7.36537e-10	SPI1	Ets-related	SPI1.H12CORE.0.P.B	1.43413e-13	SPI1	ETS	M09065	2.28695e-14	2.28695e-14		TRUE		TRUE
PEAKS037584	SPI1	P17433	Helix-turn-helix domains {3}	Tryptophan cluster factors {3.5}		SPIB	Ets-related	MA0081.3	0	SPI1	Ets-related	SPI1.H12CORE.0.P.B	0	Spib	Ets	M09068	0	0	SPIB	Ets-related	MA0081.3	6.15396e-09	SPI1	Ets-related	SPI1.H12CORE.0.P.B	1.22972e-11	SPI1	ETS	M09065	1.01397e-12	1.01397e-12		TRUE		TRUE
PEAKS037585	SPI1	P17433	Helix-turn-helix domains {3}	Tryptophan cluster factors {3.5}		SPIB	Ets-related	MA0081.3	0	SPI1	Ets-related	SPI1.H12CORE.0.P.B	0	Spi1	Ets	M01475	0	0	SPIB	Ets-related	MA0081.3	1.28148e-12	SPI1	Ets-related	SPI1.H12CORE.0.P.B	2.62867e-15	SPI1	ETS	M09065	3.72395e-14	2.62867e-15		TRUE		TRUE
PEAKS037586	SPI1	P17433	Helix-turn-helix domains {3}	Tryptophan cluster factors {3.5}		SPIB	Ets-related	MA0081.3	0	SPI1	Ets-related	SPI1.H12CORE.0.P.B	0	Spi1	Ets	M09065	0	0	SPIB	Ets-related	MA0081.3	3.12155e-12	SPI1	Ets-related	SPI1.H12CORE.0.P.B	1.66483e-14	SPI1	ETS	M09065	1.40196e-14	1.40196e-14		TRUE		TRUE
PEAKS037587	SPI1	P17433	Helix-turn-helix domains {3}	Tryptophan cluster factors {3.5}		SPIB	Ets-related	MA0081.3	0	SPI1	Ets-related	SPI1.H12CORE.0.P.B	0	Spi1	Ets	M09065	0	0	SPIB	Ets-related	MA0081.3	3.15673e-11	SPI1	Ets-related	SPI1.H12CORE.0.P.B	4.52132e-13	SPI1	ETS	M09065	6.93969e-13	4.52132e-13		TRUE		TRUE
PEAKS037588	SPI1	P17433	Helix-turn-helix domains {3}	Tryptophan cluster factors {3.5}		SPIB	Ets-related	MA0081.3	0	SPI1	Ets-related	SPI1.H12CORE.0.P.B	0	Spi1	Ets	M09065	0	0	SPIB	Ets-related	MA0081.3	2.81893e-15	SPIB	Ets-related	SPIB.H12CORE.0.P.B	8.89983e-17	SPIB	ETS	M09068	9.20683e-14	8.89983e-17		TRUE		TRUE
PEAKS037590	SPI1	P17433	Helix-turn-helix domains {3}	Tryptophan cluster factors {3.5}		SPIB	Ets-related	MA0081.3	0	SPI1	Ets-related	SPI1.H12CORE.0.P.B	0	Spi1	Ets	M01475	0	0	SPIB	Ets-related	MA0081.3	9.91009e-13	SPI1	Ets-related	SPI1.H12CORE.0.P.B	4.71956e-13	SPI1	ETS	M09065	5.89699e-13	4.71956e-13		TRUE		TRUE
PEAKS037591	SPI1	P17433	Helix-turn-helix domains {3}	Tryptophan cluster factors {3.5}		SPIB	Ets-related	MA0081.3	0	SPI1	Ets-related	SPI1.H12CORE.0.P.B	0	Spi1	Ets	M00155	0	0	SPIB	Ets-related	MA0081.3	2.25277e-12	SPI1	Ets-related	SPI1.H12CORE.0.P.B	1.05147e-14	SPI1	ETS	M09065	4.20587e-14	1.05147e-14		TRUE		TRUE
PEAKS037592	SPI1	P17433	Helix-turn-helix domains {3}	Tryptophan cluster factors {3.5}		SPIB	Ets-related	MA0081.3	0	SPI1	Ets-related	SPI1.H12CORE.0.P.B	0	Spib	Ets	M09068	0	0	SPIB	Ets-related	MA0081.3	3.15212e-14	SPIB	Ets-related	SPIB.H12CORE.0.P.B	6.07706e-18	SPIB	ETS	M09068	6.21687e-15	6.07706e-18		TRUE		TRUE
PEAKS037593	SPI1	P17433	Helix-turn-helix domains {3}	Tryptophan cluster factors {3.5}		SPIB	Ets-related	MA0081.3	0	SPI1	Ets-related	SPI1.H12CORE.0.P.B	0	Spi1	Ets	M01475	0	0	SPIB	Ets-related	MA0081.3	6.86735e-12	SPI1	Ets-related	SPI1.H12CORE.0.P.B	4.36359e-13	SPI1	ETS	M09065	6.51253e-13	4.36359e-13		TRUE		TRUE
PEAKS037594	SPI1	P17433	Helix-turn-helix domains {3}	Tryptophan cluster factors {3.5}		SPIB	Ets-related	MA0081.3	0	SPI1	Ets-related	SPI1.H12CORE.0.P.B	0	Spi1	Ets	M01475	0	0	SPIB	Ets-related	MA0081.3	2.36485e-11	SPI1	Ets-related	SPI1.H12CORE.0.P.B	1.92769e-14	SPI1	ETS	M09065	1.20043e-13	1.92769e-14		TRUE		TRUE
PEAKS037668	PRDM16	A2A935	Zinc-coordinating DNA-binding domains {2}	C2H2 zinc finger factors {2.3}		NA		NA	1	PRD16	Multiple dispersed zinc fingers	PRD16.H12CORE.0.P.B	3.08e-141	Prdm16	C2H2 ZF	M08997	8.54e-70	3.08e-141	NA	NA	NA	1	PRD16	Multiple dispersed zinc fingers	PRD16.H12CORE.0.P.B	3.91769e-07	ZBTB48	C2H2 ZF	M08956	0.000867711	3.91769e-07		TRUE		TRUE
PEAKS037674	WT1	P22561	Zinc-coordinating DNA-binding domains {2}	C2H2 zinc finger factors {2.3}		WT1	More than 3 adjacent zinc fingers	MA1627.2	1.85e-156	WT1	More than 3 adjacent zinc fingers	WT1.H12CORE.1.P.B	4.09e-133	Zscan10	C2H2 ZF	M00768	7.67e-94	1.85e-156	WT1	More than 3 adjacent zinc fingers	MA1627.2	0.000876255	WT1	More than 3 adjacent zinc fingers	WT1.H12CORE.1.P.B	0.000821516	ZSCAN10	C2H2 ZF	M00769	0.00459333	0.000821516		TRUE		TRUE
PEAKS037701	PPARG	P37238	Zinc-coordinating DNA-binding domains {2}	Nuclear receptors with C4 zinc fingers {2.1}		THRB	Thyroid hormone receptor-related factors (NR1)	MA1574.2	4.53e-127	PPARG	Thyroid hormone receptor-related	PPARG.H12CORE.0.P.B	0	Nr6a1	Nuclear receptor	M09295	0	0	THRB	Thyroid hormone receptor-related factors (NR1)	MA1574.2	1.76196e-10	PPARG	Thyroid hormone receptor-related	PPARG.H12CORE.0.P.B	4.15875e-17	PPARD	NUCLEAR RECEPTOR	M09295	3.14175e-18	3.14175e-18		TRUE		TRUE
PEAKS037702	PPARG	P37238	Zinc-coordinating DNA-binding domains {2}	Nuclear receptors with C4 zinc fingers {2.1}		THRB	Thyroid hormone receptor-related factors (NR1)	MA1574.2	2.66e-112	PPARG	Thyroid hormone receptor-related	PPARG.H12CORE.0.P.B	0	Nr6a1	Nuclear receptor	M09295	1.3e-298	0	THRB	Thyroid hormone receptor-related factors (NR1)	MA1574.2	5.30528e-07	PPARG	Thyroid hormone receptor-related	PPARG.H12CORE.0.P.B	1.45611e-15	PPARD	NUCLEAR RECEPTOR	M09314	2.05446e-14	1.45611e-15		TRUE		TRUE
PEAKS037703	PPARG	P37238	Zinc-coordinating DNA-binding domains {2}	Nuclear receptors with C4 zinc fingers {2.1}		THRB	Thyroid hormone receptor-related factors (NR1)	MA1574.2	4.34e-131	PPARG	Thyroid hormone receptor-related	PPARG.H12CORE.0.P.B	0	Nr6a1	Nuclear receptor	M09295	0	0	THRB	Thyroid hormone receptor-related factors (NR1)	MA1574.2	4.43391e-08	PPARG	Thyroid hormone receptor-related	PPARG.H12CORE.0.P.B	1.80028e-20	PPARD	NUCLEAR RECEPTOR	M09314	1.7851e-18	1.80028e-20		TRUE		TRUE
PEAKS037705	NR3C1	P06537	Zinc-coordinating DNA-binding domains {2}	Nuclear receptors with C4 zinc fingers {2.1}		PGR	Steroid hormone receptors (NR3)	MA2323.1	1.24e-268	PRGR	Steroid hormone receptors	PRGR.H12CORE.0.P.B	0	Nr3c2	Nuclear receptor	M09614	0	0	NR3C2	Steroid hormone receptors (NR3)	MA0727.2	2.52885e-09	PRGR	Steroid hormone receptors	PRGR.H12CORE.0.P.B	4.91027e-12	NR3C2	NUCLEAR RECEPTOR	M07987	2.46907e-18	2.46907e-18		TRUE		TRUE
PEAKS037706	NR3C1	P06537	Zinc-coordinating DNA-binding domains {2}	Nuclear receptors with C4 zinc fingers {2.1}		PGR	Steroid hormone receptors (NR3)	MA2323.1	0	PRGR	Steroid hormone receptors	PRGR.H12CORE.0.P.B	0	Nr3c2	Nuclear receptor	M03923	0	0	NR3C2	Steroid hormone receptors (NR3)	MA0727.2	1.2098e-10	PRGR	Steroid hormone receptors	PRGR.H12CORE.0.P.B	4.02571e-16	NR3C2	NUCLEAR RECEPTOR	M09266	1.11603e-17	1.11603e-17		TRUE		TRUE
PEAKS037776	DMRT1	Q9QZ59	Zinc-coordinating DNA-binding domains {2}	DM-type intertwined zinc finger factors {2.5}		DMRTA1	DMRT factors	MA1707.2	0	DMRTB	DMRT	DMRTB.H12CORE.0.P.C	0	Dmrt2	DM	M09027	0	0	DMRT1	DMRT factors	MA1603.2	1.12091e-06	DMRT1	DMRT	DMRT1.H12CORE.0.PS.A	1.23106e-17	DMRT1	DM	M09027	2.57314e-15	1.23106e-17		TRUE		TRUE
PEAKS037787	CEBPA	P53566	Basic domains {1}	Basic leucine zipper factors (bZIP) {1.1}		CEBPA	CEBP-related	MA0102.5	4.45e-314	CEBPD	C/EBP-related	CEBPD.H12CORE.0.P.B	0	Cebpb	bZIP	M02636	0	0	CEBPA	CEBP-related	MA0102.5	9.10078e-10	CEBPA	C/EBP-related	CEBPA.H12CORE.0.P.B	1.88038e-12	CEBPA	BZIP	M08830	4.02187e-12	1.88038e-12		TRUE		TRUE
PEAKS037788	CEBPA	P53566	Basic domains {1}	Basic leucine zipper factors (bZIP) {1.1}		CEBPA	CEBP-related	MA0102.5	5.77e-257	CEBPD	C/EBP-related	CEBPD.H12CORE.0.P.B	0	Cebpb	bZIP	M01818	0	0	CEBPB	CEBP-related	MA0466.4	7.5579e-09	CEBPA	C/EBP-related	CEBPA.H12CORE.0.P.B	2.51323e-09	CEBPB	BZIP	M02867	3.88136e-08	2.51323e-09		TRUE		TRUE
PEAKS037791	TCF7L2	Q924A0	Other all-alpha-helical DNA-binding domains {4}	High-mobility group (HMG) domain factors {4.1}		TCF7L2	TCF-7-related factors	MA0523.2	4.52e-296	TF7L2	TCF7-related	TF7L2.H12CORE.0.P.B	0	Tcf7l2	Sox	M09401	2.76e-315	0	TCF7L2	TCF-7-related factors	MA0523.2	1.63709e-11	TF7L2	TCF7-related	TF7L2.H12CORE.0.P.B	3.50414e-14	TCF7L2	SOX	M09401	1.93905e-09	3.50414e-14		TRUE		TRUE
PEAKS037797	STAT1	P42225	Immunoglobulin fold {6}	STAT domain factors {6.2}		STAT1	STAT factors	MA0137.4	2.91e-91	STAT1	STAT	STAT1.H12CORE.1.P.B	2.84e-105	Stat4	STAT	M09646	2.76e-99	2.84e-105	STAT2	STAT factors	MA1623.2	0.00216496	STAT1	STAT	STAT1.H12CORE.1.P.B	2.91038e-06	STAT2	STAT	M09423	2.91038e-06	2.91038e-06		TRUE		TRUE
PEAKS037798	STAT3	P42227	Immunoglobulin fold {6}	STAT domain factors {6.2}		STAT1	STAT factors	MA0137.4	1.31e-42	STAT1	STAT	STAT1.H12CORE.0.P.B	8.54e-53	Stat4	STAT	M09646	3.92e-52	8.54e-53	STAT2	STAT factors	MA1623.2	0.769069	STAT1	STAT	STAT1.H12CORE.1.P.B	0.842861	STAT6	STAT	M09644	0.813083	0.769069		TRUE		FALSE
PEAKS037799	STAT1	P42225	Immunoglobulin fold {6}	STAT domain factors {6.2}		STAT1	STAT factors	MA0137.4	3.28e-27	STAT1	STAT	STAT1.H12CORE.1.P.B	9.36e-38	Stat2	STAT	M09423	1.05e-33	9.36e-38	STAT4	STAT factors	MA0518.2	0.0665815	STAT6	STAT	STAT6.H12CORE.0.P.B	0.0037243	STAT3	STAT	M09419	0.00313991	0.00313991		TRUE		FALSE
PEAKS037800	STAT3	P42227	Immunoglobulin fold {6}	STAT domain factors {6.2}		STAT1	STAT factors	MA0137.4	2.97e-183	STAT4	STAT	STAT4.H12CORE.0.P.B	7.68e-239	Stat3	STAT	M09645	2.71e-236	7.68e-239	STAT4	STAT factors	MA0518.2	9.52691e-07	STAT3	STAT	STAT3.H12CORE.0.P.B	1.23301e-08	STAT3	STAT	M09645	2.64419e-10	2.64419e-10		TRUE		TRUE
PEAKS037801	STAT1	P42225	Immunoglobulin fold {6}	STAT domain factors {6.2}		STAT1	STAT factors	MA0137.4	1.42e-57	STAT4	STAT	STAT4.H12CORE.0.P.B	1.04e-58	Stat3	STAT	M08043	9.2e-60	9.2e-60	STAT5B	STAT factors	MA1625.2	0.374299	STAT1	STAT	STAT1.H12CORE.1.P.B	0.319567	STAT2	STAT	M09423	0.716692	0.319567		TRUE		FALSE
PEAKS037802	STAT3	P42227	Immunoglobulin fold {6}	STAT domain factors {6.2}		STAT1	STAT factors	MA0137.4	1.14e-168	STAT3	STAT	STAT3.H12CORE.0.P.B	2.16e-241	Stat3	STAT	M08043	6.24e-231	2.16e-241	STAT4	STAT factors	MA0518.2	2.44333e-06	STAT3	STAT	STAT3.H12CORE.0.P.B	3.92639e-09	STAT3	STAT	M09645	5.21071e-10	5.21071e-10		TRUE		TRUE
PEAKS037803	STAT3	P42227	Immunoglobulin fold {6}	STAT domain factors {6.2}		STAT4	STAT factors	MA0518.2	1.57e-34	STA5B	STAT	STA5B.H12CORE.0.P.B	4.73e-45	Stat5b	STAT	M09421	7.42e-43	4.73e-45	STAT6	STAT factors	MA0520.2	0.647957	STAT6	STAT	STAT6.H12CORE.0.P.B	0.823494	STAT1	STAT	M09422	0.8895	0.647957		TRUE		FALSE
PEAKS037804	STAT3	P42227	Immunoglobulin fold {6}	STAT domain factors {6.2}		STAT1	STAT factors	MA0137.4	4.53e-160	STAT4	STAT	STAT4.H12CORE.0.P.B	5.52e-231	Stat3	STAT	M09645	1.73e-212	5.52e-231	STAT4	STAT factors	MA0518.2	6.60799e-07	STAT3	STAT	STAT3.H12CORE.0.P.B	3.59247e-11	STAT3	STAT	M08043	2.93165e-10	3.59247e-11		TRUE		TRUE
PEAKS037805	STAT3	P42227	Immunoglobulin fold {6}	STAT domain factors {6.2}		STAT1	STAT factors	MA0137.4	7.46e-174	STAT4	STAT	STAT4.H12CORE.0.P.B	9.49e-242	Stat3	STAT	M08043	1.98e-228	9.49e-242	STAT4	STAT factors	MA0518.2	3.6977e-08	STAT3	STAT	STAT3.H12CORE.0.P.B	4.84842e-12	STAT3	STAT	M09419	3.62966e-11	4.84842e-12		TRUE		TRUE
PEAKS037806	STAT1	P42225	Immunoglobulin fold {6}	STAT domain factors {6.2}		STAT1	STAT factors	MA0137.4	9.25e-91	STAT2	STAT	STAT2.H12CORE.0.P.B	1.86e-127	Stat2	STAT	M09423	3.61e-110	1.86e-127	STAT2	STAT factors	MA1623.2	0.000772842	STAT1	STAT	STAT1.H12CORE.1.P.B	1.26427e-06	STAT2	STAT	M09423	1.09719e-05	1.26427e-06		TRUE		TRUE
PEAKS037807	STAT1	P42225	Immunoglobulin fold {6}	STAT domain factors {6.2}		STAT1	STAT factors	MA0137.4	4.7e-41	STAT3	STAT	STAT3.H12CORE.0.P.B	1.25e-36	Stat3	STAT	M08043	3.3e-37	4.7e-41	STAT2	STAT factors	MA1623.2	0.669858	STAT1	STAT	STAT1.H12CORE.1.P.B	0.846766	STAT2	STAT	M09423	0.914883	0.669858		TRUE		FALSE
PEAKS037808	STAT1	P42225	Immunoglobulin fold {6}	STAT domain factors {6.2}		STAT1	STAT factors	MA0137.4	2.35e-62	STAT1	STAT	STAT1.H12CORE.0.P.B	1.79e-76	Stat4	STAT	M09646	7.46e-69	1.79e-76	STAT4	STAT factors	MA0518.2	0.0119746	STAT6	STAT	STAT6.H12CORE.0.P.B	0.00145235	STAT3	STAT	M09419	0.00295288	0.00145235		TRUE		FALSE
PEAKS037836	POU2F1	P25425	Helix-turn-helix domains {3}	Homeo domain factors {3.1}		HMBOX1	POU domain factors	MA0895.2	8.56e-10	NA	POU	NA	1	Stat5b	Homeodomain,POU	NA	1	8.56e-10	HMBOX1	POU domain factors	MA0895.2	0.223968	PO5F1	POU	PO5F1.H12CORE.1.P.B	0.30343	POU2F2	HOMEODOMAIN,POU	M09224	0.619501	0.223968		TRUE		FALSE
PEAKS037837	POU2F1	P25425	Helix-turn-helix domains {3}	Homeo domain factors {3.1}		HMBOX1	POU domain factors	MA0895.2	4.45e-24	HMBX1	POU	HMBX1.H12CORE.0.PSM.A	2.71e-14	Stat4	Homeodomain,POU	NA	1	4.45e-24	POU2F3	POU domain factors	MA0627.3	0.228388	PO2F3	POU	PO2F3.H12CORE.0.PS.A	0.180672	POU2F2	HOMEODOMAIN,POU	M09589	0.357467	0.180672		TRUE		FALSE
PEAKS037839	GRHL2	Q8K5C0	Immunoglobulin fold {6}	Grainyhead domain factors {6.7}		GRHL1	Grainyhead-related factors	MA0647.2	1.63e-176	GRHL1	Grainyhead-related	GRHL1.H12CORE.0.PSM.A	0	Grhl1	Grainyhead	M09558	0	0	GRHL1	Grainyhead-related factors	MA0647.2	2.26608e-06	GRHL2	Grainyhead-related	GRHL2.H12CORE.0.P.B	9.75972e-13	GRHL1	GRAINYHEAD	M09558	9.10743e-15	9.10743e-15		TRUE		TRUE
PEAKS037844	PRDM1	Q60636	Zinc-coordinating DNA-binding domains {2}	C2H2 zinc finger factors {2.3}		PRDM1	More than 3 adjacent zinc fingers	MA0508.4	1.03e-204	PRDM1	More than 3 adjacent zinc fingers	PRDM1.H12CORE.1.PS.A	0	Prdm1	C2H2 ZF	M08995	0	0	PRDM1	More than 3 adjacent zinc fingers	MA0508.4	0.000813266	PRDM1	More than 3 adjacent zinc fingers	PRDM1.H12CORE.1.PS.A	8.8701e-08	PRDM1	C2H2 ZF	M08995	6.34751e-10	6.34751e-10		TRUE		TRUE
PEAKS037845	IRF1	P15314	Helix-turn-helix domains {3}	Tryptophan cluster factors {3.5}		IRF7	Interferon-regulatory factors	MA0772.2	0	IRF1	IRF	IRF1.H12CORE.0.P.B	0	Irf2	IRF	M09245	0	0	IRF2	Interferon-regulatory factors	MA0051.2	3.94392e-08	IRF1	IRF	IRF1.H12CORE.0.P.B	2.74433e-12	IRF1	IRF	M09242	2.16582e-10	2.74433e-12		TRUE		TRUE
PEAKS037860	SATB1	Q60611	Helix-turn-helix domains {3}	Homeo domain factors {3.1}		ONECUT3	HD-CUT	MA0757.2	2.65e-40	ONEC2	HD-CUT	ONEC2.H12CORE.3.P.B	3.34e-99	Onecut2	CUT,Homeodomain	M02945	1.65e-51	3.34e-99	CUX2	HD-CUT	MA0755.2	0.164183	CUX2	HD-CUT	CUX2.H12CORE.1.SM.B	0.120193	ONECUT1	CUT,HOMEODOMAIN	M09520	0.0803956	0.0803956		TRUE		FALSE
PEAKS037870	MEF2C	Q8CFN5	α-Helices exposed by beta-structures {5}	MADS box factors {5.1}		MEF2C	Regulators of differentiation	MA0497.2	8.94e-247	MEF2A	Regulators of differentiation	MEF2A.H12CORE.0.P.B	4.49e-305	Borcs8	MADS box	M07980	7.19e-307	7.19e-307	MEF2A	Regulators of differentiation	MA0052.5	3.64656e-09	MEF2A	Regulators of differentiation	MEF2A.H12CORE.0.P.B	5.43638e-09	BORCS8	MADS BOX	M07979	9.05469e-11	9.05469e-11		TRUE		TRUE
PEAKS037871	MEF2C	Q8CFN5	α-Helices exposed by beta-structures {5}	MADS box factors {5.1}		MEF2C	Regulators of differentiation	MA0497.2	5.99e-253	MEF2A	Regulators of differentiation	MEF2A.H12CORE.0.P.B	1.02e-306	Borcs8	MADS box	M09247	4.85e-302	1.02e-306	MEF2A	Regulators of differentiation	MA0052.5	8.16676e-10	MEF2D	Regulators of differentiation	MEF2D.H12CORE.0.PS.A	4.0244e-09	BORCS8	MADS BOX	M07979	9.02609e-12	9.02609e-12		TRUE		TRUE
PEAKS037872	MEF2A	Q60929	α-Helices exposed by beta-structures {5}	MADS box factors {5.1}		MEF2C	Regulators of differentiation	MA0497.2	0	MEF2A	Regulators of differentiation	MEF2A.H12CORE.0.P.B	0	Borcs8	MADS box	M07980	0	0	MEF2A	Regulators of differentiation	MA0052.5	7.21192e-10	MEF2D	Regulators of differentiation	MEF2D.H12CORE.0.PS.A	8.4917e-13	MEF2D	MADS BOX	M09252	5.70312e-12	8.4917e-13		TRUE		TRUE
PEAKS037873	MEF2A	Q60929	α-Helices exposed by beta-structures {5}	MADS box factors {5.1}		MEF2C	Regulators of differentiation	MA0497.2	0	MEF2A	Regulators of differentiation	MEF2A.H12CORE.0.P.B	0	Borcs8	MADS box	M09597	0	0	MEF2C	Regulators of differentiation	MA0497.2	2.2205e-08	MEF2D	Regulators of differentiation	MEF2D.H12CORE.0.PS.A	2.48598e-11	MEF2D	MADS BOX	M09252	1.89205e-10	2.48598e-11		TRUE		TRUE
PEAKS037876	BATF3	Q9D275	Basic domains {1}	Basic leucine zipper factors (bZIP) {1.1}		BATF3	B-ATF-related factors	MA0835.3	1.37e-36	BATF	B-ATF-related	BATF.H12CORE.0.P.B	7.07e-136	Batf3	bZIP	M08826	6.98e-286	6.98e-286	BATF	B-ATF-related factors	MA1634.2	0.0163685	BATF	B-ATF-related	BATF.H12CORE.0.P.B	3.20386e-07	BATF3	BZIP	M08826	1.33024e-16	1.33024e-16		TRUE		TRUE
PEAKS037877	IRF8	P23611	Helix-turn-helix domains {3}	Tryptophan cluster factors {3.5}		IRF1	Interferon-regulatory factors	MA0050.4	1.82e-162	IRF8	IRF	IRF8.H12CORE.0.P.B	0	Irf8	IRF	M09246	0	0	IRF1	Interferon-regulatory factors	MA0050.4	4.50496e-05	IRF8	IRF	IRF8.H12CORE.0.P.B	2.12387e-13	IRF8	IRF	M09246	2.59919e-17	2.59919e-17		TRUE		TRUE
PEAKS037879	IRF8	P23611	Helix-turn-helix domains {3}	Tryptophan cluster factors {3.5}		IRF1	Interferon-regulatory factors	MA0050.4	8.1e-241	IRF4	IRF	IRF4.H12CORE.0.P.B	0	Irf8	IRF	M09246	0	0	IRF2	Interferon-regulatory factors	MA0051.2	5.46113e-05	IRF8	IRF	IRF8.H12CORE.0.P.B	3.64013e-14	IRF8	IRF	M09246	9.97111e-18	9.97111e-18		TRUE		TRUE
PEAKS037886	PAX6	P63015	Helix-turn-helix domains {3}	Paired box factors {3.2}		PAX6	Paired plus homeo domain	MA0069.1	1.58e-125	PAX6	PD+HD	PAX6.H12CORE.0.PSM.A	3.89e-276	Pax6	Homeodomain,Paired box	M09217	6.34e-139	3.89e-276	PAX6	Paired plus homeo domain	MA0069.1	4.95744e-09	PAX6	PD+HD	PAX6.H12CORE.0.PSM.A	3.09665e-08	PAX6	HOMEODOMAIN,PAIRED BOX	M09217	1.14326e-10	1.14326e-10		TRUE		TRUE
PEAKS037887	PAX6	P63015	Helix-turn-helix domains {3}	Paired box factors {3.2}		PAX6	Paired plus homeo domain	MA0069.1	6.09e-132	PAX6	PD+HD	PAX6.H12CORE.0.PSM.A	8.47e-260	Pax6	Homeodomain,Paired box	M09217	3.53e-143	8.47e-260	PAX6	Paired plus homeo domain	MA0069.1	5.525e-08	PAX6	PD+HD	PAX6.H12CORE.0.PSM.A	1.86392e-14	PAX6	HOMEODOMAIN,PAIRED BOX	M09217	1.48371e-13	1.86392e-14		TRUE		TRUE
PEAKS037888	IKZF1	Q03267	Zinc-coordinating DNA-binding domains {2}	C2H2 zinc finger factors {2.3}		IKZF2	Factors with multiple dispersed zinc fingers	MA2326.1	3.85e-50	NA		NA	1	Bcl11a	C2H2 ZF	M07926	1.68e-76	1.68e-76	IKZF1	Factors with multiple dispersed zinc fingers	MA1508.2	0.000246611	NA	NA	NA	1	BCL11A	C2H2 ZF	M08881	1.96599e-06	1.96599e-06		TRUE		TRUE
PEAKS037919	IRF3	P70671	Helix-turn-helix domains {3}	Tryptophan cluster factors {3.5}		IRF3	Interferon-regulatory factors	MA1418.2	6.43e-245	IRF3	IRF	IRF3.H12CORE.0.PS.A	8.23e-248	Irf3	IRF	M00174	9.89e-230	8.23e-248	IRF2	Interferon-regulatory factors	MA0051.2	1.7179e-07	IRF1	IRF	IRF1.H12CORE.0.P.B	2.18771e-07	IRF3	IRF	M09241	5.28896e-08	5.28896e-08		TRUE		TRUE
PEAKS037920	IRF3	P70671	Helix-turn-helix domains {3}	Tryptophan cluster factors {3.5}		IRF3	Interferon-regulatory factors	MA1418.2	0	IRF3	IRF	IRF3.H12CORE.0.PS.A	0	Irf3	IRF	M00174	0	0	IRF3	Interferon-regulatory factors	MA1418.2	9.21511e-06	IRF3	IRF	IRF3.H12CORE.0.PS.A	1.68558e-08	IRF3	IRF	M09241	1.80568e-06	1.68558e-08		TRUE		TRUE
PEAKS037924	IRF3	P70671	Helix-turn-helix domains {3}	Tryptophan cluster factors {3.5}		IRF3	Interferon-regulatory factors	MA1418.2	1.13e-265	IRF3	IRF	IRF3.H12CORE.0.PS.A	1.76e-278	Irf3	IRF	M00174	7.42e-273	1.76e-278	IRF2	Interferon-regulatory factors	MA0051.2	3.85118e-07	IRF1	IRF	IRF1.H12CORE.0.P.B	2.92056e-07	IRF3	IRF	M09241	1.52288e-08	1.52288e-08		TRUE		TRUE
PEAKS037927	RELA	Q04207	Immunoglobulin fold {6}	Rel homology region (RHR) factors {6.1}		RELA	NF-kappaB-related factors	MA0107.1	2.68e-313	TF65	NFkappaB-related	TF65.H12CORE.0.P.B	0	Rela	Rel	M09355	0	0	RELA	NF-kappaB-related factors	MA0107.1	2.56703e-08	TF65	NFkappaB-related	TF65.H12CORE.0.P.B	3.13373e-11	RELA	REL	M09355	2.13219e-09	3.13373e-11		TRUE		TRUE
PEAKS037928	RELA	Q04207	Immunoglobulin fold {6}	Rel homology region (RHR) factors {6.1}		RELA	NF-kappaB-related factors	MA0107.1	0	TF65	NFkappaB-related	TF65.H12CORE.0.P.B	0	Rela	Rel	M09355	0	0	RELA	NF-kappaB-related factors	MA0107.1	1.1396e-09	TF65	NFkappaB-related	TF65.H12CORE.0.P.B	1.34705e-11	RELA	REL	M09355	9.54969e-12	9.54969e-12		TRUE		TRUE
PEAKS037929	RELA	Q04207	Immunoglobulin fold {6}	Rel homology region (RHR) factors {6.1}		RELA	NF-kappaB-related factors	MA0107.1	1.35e-258	TF65	NFkappaB-related	TF65.H12CORE.0.P.B	4.65e-290	Rela	Rel	M08039	5.6e-279	4.65e-290	RELA	NF-kappaB-related factors	MA0107.1	9.52731e-11	TF65	NFkappaB-related	TF65.H12CORE.0.P.B	8.23132e-12	RELA	REL	M09355	3.39195e-12	3.39195e-12		TRUE		TRUE
PEAKS037930	RELA	Q04207	Immunoglobulin fold {6}	Rel homology region (RHR) factors {6.1}		REL	NF-kappaB-related factors	MA0101.1	4.27e-264	TF65	NFkappaB-related	TF65.H12CORE.0.P.B	2.19e-305	Rela	Rel	M08039	1.2e-303	2.19e-305	RELA	NF-kappaB-related factors	MA0107.1	1.59162e-11	TF65	NFkappaB-related	TF65.H12CORE.0.P.B	5.61938e-12	RELA	REL	M08039	3.06954e-12	3.06954e-12		TRUE		TRUE
PEAKS037941	IRF8	P23611	Helix-turn-helix domains {3}	Tryptophan cluster factors {3.5}		IRF7	Interferon-regulatory factors	MA0772.2	3.76e-05	IRF5	IRF	IRF5.H12CORE.1.S.B	1.56e-25	Irf3	IRF	M00174	1.08e-13	1.56e-25	IRF5	Interferon-regulatory factors	MA1420.1	0.696639	IRF6	IRF	IRF6.H12CORE.0.SM.B	0.570743	IRF6	IRF	M00176	0.742897	0.570743		TRUE		FALSE
PEAKS037944	CTCF	Q61164	Zinc-coordinating DNA-binding domains {2}	C2H2 zinc finger factors {2.3}		CTCF	More than 3 adjacent zinc fingers	MA0139.2	0	CTCF	More than 3 adjacent zinc fingers	CTCF.H12CORE.0.P.B	0	Ctcf	C2H2 ZF	M08966	0	0	CTCF	More than 3 adjacent zinc fingers	MA0139.2	1.48e-18	CTCF	More than 3 adjacent zinc fingers	CTCF.H12CORE.0.P.B	2.20504e-20	CTCF	C2H2 ZF	M08966	9.91979e-21	9.91979e-21		TRUE		TRUE
PEAKS037945	CTCF	Q61164	Zinc-coordinating DNA-binding domains {2}	C2H2 zinc finger factors {2.3}		CTCF	More than 3 adjacent zinc fingers	MA0139.2	0	CTCF	More than 3 adjacent zinc fingers	CTCF.H12CORE.0.P.B	0	Ctcf	C2H2 ZF	M08966	0	0	CTCF	More than 3 adjacent zinc fingers	MA0139.2	1.0178e-18	CTCF	More than 3 adjacent zinc fingers	CTCF.H12CORE.0.P.B	2.79001e-21	CTCF	C2H2 ZF	M08966	7.65302e-21	2.79001e-21		TRUE		TRUE
PEAKS037963	NEUROD2	Q62414	Basic domains {1}	Basic helix-loop-helix factors (bHLH) {1.2}		NEUROD1	Tal-related	MA1109.2	6.32e-304	NDF2	Tal-related	NDF2.H12CORE.0.P.B	0	Olig2	bHLH	M09477	0	0	ATOH1	Tal-related	MA1467.3	1.68084e-05	NDF1	Tal-related	NDF1.H12CORE.0.P.B	4.52623e-07	NEUROD6	BHLH	M08057	1.00303e-06	4.52623e-07		TRUE		TRUE
PEAKS037964	NEUROD2	Q62414	Basic domains {1}	Basic helix-loop-helix factors (bHLH) {1.2}		NEUROD1	Tal-related	MA1109.2	0	NDF2	Tal-related	NDF2.H12CORE.0.P.B	0	Olig2	bHLH	M09477	0	0	NEUROD2	Tal-related	MA0668.3	2.7631e-06	NGN2	Tal-related	NGN2.H12CORE.0.P.B	1.89527e-11	NEUROD6	BHLH	M08057	9.47497e-10	1.89527e-11		TRUE		TRUE
PEAKS037965	NEUROD2	Q62414	Basic domains {1}	Basic helix-loop-helix factors (bHLH) {1.2}		NEUROD1	Tal-related	MA1109.2	0	NDF2	Tal-related	NDF2.H12CORE.0.P.B	0	Olig2	bHLH	M09477	0	0	NEUROD1	Tal-related	MA1109.2	1.21112e-07	NDF2	Tal-related	NDF2.H12CORE.0.P.B	1.19904e-13	NEUROD6	BHLH	M08770	5.71987e-12	1.19904e-13		TRUE		TRUE
PEAKS037973	RARB	P22605	Zinc-coordinating DNA-binding domains {2}	Nuclear receptors with C4 zinc fingers {2.1}		VDR	Thyroid hormone receptor-related factors (NR1)	MA0693.4	1.18e-68	RARA	Thyroid hormone receptor-related	RARA.H12CORE.1.P.B	5.91e-70	Nr1h5	Nuclear receptor	M05877	1.76e-59	5.91e-70	VDR	Thyroid hormone receptor-related factors (NR1)	MA0693.4	1.52587e-05	NR1I2	Thyroid hormone receptor-related	NR1I2.H12CORE.1.S.C	1.66893e-06	NR1H5	NUCLEAR RECEPTOR	M03363	7.62939e-06	1.66893e-06		TRUE		TRUE
PEAKS037977	NR1D1	Q3UV55	Zinc-coordinating DNA-binding domains {2}	Nuclear receptors with C4 zinc fingers {2.1}		NR1H2	Thyroid hormone receptor-related factors (NR1)	MA1996.2	1.81e-23	RARB	Thyroid hormone receptor-related	RARB.H12CORE.0.SM.B	5.81e-25	Nr6a1	Nuclear receptor	M09268	4.26e-38	4.26e-38	RARB	Thyroid hormone receptor-related factors (NR1)	MA1552.2	0.0246757	RARA	Thyroid hormone receptor-related	RARA.H12CORE.3.P.B	0.0142453	PPARD	NUCLEAR RECEPTOR	M03409	0.0158009	0.0142453		TRUE		FALSE
PEAKS037978	NR1D1	Q3UV55	Zinc-coordinating DNA-binding domains {2}	Nuclear receptors with C4 zinc fingers {2.1}		VDR	Thyroid hormone receptor-related factors (NR1)	MA0693.4	3.01e-09	RARB	Thyroid hormone receptor-related	RARB.H12CORE.0.SM.B	1.15e-08	Nr6a1	Nuclear receptor	M09268	4.07e-22	4.07e-22	RARB	Thyroid hormone receptor-related factors (NR1)	MA0858.1	0.164069	RARA	Thyroid hormone receptor-related	RARA.H12CORE.1.P.B	0.109671	PPARD	NUCLEAR RECEPTOR	M03395	0.0607083	0.0607083		TRUE		FALSE
PEAKS037987	NR1D1	Q3UV55	Zinc-coordinating DNA-binding domains {2}	Nuclear receptors with C4 zinc fingers {2.1}		RORC	Thyroid hormone receptor-related factors (NR1)	MA1151.2	2.93e-107	RORG	Thyroid hormone receptor-related	RORG.H12CORE.1.PS.A	4.83e-120	Nr6a1	Nuclear receptor	M05880	4.09e-121	4.09e-121	RORC	Thyroid hormone receptor-related factors (NR1)	MA1151.2	2.76269e-09	NR1D1	Thyroid hormone receptor-related	NR1D1.H12CORE.0.P.B	9.45226e-14	PPARG	NUCLEAR RECEPTOR	M05884	5.38374e-09	9.45226e-14		TRUE		TRUE
PEAKS037991	NR1D1	Q3UV55	Zinc-coordinating DNA-binding domains {2}	Nuclear receptors with C4 zinc fingers {2.1}		RORC	Thyroid hormone receptor-related factors (NR1)	MA1151.2	6.88e-124	NR1D1	Thyroid hormone receptor-related	NR1D1.H12CORE.0.P.B	4.39e-136	Ppard	Nuclear receptor	M05884	2.91e-133	4.39e-136	NR1H3	Thyroid hormone receptor-related factors (NR1)	MA2337.1	0.165749	THA	Thyroid hormone receptor-related	THA.H12CORE.1.PS.A	0.106376	PPARD	NUCLEAR RECEPTOR	M09317	0.0306951	0.0306951		TRUE		FALSE
PEAKS038015	RFX2	P48379	Helix-turn-helix domains {3}	Fork head / winged helix factors {3.3}		RFX5	RFX-related factors	MA0510.3	0	RFX1	RFX	RFX1.H12CORE.1.PSM.A	0	Rfx8	RFX	M09362	0	0	RFX3	RFX-related factors	MA0798.3	1.51015e-06	RFX1	RFX	RFX1.H12CORE.1.PSM.A	8.09412e-14	RFX8	RFX	M09362	3.08869e-14	3.08869e-14		TRUE		TRUE
PEAKS038016	RFX2	P48379	Helix-turn-helix domains {3}	Fork head / winged helix factors {3.3}		RFX5	RFX-related factors	MA0510.3	0	RFX3	RFX	RFX3.H12CORE.0.PSM.A	0	Rfx8	RFX	M09362	0	0	RFX3	RFX-related factors	MA0798.3	9.99935e-07	RFX1	RFX	RFX1.H12CORE.0.PM.A	1.29243e-13	RFX8	RFX	M09362	3.94301e-15	3.94301e-15		TRUE		TRUE
PEAKS038125	SOX9	Q04887	Other all-alpha-helical DNA-binding domains {4}	High-mobility group (HMG) domain factors {4.1}		NA	SOX-related factors	NA	1	SOX8	SOX-related	SOX8.H12CORE.0.PSM.A	1.43e-45	Sox9	Sox	M09399	7.71e-48	7.71e-48	SRY	SOX-related factors	MA0084.2	0.623836	SOX30	SOX-related	SOX30.H12CORE.0.P.C	0.206555	SOX1	SOX	M03545	0.0482132	0.0482132		TRUE		FALSE
PEAKS038136	VDR	P48281	Zinc-coordinating DNA-binding domains {2}	Nuclear receptors with C4 zinc fingers {2.1}		NR1I2	Thyroid hormone receptor-related factors (NR1)	MA1533.2	3.57e-188	VDR	Thyroid hormone receptor-related	VDR.H12CORE.0.PS.A	1.19e-214	Nr1h5	Nuclear receptor	M09606	1.81e-244	1.81e-244	NR1I2	Thyroid hormone receptor-related factors (NR1)	MA1533.2	3.82724e-10	VDR	Thyroid hormone receptor-related	VDR.H12CORE.0.PS.A	4.22255e-15	NR1H5	NUCLEAR RECEPTOR	M09606	4.03168e-19	4.03168e-19		TRUE		TRUE
PEAKS038137	VDR	P48281	Zinc-coordinating DNA-binding domains {2}	Nuclear receptors with C4 zinc fingers {2.1}		NR1I2	Thyroid hormone receptor-related factors (NR1)	MA1533.2	1.37e-136	VDR	Thyroid hormone receptor-related	VDR.H12CORE.0.PS.A	5.27e-192	Nr1h5	Nuclear receptor	M09606	3.3e-220	3.3e-220	NR1I2	Thyroid hormone receptor-related factors (NR1)	MA1533.2	2.65819e-08	VDR	Thyroid hormone receptor-related	VDR.H12CORE.0.PS.A	2.98573e-11	NR1H5	NUCLEAR RECEPTOR	M09606	1.76574e-11	1.76574e-11		TRUE		TRUE
PEAKS038138	EBF1	Q07802	Immunoglobulin fold {6}	Rel homology region (RHR) factors {6.1}		EBF2	Early B-Cell Factor-related factors	MA1604.2	3.52e-268	COE2	EBF-related	COE2.H12CORE.0.P.B	0	Ebf1	EBF1	M09045	0	0	EBF2	Early B-Cell Factor-related factors	MA1604.2	1.73572e-06	COE1	EBF-related	COE1.H12CORE.0.P.B	1.09819e-13	EBF3	EBF1	M09527	7.03125e-14	7.03125e-14		TRUE		TRUE
PEAKS038139	EBF1	Q07802	Immunoglobulin fold {6}	Rel homology region (RHR) factors {6.1}		EBF2	Early B-Cell Factor-related factors	MA1604.2	0	COE2	EBF-related	COE2.H12CORE.0.P.B	0	Ebf1	EBF1	M09045	0	0	EBF2	Early B-Cell Factor-related factors	MA1604.2	2.0333e-06	COE1	EBF-related	COE1.H12CORE.0.P.B	8.36035e-14	EBF3	EBF1	M09527	2.10937e-13	8.36035e-14		TRUE		TRUE
PEAKS038140	EBF1	Q07802	Immunoglobulin fold {6}	Rel homology region (RHR) factors {6.1}		EBF2	Early B-Cell Factor-related factors	MA1604.2	8.93e-233	COE1	EBF-related	COE1.H12CORE.0.P.B	0	Ebf1	EBF1	M09045	0	0	EBF2	Early B-Cell Factor-related factors	MA1604.2	2.74272e-06	COE1	EBF-related	COE1.H12CORE.0.P.B	2.60818e-12	EBF3	EBF1	M09527	2.13135e-12	2.13135e-12		TRUE		TRUE
PEAKS038141	EBF1	Q07802	Immunoglobulin fold {6}	Rel homology region (RHR) factors {6.1}		EBF2	Early B-Cell Factor-related factors	MA1604.2	0	COE2	EBF-related	COE2.H12CORE.0.P.B	0	Ebf1	EBF1	M09045	0	0	EBF2	Early B-Cell Factor-related factors	MA1604.2	1.31896e-06	COE1	EBF-related	COE1.H12CORE.0.P.B	3.89011e-12	EBF3	EBF1	M09045	1.89838e-12	1.89838e-12		TRUE		TRUE
PEAKS038157	ASCL1	Q02067	Basic domains {1}	Basic helix-loop-helix factors (bHLH) {1.2}		ASCL1	MyoD/ASC-related factors	MA1100.3	0	ASCL1	MyoD-ASC-related	ASCL1.H12CORE.0.PSM.A	0	Ascl2	bHLH	M00117	0	0	ASCL2	MyoD/ASC-related factors	MA0816.1	3.08218e-06	ASCL2	MyoD-ASC-related	ASCL2.H12CORE.0.PSM.A	3.99512e-09	ASCL1	BHLH	M08748	3.60713e-10	3.60713e-10		TRUE		TRUE
PEAKS038164	NR5A1	P33242	Zinc-coordinating DNA-binding domains {2}	Nuclear receptors with C4 zinc fingers {2.1}		NR5A2	FTZF1related(NR5A)	MA0505.3	8.13e-284	NR5A2	FTZF1-related (NR5A)	NR5A2.H12CORE.0.PSM.A	0	Ppard	Nuclear receptor	M09271	0	0	NR5A1	FTZF1related(NR5A)	MA1540.3	5.68107e-10	STF1	FTZF1-related (NR5A)	STF1.H12CORE.0.PSM.A	2.3658e-14	PPARD	NUCLEAR RECEPTOR	M09320	4.2269e-12	2.3658e-14		TRUE		TRUE
PEAKS038220	SOX10	Q04888	Other all-alpha-helical DNA-binding domains {4}	High-mobility group (HMG) domain factors {4.1}		SOX4	SOX-related factors	MA0867.3	1e-151	SOX8	SOX-related	SOX8.H12CORE.0.PSM.A	0	Sox10	Sox	M09403	0	0	SOX4	SOX-related factors	MA0867.3	2.59857e-09	SOX8	SOX-related	SOX8.H12CORE.0.PSM.A	2.84389e-16	SOX10	SOX	M09403	4.46689e-18	4.46689e-18		TRUE		TRUE
PEAKS038227	GFI1	P70338	Zinc-coordinating DNA-binding domains {2}	C2H2 zinc finger factors {2.3}		GFI1	More than 3 adjacent zinc fingers	MA0038.3	3.6e-59	GFI1B	More than 3 adjacent zinc fingers	GFI1B.H12CORE.0.PSM.A	4.09e-74	Gfi1	C2H2 ZF	M08984	5.45e-71	4.09e-74	GFI1B	More than 3 adjacent zinc fingers	MA0483.2	4.54081e-07	GFI1B	More than 3 adjacent zinc fingers	GFI1B.H12CORE.1.S.C	1.04865e-07	GFI1	C2H2 ZF	M08984	4.64643e-07	1.04865e-07		TRUE		TRUE
PEAKS038228	IRF8	P23611	Helix-turn-helix domains {3}	Tryptophan cluster factors {3.5}		IRF1	Interferon-regulatory factors	MA0050.4	6.57e-125	IRF4	IRF	IRF4.H12CORE.0.P.B	0	Irf4	IRF	M09243	0	0	IRF2	Interferon-regulatory factors	MA0051.2	5.20631e-06	IRF8	IRF	IRF8.H12CORE.0.P.B	3.41686e-12	IRF8	IRF	M09246	2.10435e-19	2.10435e-19		TRUE		TRUE
PEAKS038233	ESR1	P19785	Zinc-coordinating DNA-binding domains {2}	Nuclear receptors with C4 zinc fingers {2.1}		ESR2	Steroid hormone receptors (NR3)	MA0258.2	2.56e-239	ESR1	Steroid hormone receptors	ESR1.H12CORE.0.P.B	7.77e-279	Esr2	Nuclear receptor	M09311	4.46e-289	4.46e-289	ESR2	Steroid hormone receptors (NR3)	MA0258.2	4.61083e-16	ESR1	Steroid hormone receptors	ESR1.H12CORE.0.P.B	2.47579e-14	ESR1	NUCLEAR RECEPTOR	M09309	6.25174e-15	4.61083e-16		TRUE		TRUE
PEAKS038234	FOXA2	P35583	Helix-turn-helix domains {3}	Fork head / winged helix factors {3.3}		FOXP4	FOX	MA2117.1	0	FOXA1	FOX	FOXA1.H12CORE.0.P.B	0	Foxb2	Forkhead	M08121	0	0	FOXC2	FOX	MA0846.2	1.08256e-08	FOXA2	FOX	FOXA2.H12CORE.0.PSM.A	5.74589e-12	FOXA3	FORKHEAD	M09106	1.43701e-12	1.43701e-12		TRUE		TRUE
PEAKS038238	STAT5A	P42230	Immunoglobulin fold {6}	STAT domain factors {6.2}		STAT5B	STAT factors	MA1625.2	0	STA5B	STAT	STA5B.H12CORE.0.P.B	0	Stat5b	STAT	M09421	0	0	STAT4	STAT factors	MA0518.2	1.68158e-07	STAT1	STAT	STAT1.H12CORE.0.P.B	5.34355e-10	STAT5B	STAT	M09421	1.74997e-08	5.34355e-10		TRUE		TRUE
PEAKS038239	STAT5A	P42230	Immunoglobulin fold {6}	STAT domain factors {6.2}		STAT5B	STAT factors	MA1625.2	0	STA5B	STAT	STA5B.H12CORE.0.P.B	0	Stat5b	STAT	M09421	0	0	STAT4	STAT factors	MA0518.2	1.16253e-09	STA5B	STAT	STA5B.H12CORE.0.P.B	1.55408e-10	STAT5B	STAT	M09421	2.24206e-10	1.55408e-10		TRUE		TRUE
PEAKS038306	CTCF	Q61164	Zinc-coordinating DNA-binding domains {2}	C2H2 zinc finger factors {2.3}		CTCF	More than 3 adjacent zinc fingers	MA0139.2	0	CTCF	More than 3 adjacent zinc fingers	CTCF.H12CORE.0.P.B	0	Ctcf	C2H2 ZF	M08966	0	0	CTCF	More than 3 adjacent zinc fingers	MA0139.2	1.30062e-14	CTCF	More than 3 adjacent zinc fingers	CTCF.H12CORE.0.P.B	3.52048e-20	CTCF	C2H2 ZF	M08966	4.42376e-20	3.52048e-20		TRUE		TRUE
PEAKS038307	CTCFL	A2APF3	Zinc-coordinating DNA-binding domains {2}	C2H2 zinc finger factors {2.3}		CTCF	More than 3 adjacent zinc fingers	MA0139.2	0	CTCF	More than 3 adjacent zinc fingers	CTCF.H12CORE.0.P.B	0	Ctcf	C2H2 ZF	M08966	0	0	CTCF	More than 3 adjacent zinc fingers	MA0139.2	7.53383e-10	CTCFL	More than 3 adjacent zinc fingers	CTCFL.H12CORE.0.P.B	2.33554e-16	CTCFL	C2H2 ZF	M09015	6.35275e-22	6.35275e-22		TRUE		TRUE
PEAKS038329	TRP53	P02340	Immunoglobulin fold {6}	p53 domain factors {6.3}		TP53	p53-related factors	MA0106.3	1.56e-177	P53	p53-related	P53.H12CORE.0.P.B	4.89e-180	Ctcf		NA	1	4.89e-180	TP53	p53-related factors	MA0106.3	6.26368e-13	P53	p53-related	P53.H12CORE.0.P.B	4.01758e-11	NA	NA	NA	1	6.26368e-13		TRUE		TRUE
PEAKS038330	TRP53	P02340	Immunoglobulin fold {6}	p53 domain factors {6.3}		TP53	p53-related factors	MA0106.3	0	P53	p53-related	P53.H12CORE.0.P.B	0	Ctcf		NA	1	0	TP53	p53-related factors	MA0106.3	4.03752e-12	P53	p53-related	P53.H12CORE.0.P.B	1.41591e-11	NA	NA	NA	1	4.03752e-12		TRUE		TRUE
PEAKS038344	KLF4	Q60793	Zinc-coordinating DNA-binding domains {2}	C2H2 zinc finger factors {2.3}		KLF6	Three-zinc finger Kruppel-related	MA1517.2	2.33e-65	KLF17	Three-zinc finger Kruppel-related	KLF17.H12CORE.0.M.C	4.35e-122	Klf2	C2H2 ZF	M09516	3.02e-117	4.35e-122	SP3	Three-zinc finger Kruppel-related	MA0746.3	2.99311e-07	KLF3	Three-zinc finger Kruppel-related	KLF3.H12CORE.0.PS.A	3.13669e-09	KLF2	C2H2 ZF	M09502	5.39706e-09	3.13669e-09		TRUE		TRUE
PEAKS038345	CEBPA	P53566	Basic domains {1}	Basic leucine zipper factors (bZIP) {1.1}		CEBPG	CEBP-related	MA0838.1	5.28e-315	CEBPD	C/EBP-related	CEBPD.H12CORE.0.P.B	0	Cebpb	bZIP	M08841	0	0	CEBPA	CEBP-related	MA0102.5	6.22635e-10	CEBPA	C/EBP-related	CEBPA.H12CORE.0.P.B	3.86658e-10	CEBPB	BZIP	M08841	1.02011e-10	1.02011e-10		TRUE		TRUE
PEAKS038347	SPI1	P17433	Helix-turn-helix domains {3}	Tryptophan cluster factors {3.5}		SPIB	Ets-related	MA0081.3	0	SPIB	Ets-related	SPIB.H12CORE.0.P.B	0	Spib	Ets	M09068	0	0	SPI1	Ets-related	MA0080.7	1.20929e-08	SPI1	Ets-related	SPI1.H12CORE.0.P.B	7.98308e-11	SPI1	ETS	M09065	1.1307e-11	1.1307e-11		TRUE		TRUE
PEAKS038348	SPI1	P17433	Helix-turn-helix domains {3}	Tryptophan cluster factors {3.5}		SPIB	Ets-related	MA0081.3	0	SPIB	Ets-related	SPIB.H12CORE.0.P.B	0	Spib	Ets	M09068	0	0	SPIB	Ets-related	MA0081.3	2.90739e-09	SPI1	Ets-related	SPI1.H12CORE.0.P.B	2.25663e-11	SPI1	ETS	M09065	2.37058e-12	2.37058e-12		TRUE		TRUE
PEAKS038399	NANOG	Q80Z64	Helix-turn-helix domains {3}	Homeo domain factors {3.1}		LBX2	NK	MA0699.2	2.21e-31	VENTX	NK-related	VENTX.H12CORE.0.SM.B	1.48e-53	Hoxb2	Homeodomain	M05017	1.57e-114	1.57e-114	HMX2	NK	MA0897.2	3.83419e-05	HMX3	NK-related	HMX3.H12CORE.0.S.B	4.70131e-05	TLX1	HOMEODOMAIN	M03848	6.11001e-05	3.83419e-05		TRUE		TRUE
PEAKS038400	NANOG	Q80Z64	Helix-turn-helix domains {3}	Homeo domain factors {3.1}		BSX	NK	MA0876.2	1.01e-37	VENTX	NK-related	VENTX.H12CORE.0.SM.B	6.24e-54	Hoxb2	Homeodomain	M05017	5.14e-168	5.14e-168	NANOG	NK	MA2339.1	6.58019e-05	NANOG	NK-related	NANOG.H12CORE.1.P.B	0.00220222	LHX6	HOMEODOMAIN	M09187	0.000791422	6.58019e-05		TRUE		TRUE
PEAKS038427	BCL6	P41183	Zinc-coordinating DNA-binding domains {2}	C2H2 zinc finger factors {2.3}		ZSCAN4	More than 3 adjacent zinc fingers	MA1155.1	0	ZN540	More than 3 adjacent zinc fingers	ZN540.H12CORE.0.P.C	0	Zbtb26	C2H2 ZF	M08340	0	0	ZSCAN4	More than 3 adjacent zinc fingers	MA1155.1	0.00989348	ZN540	More than 3 adjacent zinc fingers	ZN540.H12CORE.0.P.C	0.000439386	ZBTB26	C2H2 ZF	M08340	6.62801e-05	6.62801e-05		TRUE		TRUE
PEAKS038479	SPI1	P17433	Helix-turn-helix domains {3}	Tryptophan cluster factors {3.5}		SPIB	Ets-related	MA0081.3	0	SPI1	Ets-related	SPI1.H12CORE.0.P.B	0	Spi1	Ets	M00155	0	0	SPIB	Ets-related	MA0081.3	8.20913e-10	SPI1	Ets-related	SPI1.H12CORE.0.P.B	9.21328e-12	SPI1	ETS	M09065	9.07417e-12	9.07417e-12		TRUE		TRUE
PEAKS038480	SPI1	P17433	Helix-turn-helix domains {3}	Tryptophan cluster factors {3.5}		SPIB	Ets-related	MA0081.3	0	SPI1	Ets-related	SPI1.H12CORE.0.P.B	0	Spi1	Ets	M01475	0	0	SPIC	Ets-related	MA0687.2	6.48942e-09	SPI1	Ets-related	SPI1.H12CORE.0.P.B	6.62296e-10	SPI1	ETS	M08027	5.28592e-10	5.28592e-10		TRUE		TRUE
PEAKS038481	FOS	P01101	Basic domains {1}	Basic leucine zipper factors (bZIP) {1.1}		JDP2	Fos-related	MA0655.1	0	FOSL1	Fos-related	FOSL1.H12CORE.0.P.B	0	Fosl1	bZIP	M08821	0	0	FOSL1	Fos-related	MA0477.3	4.76837e-07	FOSB	Fos-related	FOSB.H12CORE.0.P.B	9.53674e-07	FOSL2	BZIP	M08828	4.76837e-07	4.76837e-07		TRUE		TRUE
PEAKS038482	FOS	P01101	Basic domains {1}	Basic leucine zipper factors (bZIP) {1.1}		JDP2	Fos-related	MA0655.1	0	FOS	Fos-related	FOS.H12CORE.0.P.B	0	Fosl1	bZIP	M08821	0	0	FOSL1	Fos-related	MA0477.3	2.66731e-06	FOSB	Fos-related	FOSB.H12CORE.0.P.B	1.78814e-06	BATF	BZIP	M09495	9.53674e-07	9.53674e-07		TRUE		TRUE
PEAKS038483	FOS	P01101	Basic domains {1}	Basic leucine zipper factors (bZIP) {1.1}		FOSL1	Fos-related	MA0477.3	0	FOSB	Fos-related	FOSB.H12CORE.0.P.B	0	Junb	bZIP	M08838	5.63e-322	0	FOSL2	Fos-related	MA0478.2	6.31808e-06	FOSB	Fos-related	FOSB.H12CORE.0.P.B	1.43051e-06	BATF	BZIP	M09495	2.50339e-06	1.43051e-06		TRUE		TRUE
PEAKS038484	FOS	P01101	Basic domains {1}	Basic leucine zipper factors (bZIP) {1.1}		ATF3	Fos-related	MA1988.2	0	FOSL1	Fos-related	FOSL1.H12CORE.0.P.B	0	Fosl1	bZIP	M08821	0	0	FOSL1	Fos-related	MA0477.3	3.57628e-07	FOSB	Fos-related	FOSB.H12CORE.0.P.B	2.26497e-06	BATF	BZIP	M09495	1.19209e-06	3.57628e-07		TRUE		TRUE
PEAKS038485	RELA	Q04207	Immunoglobulin fold {6}	Rel homology region (RHR) factors {6.1}		RELA	NF-kappaB-related factors	MA0107.1	1.87e-07	TF65	NFkappaB-related	TF65.H12CORE.0.P.B	2.57e-07	Rel	Rel	M09353	4.67e-20	4.67e-20	RELB	NF-kappaB-related factors	MA1117.2	0.0225602	NFKB2	NFkappaB-related	NFKB2.H12CORE.0.PSM.A	0.00582721	RELA	REL	M08038	0.00273818	0.00273818		TRUE		FALSE
PEAKS038486	RELA	Q04207	Immunoglobulin fold {6}	Rel homology region (RHR) factors {6.1}		RELA	NF-kappaB-related factors	MA0107.1	1.12e-51	TF65	NFkappaB-related	TF65.H12CORE.0.P.B	4.96e-56	Rela	Rel	M09355	1.66e-58	1.66e-58	NFKB1	NF-kappaB-related factors	MA0105.4	0.0728929	TF65	NFkappaB-related	TF65.H12CORE.0.P.B	0.696021	NFATC1	REL	M09360	0.0901245	0.0728929		TRUE		FALSE
PEAKS038487	SMAD3	Q8BUN5	β-Hairpin exposed by an α/β-scaffold {7}	SMAD/NF-1 DNA-binding domain factors {7.1}		NA	SMAD factors	NA	1	SMAD2	SMAD	SMAD2.H12CORE.1.P.B	0.000455	Nfix	SMAD	M03968	2.55e-05	2.55e-05	SMAD4	SMAD factors	MA1153.2	0.924186	SMAD3	SMAD	SMAD3.H12CORE.2.P.C	0.115809	SMAD3	SMAD	M09384	0.140965	0.115809		TRUE		FALSE
PEAKS038488	SMAD3	Q8BUN5	β-Hairpin exposed by an α/β-scaffold {7}	SMAD/NF-1 DNA-binding domain factors {7.1}		NA	SMAD factors	NA	1	SMAD3	SMAD	SMAD3.H12CORE.1.P.B	0.00322	Rela	SMAD	NA	1	0.00322	SMAD2	SMAD factors	MA1964.2	0.569444	SMAD2	SMAD	SMAD2.H12CORE.1.P.B	0.134857	SMAD4	SMAD	M09382	0.164987	0.134857		TRUE		FALSE
PEAKS038489	RELA	Q04207	Immunoglobulin fold {6}	Rel homology region (RHR) factors {6.1}		RELA	NF-kappaB-related factors	MA0107.1	5.94e-147	TF65	NFkappaB-related	TF65.H12CORE.0.P.B	2.07e-169	Rela	Rel	M08039	2.41e-165	2.07e-169	RELB	NF-kappaB-related factors	MA1117.2	0.000299122	REL	NFkappaB-related	REL.H12CORE.0.P.B	2.15861e-05	REL	REL	M09353	4.71059e-05	2.15861e-05		TRUE		TRUE
PEAKS038490	RELA	Q04207	Immunoglobulin fold {6}	Rel homology region (RHR) factors {6.1}		RELA	NF-kappaB-related factors	MA0107.1	1.89e-130	TF65	NFkappaB-related	TF65.H12CORE.0.P.B	2.7e-139	Rela	Rel	M09355	9.5e-141	9.5e-141	RELB	NF-kappaB-related factors	MA1117.2	0.0167838	NFKB2	NFkappaB-related	NFKB2.H12CORE.0.PSM.A	0.00709471	REL	REL	M09353	0.00765316	0.00709471		TRUE		FALSE
PEAKS038491	RELA	Q04207	Immunoglobulin fold {6}	Rel homology region (RHR) factors {6.1}		RELA	NF-kappaB-related factors	MA0107.1	2.14e-178	TF65	NFkappaB-related	TF65.H12CORE.0.P.B	1.26e-178	Rela	Rel	M09355	3.17e-184	3.17e-184	RELB	NF-kappaB-related factors	MA1117.2	0.002712	NFKB2	NFkappaB-related	NFKB2.H12CORE.0.PSM.A	0.00214891	REL	REL	M09353	0.00301167	0.00214891		TRUE		FALSE
PEAKS038492	SMAD3	Q8BUN5	β-Hairpin exposed by an α/β-scaffold {7}	SMAD/NF-1 DNA-binding domain factors {7.1}		NA	SMAD factors	NA	1	SMAD2	SMAD	SMAD2.H12CORE.1.P.B	1.25e-07	Nfib	SMAD	M09381	1.77e-10	1.77e-10	SMAD2	SMAD factors	MA1964.2	0.933937	SMAD3	SMAD	SMAD3.H12CORE.2.P.C	0.0692442	SMAD3	SMAD	M09384	0.296418	0.0692442		TRUE		FALSE
PEAKS038493	SMAD3	Q8BUN5	β-Hairpin exposed by an α/β-scaffold {7}	SMAD/NF-1 DNA-binding domain factors {7.1}		SMAD4	SMAD factors	MA1153.2	5.87e-68	SMAD3	SMAD	SMAD3.H12CORE.1.P.B	7.14e-112	Smad3	SMAD	M00192	3.72e-101	7.14e-112	SMAD2	SMAD factors	MA1964.2	0.488049	SMAD2	SMAD	SMAD2.H12CORE.1.P.B	0.25968	NFIX	SMAD	M05741	0.575935	0.25968		TRUE		FALSE
PEAKS038494	NFE2L2	Q60795	Basic domains {1}	Basic leucine zipper factors (bZIP) {1.1}		NFE2L2	Jun-related	MA0150.3	2.61e-236	NF2L2	Jun-related	NF2L2.H12CORE.1.P.B	9.22e-246	Nfe2	bZIP	M08843	5.72e-230	9.22e-246	NFE2L2	Jun-related	MA0150.3	2.29017e-12	NF2L2	Jun-related	NF2L2.H12CORE.1.P.B	3.53666e-12	NFE2L2	BZIP	M08816	7.03823e-16	7.03823e-16		TRUE		TRUE
PEAKS038495	NFE2L2	Q60795	Basic domains {1}	Basic leucine zipper factors (bZIP) {1.1}		NFE2L2	Jun-related	MA0150.3	1.39e-288	NF2L2	Jun-related	NF2L2.H12CORE.0.P.B	7.4e-323	Nfe2l2	bZIP	M08077	2.47e-296	2.47e-296	NFE2L2	Jun-related	MA0150.3	8.83102e-14	NF2L1	Jun-related	NF2L1.H12CORE.0.P.B	4.95803e-13	NFE2L2	BZIP	M08816	1.44494e-16	1.44494e-16		TRUE		TRUE
PEAKS038501	IKZF2	P81183	Zinc-coordinating DNA-binding domains {2}	C2H2 zinc finger factors {2.3}		HINFP	Factors with multiple dispersed zinc fingers	MA0131.3	3.61e-25	NA		NA	1	Zbtb14	C2H2 ZF	M00145	0	0	HIC2	Factors with multiple dispersed zinc fingers	MA0738.2	0.209588	NA	NA	NA	1	EDL38120.1	C2H2 ZF	M00127	0.00522736	0.00522736		TRUE		FALSE
PEAKS038502	IKZF2	P81183	Zinc-coordinating DNA-binding domains {2}	C2H2 zinc finger factors {2.3}		HINFP	Factors with multiple dispersed zinc fingers	MA0131.3	6.61e-13	NA		NA	1	Zbtb14	C2H2 ZF	M00145	0	0	HIC2	Factors with multiple dispersed zinc fingers	MA0738.2	0.217313	NA	NA	NA	1	EDL38120.1	C2H2 ZF	M00127	0.00129567	0.00129567		TRUE		FALSE
PEAKS038504	SOX9	Q04887	Other all-alpha-helical DNA-binding domains {4}	High-mobility group (HMG) domain factors {4.1}		SOX4	SOX-related factors	MA0867.3	1.06e-96	SOX8	SOX-related	SOX8.H12CORE.0.PSM.A	2.46e-286	Sox9	Sox	M09399	1.34e-273	2.46e-286	SOX4	SOX-related factors	MA0867.3	3.59531e-07	SOX8	SOX-related	SOX8.H12CORE.0.PSM.A	1.12745e-13	SOX9	SOX	M09399	1.01532e-16	1.01532e-16		TRUE		TRUE
PEAKS038512	JUN	P05627	Basic domains {1}	Basic leucine zipper factors (bZIP) {1.1}		JUND	Jun-related	MA0491.3	0	JUNB	Jun-related	JUNB.H12CORE.0.PM.A	0	Fosb	bZIP	M08814	0	0	JUN	Jun-related	MA0489.3	1.04656e-06	JUNB	Jun-related	JUNB.H12CORE.0.PM.A	9.35117e-09	FOSL2	BZIP	M08828	2.73738e-07	9.35117e-09		TRUE		TRUE
PEAKS038513	ZBTB16	Q3UQ17	Zinc-coordinating DNA-binding domains {2}	C2H2 zinc finger factors {2.3}		NA		NA	1	ZBT14	More than 3 adjacent zinc fingers	ZBT14.H12CORE.0.P.C	4.17e-45	Zbtb33	C2H2 ZF	M09005	3.2e-186	3.2e-186	NA	NA	NA	1	ZN799	More than 3 adjacent zinc fingers	ZN799.H12CORE.0.P.C	0.00133119	GFI1	C2H2 ZF	M08984	0.00444028	0.00133119		TRUE		FALSE
PEAKS038514	ZBTB16	Q3UQ17	Zinc-coordinating DNA-binding domains {2}	C2H2 zinc finger factors {2.3}		NA		NA	1	ZBT14	More than 3 adjacent zinc fingers	ZBT14.H12CORE.0.P.C	4.31e-53	Zbtb33	C2H2 ZF	M09005	6.11e-189	6.11e-189	NA	NA	NA	1	ZN799	More than 3 adjacent zinc fingers	ZN799.H12CORE.0.P.C	0.0010762	GFI1	C2H2 ZF	M08984	0.00494849	0.0010762		TRUE		FALSE
PEAKS038515	ZBTB16	Q3UQ17	Zinc-coordinating DNA-binding domains {2}	C2H2 zinc finger factors {2.3}		NA		NA	1	ZBT14	More than 3 adjacent zinc fingers	ZBT14.H12CORE.0.P.C	6.5e-54	Zbtb33	C2H2 ZF	M09005	4.91e-137	4.91e-137	NA	NA	NA	1	ZN799	More than 3 adjacent zinc fingers	ZN799.H12CORE.0.P.C	0.000676316	GFI1	C2H2 ZF	M08984	0.00476777	0.000676316		TRUE		TRUE
PEAKS038516	SALL4	Q8BX22	Zinc-coordinating DNA-binding domains {2}	C2H2 zinc finger factors {2.3}		BNC2	Factors with multiple dispersed zinc fingers	MA1928.2	7.89e-38	HINFP	Multiple dispersed zinc fingers	HINFP.H12CORE.2.S.B	3.47e-15	Zbtb14	C2H2 ZF	M00145	1.51e-19	7.89e-38	PRDM4	Factors with multiple dispersed zinc fingers	MA1647.3	0.0178692	PRDM4	Multiple dispersed zinc fingers	PRDM4.H12CORE.0.PSM.A	0.0554016	ZKSCAN1	C2H2 ZF	M08985	0.0279232	0.0178692		TRUE		FALSE
PEAKS038517	SALL4	Q8BX22	Zinc-coordinating DNA-binding domains {2}	C2H2 zinc finger factors {2.3}		BNC2	Factors with multiple dispersed zinc fingers	MA1928.2	4.88e-12	HINFP	Multiple dispersed zinc fingers	HINFP.H12CORE.2.S.B	1.73e-13	Zbtb14	C2H2 ZF	M00145	7.11e-28	7.11e-28	PRDM4	Factors with multiple dispersed zinc fingers	MA1647.3	0.0234999	ZN787	Multiple dispersed zinc fingers	ZN787.H12CORE.0.M.C	0.053449	ZIC4	C2H2 ZF	M00151	0.0141128	0.0141128		TRUE		FALSE
PEAKS038518	SALL4	Q8BX22	Zinc-coordinating DNA-binding domains {2}	C2H2 zinc finger factors {2.3}		BNC2	Factors with multiple dispersed zinc fingers	MA1928.2	4.48e-17	HINFP	Multiple dispersed zinc fingers	HINFP.H12CORE.2.S.B	4.28e-31	Zbtb14	C2H2 ZF	M00145	7.79e-38	7.79e-38	RREB1	Factors with multiple dispersed zinc fingers	MA0073.2	0.0305569	ZN671	Multiple dispersed zinc fingers	ZN671.H12CORE.0.P.C	0.00806028	ZFP174	C2H2 ZF	M04415	0.011346	0.00806028		TRUE		FALSE
PEAKS038524	YY1	Q00899	Zinc-coordinating DNA-binding domains {2}	C2H2 zinc finger factors {2.3}		ZFP42	More than 3 adjacent zinc fingers	MA1651.2	0	TYY1	More than 3 adjacent zinc fingers	TYY1.H12CORE.0.PSM.A	0	Yy2	C2H2 ZF	M07855	0	0	ZFP42	More than 3 adjacent zinc fingers	MA1651.2	8.76536e-08	TYY1	More than 3 adjacent zinc fingers	TYY1.H12CORE.0.PSM.A	5.05833e-09	MBTPS2	C2H2 ZF	M07857	4.73161e-14	4.73161e-14		TRUE		TRUE
PEAKS038525	YY1	Q00899	Zinc-coordinating DNA-binding domains {2}	C2H2 zinc finger factors {2.3}		ZFP42	More than 3 adjacent zinc fingers	MA1651.2	0	TYY1	More than 3 adjacent zinc fingers	TYY1.H12CORE.0.PSM.A	0	Yy2	C2H2 ZF	M08865	0	0	ZFP42	More than 3 adjacent zinc fingers	MA1651.2	1.47879e-08	TYY1	More than 3 adjacent zinc fingers	TYY1.H12CORE.0.PSM.A	3.00251e-11	MBTPS2	C2H2 ZF	M07859	2.74845e-17	2.74845e-17		TRUE		TRUE
PEAKS038526	YY1	Q00899	Zinc-coordinating DNA-binding domains {2}	C2H2 zinc finger factors {2.3}		ZFP42	More than 3 adjacent zinc fingers	MA1651.2	0	TYY1	More than 3 adjacent zinc fingers	TYY1.H12CORE.0.PSM.A	0	Yy2	C2H2 ZF	M07858	0	0	ZFP42	More than 3 adjacent zinc fingers	MA1651.2	1.17415e-07	TYY1	More than 3 adjacent zinc fingers	TYY1.H12CORE.0.PSM.A	4.52143e-10	MBTPS2	C2H2 ZF	M04407	1.2769e-10	1.2769e-10		TRUE		TRUE
PEAKS038527	YY1	Q00899	Zinc-coordinating DNA-binding domains {2}	C2H2 zinc finger factors {2.3}		ZFP42	More than 3 adjacent zinc fingers	MA1651.2	0	TYY2	More than 3 adjacent zinc fingers	TYY2.H12CORE.0.PS.A	0	Yy2	C2H2 ZF	M08288	0	0	ZFP42	More than 3 adjacent zinc fingers	MA1651.2	7.55665e-09	TYY1	More than 3 adjacent zinc fingers	TYY1.H12CORE.0.PSM.A	3.47972e-12	MBTPS2	C2H2 ZF	M07859	1.88041e-18	1.88041e-18		TRUE		TRUE
PEAKS038537	NR1D1	Q3UV55	Zinc-coordinating DNA-binding domains {2}	Nuclear receptors with C4 zinc fingers {2.1}		RORC	Thyroid hormone receptor-related factors (NR1)	MA1151.2	1.37e-238	NR1D1	Thyroid hormone receptor-related	NR1D1.H12CORE.0.P.B	7.9e-317	Nr6a1	Nuclear receptor	M06416	2.61e-285	2.61e-285	RORC	Thyroid hormone receptor-related factors (NR1)	MA1151.2	1.09683e-07	NR1D1	Thyroid hormone receptor-related	NR1D1.H12CORE.0.P.B	1.17195e-13	PPARD	NUCLEAR RECEPTOR	M09313	1.70937e-09	1.17195e-13		TRUE		TRUE
PEAKS038538	KLF15	Q9EPW2	Zinc-coordinating DNA-binding domains {2}	C2H2 zinc finger factors {2.3}		EGR2	Three-zinc finger Kruppel-related	MA0472.2	1.96e-07	EGR2	Three-zinc finger Kruppel-related	EGR2.H12CORE.0.PSM.A	2.91e-08	Rest	C2H2 ZF	M08983	5.14e-45	5.14e-45	IKZF3	Three-zinc finger Kruppel-related	MA1992.2	0.158407	KLF11	Three-zinc finger Kruppel-related	KLF11.H12CORE.0.P.B	0.393235	REST	C2H2 ZF	M08983	4.4906e-05	4.4906e-05		TRUE		TRUE
PEAKS038545	E2F1	Q61501	Helix-turn-helix domains {3}	Fork head / winged helix factors {3.3}		E2F8	E2F	MA0865.3	5.16e-284	E2F4	E2F	E2F4.H12CORE.1.P.B	1.77e-263	E2f8	E2F	M09522	3.79e-307	3.79e-307	E2F2	E2F	MA0864.3	0.425451	E2F2	E2F	E2F2.H12CORE.0.S.B	0.0840332	TFDP2	E2F	M09525	0.015343	0.015343		TRUE		FALSE
PEAKS038557	FEV	Q8QZW2	Helix-turn-helix domains {3}	Tryptophan cluster factors {3.5}		ELK3	Ets-related	MA0759.3	1.64e-129	ELK1	Ets-related	ELK1.H12CORE.0.PSM.A	2.43e-90	Erf	Ets	M04730	2.08e-144	2.08e-144	ELF4	Ets-related	MA0641.1	0.174318	ETV7	Ets-related	ETV7.H12CORE.0.SM.B	0.222682	ERF	ETS	M02971	0.147255	0.147255		TRUE		FALSE
PEAKS038626	NFE2L2	Q60795	Basic domains {1}	Basic leucine zipper factors (bZIP) {1.1}		NFE2L2	Jun-related	MA0150.3	2.8e-270	BACH1	Jun-related	BACH1.H12CORE.0.P.B	0	Mafk	bZIP	M09491	0	0	NFE2L2	Jun-related	MA0150.3	3.44587e-08	NF2L2	Jun-related	NF2L2.H12CORE.1.P.B	3.40294e-11	MAFK	BZIP	M08817	1.58287e-11	1.58287e-11		TRUE		TRUE
PEAKS038628	NFE2L2	Q60795	Basic domains {1}	Basic leucine zipper factors (bZIP) {1.1}		NFE2L2	Jun-related	MA0150.3	0	NF2L2	Jun-related	NF2L2.H12CORE.0.P.B	0	Nfe2l2	bZIP	M08077	0	0	NFE2L2	Jun-related	MA0150.3	1.46866e-14	NF2L2	Jun-related	NF2L2.H12CORE.0.P.B	5.1699e-17	NFE2L2	BZIP	M08077	1.04606e-20	1.04606e-20		TRUE		TRUE
PEAKS038632	FOXN1	Q61575	Helix-turn-helix domains {3}	Fork head / winged helix factors {3.3}		FOXN1	FOX	MA1684.1	2.4e-25	NA		NA	1	Foxn2	Forkhead	M01007	1.76e-35	1.76e-35	FOXN1	FOX	MA1684.1	0.00175423	NA	NA	NA	1	FOXN3	FORKHEAD	M01007	0.000678832	0.000678832		TRUE		TRUE
PEAKS038649	SPI1	P17433	Helix-turn-helix domains {3}	Tryptophan cluster factors {3.5}		SPIB	Ets-related	MA0081.3	0	SPI1	Ets-related	SPI1.H12CORE.0.P.B	0	Spi1	Ets	M01475	0	0	SPIB	Ets-related	MA0081.3	1.53339e-13	SPIB	Ets-related	SPIB.H12CORE.0.P.B	2.9698e-12	SPI1	ETS	M09065	5.11835e-12	1.53339e-13		TRUE		TRUE
PEAKS038650	SPI1	P17433	Helix-turn-helix domains {3}	Tryptophan cluster factors {3.5}		SPIB	Ets-related	MA0081.3	0	SPI1	Ets-related	SPI1.H12CORE.0.P.B	0	Spi1	Ets	M00155	0	0	SPIB	Ets-related	MA0081.3	1.8305e-11	SPI1	Ets-related	SPI1.H12CORE.0.P.B	5.28144e-13	SPIB	ETS	M09068	2.9704e-13	2.9704e-13		TRUE		TRUE
PEAKS038651	SPI1	P17433	Helix-turn-helix domains {3}	Tryptophan cluster factors {3.5}		SPIB	Ets-related	MA0081.3	0	SPI1	Ets-related	SPI1.H12CORE.0.P.B	0	Spi1	Ets	M01475	0	0	SPIB	Ets-related	MA0081.3	2.58727e-12	SPI1	Ets-related	SPI1.H12CORE.0.P.B	8.28032e-14	SPI1	ETS	M09065	3.94301e-14	3.94301e-14		TRUE		TRUE
PEAKS038652	MAFB	P54841	Basic domains {1}	Basic leucine zipper factors (bZIP) {1.1}		MAFB	Maf-related	MA0117.3	3.28e-244	MAFA	Maf-related	MAFA.H12CORE.0.PSM.A	7.41e-275	Maf	bZIP	M08839	6.05e-277	6.05e-277	MAFB	Maf-related	MA0117.3	3.66196e-06	MAFA	Maf-related	MAFA.H12CORE.0.PSM.A	6.85405e-06	MAFB	BZIP	M02869	1.16937e-05	3.66196e-06		TRUE		TRUE
PEAKS038653	MAFB	P54841	Basic domains {1}	Basic leucine zipper factors (bZIP) {1.1}		MAFB	Maf-related	MA0117.3	5.36e-232	MAFA	Maf-related	MAFA.H12CORE.0.PSM.A	1.48e-282	Maf	bZIP	M08839	6.16e-250	1.48e-282	NRL	Maf-related	MA0842.3	2.25304e-05	MAF	Maf-related	MAF.H12CORE.0.PM.A	4.02331e-06	MAFB	BZIP	M08847	6.4373e-06	4.02331e-06		TRUE		TRUE
PEAKS038654	PRDM1	Q60636	Zinc-coordinating DNA-binding domains {2}	C2H2 zinc finger factors {2.3}		PRDM1	More than 3 adjacent zinc fingers	MA0508.4	7.31e-38	PRDM1	More than 3 adjacent zinc fingers	PRDM1.H12CORE.1.PS.A	4.65e-90	Prdm1	C2H2 ZF	M08995	4.6e-72	4.65e-90	ZNF184	More than 3 adjacent zinc fingers	MA2120.1	0.00270072	PRDM1	More than 3 adjacent zinc fingers	PRDM1.H12CORE.0.S.B	3.11133e-05	PRDM1	C2H2 ZF	M08995	0.000581125	3.11133e-05		TRUE		TRUE
PEAKS038700	SP7	Q8VI67	Zinc-coordinating DNA-binding domains {2}	C2H2 zinc finger factors {2.3}		NA	Three-zinc finger Kruppel-related	NA	1	SP7	Three-zinc finger Kruppel-related	SP7.H12CORE.0.P.B	0	Sp9	C2H2 ZF	M09009	0	0	SP5	Three-zinc finger Kruppel-related	MA1965.2	0.156924	SP7	Three-zinc finger Kruppel-related	SP7.H12CORE.0.P.B	2.19056e-16	SP8	C2H2 ZF	M09009	9.85752e-15	2.19056e-16		TRUE		TRUE
PEAKS038833	WIZ	O88286	Zinc-coordinating DNA-binding domains {2}	C2H2 zinc finger factors {2.3}		NA		NA	1	NA		NA	1	E2f8		NA	1	1	NA	NA	NA	1	NA	NA	NA	1	NA	NA	NA	1	1		TRUE		FALSE
PEAKS038834	E2F4	Q8R0K9	Helix-turn-helix domains {3}	Fork head / winged helix factors {3.3}		E2F8	E2F	MA0865.3	2.7e-257	E2F4	E2F	E2F4.H12CORE.0.P.B	6.92e-303	E2f8	E2F	M09522	0	0	TFDP1	E2F	MA1122.2	2.76856e-06	E2F4	E2F	E2F4.H12CORE.1.P.B	1.3506e-09	E2F8	E2F	M09522	2.18254e-10	2.18254e-10		TRUE		TRUE
PEAKS038844	RFX1	P48377	Helix-turn-helix domains {3}	Fork head / winged helix factors {3.3}		RFX5	RFX-related factors	MA0510.3	0	RFX1	RFX	RFX1.H12CORE.1.PSM.A	0	Rfx8	RFX	M09362	0	0	RFX3	RFX-related factors	MA0798.3	7.60839e-07	RFX1	RFX	RFX1.H12CORE.1.PSM.A	7.45557e-13	RFX8	RFX	M09362	1.29331e-12	7.45557e-13		TRUE		TRUE
PEAKS038845	RFX1	P48377	Helix-turn-helix domains {3}	Fork head / winged helix factors {3.3}		RFX5	RFX-related factors	MA0510.3	0	RFX3	RFX	RFX3.H12CORE.0.PSM.A	0	Rfx8	RFX	M09362	0	0	RFX3	RFX-related factors	MA0798.3	7.0743e-07	RFX1	RFX	RFX1.H12CORE.1.PSM.A	4.61003e-13	RFX8	RFX	M09362	3.70862e-13	3.70862e-13		TRUE		TRUE
PEAKS038870	MAFG	O54790	Basic domains {1}	Basic leucine zipper factors (bZIP) {1.1}		MAFA	Maf-related	MA1521.2	0	MAFK	Maf-related	MAFK.H12CORE.0.PS.A	0	Maff	bZIP	M08834	0	0	MAFA	Maf-related	MA1521.2	1.88919e-10	MAFB	Maf-related	MAFB.H12CORE.0.PS.A	1.13302e-13	MAFG	BZIP	M08835	3.94008e-15	3.94008e-15		TRUE		TRUE
PEAKS038871	MAFG	O54790	Basic domains {1}	Basic leucine zipper factors (bZIP) {1.1}		MAFA	Maf-related	MA1521.2	0	MAFK	Maf-related	MAFK.H12CORE.0.PS.A	0	Maff	bZIP	M08834	0	0	MAFA	Maf-related	MA1521.2	3.5699e-10	MAFB	Maf-related	MAFB.H12CORE.0.PS.A	2.48337e-19	MAFF	BZIP	M08834	3.82589e-14	2.48337e-19		TRUE		TRUE
PEAKS038872	ESR1	P19785	Zinc-coordinating DNA-binding domains {2}	Nuclear receptors with C4 zinc fingers {2.1}		ESR2	Steroid hormone receptors (NR3)	MA0258.2	5.19e-14	ESR2	Steroid hormone receptors	ESR2.H12CORE.0.P.B	1.5e-15	Nr6a1	Nuclear receptor	M07991	9.83e-27	9.83e-27	NR3C2	Steroid hormone receptors (NR3)	MA0727.2	0.351884	GCR	Steroid hormone receptors	GCR.H12CORE.1.S.B	0.224314	NR6A1	NUCLEAR RECEPTOR	M03359	0.0449868	0.0449868		TRUE		FALSE
PEAKS038873	PGR	Q00175	Zinc-coordinating DNA-binding domains {2}	Nuclear receptors with C4 zinc fingers {2.1}		PGR	Steroid hormone receptors (NR3)	MA2323.1	7.4e-116	PRGR	Steroid hormone receptors	PRGR.H12CORE.0.P.B	1.35e-156	Nr3c2	Nuclear receptor	M03923	9.52e-169	9.52e-169	ESRRG	Steroid hormone receptors (NR3)	MA0643.2	0.665699	MCR	Steroid hormone receptors	MCR.H12CORE.1.SM.B	0.269954	HNF4A	NUCLEAR RECEPTOR	M03426	0.0230673	0.0230673		TRUE		FALSE
PEAKS038878	STAT5A	P42230	Immunoglobulin fold {6}	STAT domain factors {6.2}		STAT5B	STAT factors	MA1625.2	0	STA5B	STAT	STA5B.H12CORE.0.P.B	0	Stat5b	STAT	M09421	0	0	STAT4	STAT factors	MA0518.2	1.11695e-07	STA5A	STAT	STA5A.H12CORE.0.P.B	9.94752e-10	STAT4	STAT	M08174	3.25639e-09	9.94752e-10		TRUE		TRUE
PEAKS038881	STAT5A	P42230	Immunoglobulin fold {6}	STAT domain factors {6.2}		STAT5B	STAT factors	MA1625.2	6.06e-244	STA5B	STAT	STA5B.H12CORE.0.P.B	1.26e-271	Stat5b	STAT	M09421	4.52e-271	1.26e-271	STAT4	STAT factors	MA0518.2	6.53244e-08	STA5B	STAT	STA5B.H12CORE.0.P.B	1.60243e-11	STAT5B	STAT	M09421	4.73951e-10	1.60243e-11		TRUE		TRUE
PEAKS038882	FOXA3	P35584	Helix-turn-helix domains {3}	Fork head / winged helix factors {3.3}		FOXI1	FOX	MA0042.2	0	FOXA2	FOX	FOXA2.H12CORE.0.PSM.A	0	Foxs1	Forkhead	M09106	0	0	FOXC2	FOX	MA0846.2	1.11234e-10	FOXA3	FOX	FOXA3.H12CORE.0.PS.A	1.02929e-11	FOXA3	FORKHEAD	M09106	5.55112e-16	5.55112e-16		TRUE		TRUE
PEAKS038883	FOXA3	P35584	Helix-turn-helix domains {3}	Fork head / winged helix factors {3.3}		FOXI1	FOX	MA0042.2	0	FOXA2	FOX	FOXA2.H12CORE.0.PSM.A	0	Foxb2	Forkhead	M08121	0	0	FOXC2	FOX	MA0846.2	2.1827e-10	FOXA3	FOX	FOXA3.H12CORE.0.PS.A	4.49293e-13	FOXA2	FORKHEAD	M09104	4.57967e-16	4.57967e-16		TRUE		TRUE
PEAKS038884	CEBPB	P28033	Basic domains {1}	Basic leucine zipper factors (bZIP) {1.1}		CEBPG	CEBP-related	MA0838.1	0	CEBPA	C/EBP-related	CEBPA.H12CORE.0.P.B	0	Cebpb	bZIP	M00999	0	0	CEBPA	CEBP-related	MA0102.5	1.09928e-09	CEBPA	C/EBP-related	CEBPA.H12CORE.0.P.B	1.04284e-14	CEBPB	BZIP	M08841	1.28746e-14	1.04284e-14		TRUE		TRUE
PEAKS038885	CEBPB	P28033	Basic domains {1}	Basic leucine zipper factors (bZIP) {1.1}		CEBPG	CEBP-related	MA0838.1	0	CEBPA	C/EBP-related	CEBPA.H12CORE.0.P.B	0	Cebpb	bZIP	M00999	0	0	CEBPA	CEBP-related	MA0102.5	6.49822e-09	CEBPA	C/EBP-related	CEBPA.H12CORE.0.P.B	1.40513e-14	CEBPB	BZIP	M08841	2.8777e-13	1.40513e-14		TRUE		TRUE
PEAKS038886	HNF4A	P49698	Zinc-coordinating DNA-binding domains {2}	Nuclear receptors with C4 zinc fingers {2.1}		HNF4G	RXR-related receptors (NR2)	MA0484.3	0	HNF4A	RXR-related receptors	HNF4A.H12CORE.0.PSM.A	0	Nr6a1	Nuclear receptor	M09268	0	0	HNF4G	RXR-related receptors (NR2)	MA0484.3	3.49731e-11	HNF4G	RXR-related receptors	HNF4G.H12CORE.0.P.B	2.68392e-15	HNF4A	NUCLEAR RECEPTOR	M09308	2.02307e-16	2.02307e-16		TRUE		TRUE
PEAKS038887	HNF4A	P49698	Zinc-coordinating DNA-binding domains {2}	Nuclear receptors with C4 zinc fingers {2.1}		HNF4A	RXR-related receptors (NR2)	MA0114.5	0	HNF4G	RXR-related receptors	HNF4G.H12CORE.0.P.B	0	Nr6a1	Nuclear receptor	M09268	0	0	HNF4A	RXR-related receptors (NR2)	MA0114.5	2.6825e-11	HNF4G	RXR-related receptors	HNF4G.H12CORE.0.P.B	3.03316e-11	HNF4A	NUCLEAR RECEPTOR	M09308	1.45818e-12	1.45818e-12		TRUE		TRUE
PEAKS038888	TCF3	P15806	Basic domains {1}	Basic helix-loop-helix factors (bHLH) {1.2}		TCF4	E2A	MA0830.3	3.17e-141	TFE2	E2A	TFE2.H12CORE.0.PS.A	7.99e-193	Ascl2	bHLH	M00117	1.27e-185	7.99e-193	TCF4	E2A	MA0830.3	0.000648794	TFE2	E2A	TFE2.H12CORE.0.PS.A	2.57641e-05	TCF12	BHLH	M01740	2.81135e-05	2.57641e-05		TRUE		TRUE
PEAKS038889	TCF3	P15806	Basic domains {1}	Basic helix-loop-helix factors (bHLH) {1.2}		TCF4	E2A	MA0830.3	2.8e-239	TFE2	E2A	TFE2.H12CORE.0.PS.A	0	Ptf1a	bHLH	M09470	0	0	TCF4	E2A	MA0830.3	3.95358e-05	ITF2	E2A	ITF2.H12CORE.0.S.B	2.14194e-07	TCF3	BHLH	M09466	4.49632e-08	4.49632e-08		TRUE		TRUE
PEAKS038890	TCF3	P15806	Basic domains {1}	Basic helix-loop-helix factors (bHLH) {1.2}		TCF4	E2A	MA0830.3	1.97e-138	TFE2	E2A	TFE2.H12CORE.0.PS.A	7.23e-206	Tcf12	bHLH	M01740	1.72e-202	7.23e-206	TCF4	E2A	MA0830.3	6.13218e-05	TFE2	E2A	TFE2.H12CORE.0.PS.A	7.89128e-07	TCF3	BHLH	M00118	3.19526e-06	7.89128e-07		TRUE		TRUE
PEAKS038891	TCF3	P15806	Basic domains {1}	Basic helix-loop-helix factors (bHLH) {1.2}		TCF4	E2A	MA0830.3	5.44e-279	TFE2	E2A	TFE2.H12CORE.0.PS.A	0	Ptf1a	bHLH	M09470	0	0	TCF4	E2A	MA0830.3	7.22671e-05	TFE2	E2A	TFE2.H12CORE.0.PS.A	3.07576e-06	PTF1A	BHLH	M08757	9.10278e-07	9.10278e-07		TRUE		TRUE
PEAKS038892	TCF3	P15806	Basic domains {1}	Basic helix-loop-helix factors (bHLH) {1.2}		TCF4	E2A	MA0830.3	1.67e-175	TFE2	E2A	TFE2.H12CORE.0.PS.A	1.56e-239	Tcf3	bHLH	M01723	2.62e-228	1.56e-239	TCF12	E2A	MA0521.3	4.68847e-05	ITF2	E2A	ITF2.H12CORE.0.S.B	6.4452e-07	TCF3	BHLH	M09466	6.68633e-09	6.68633e-09		TRUE		TRUE
PEAKS038893	TCF3	P15806	Basic domains {1}	Basic helix-loop-helix factors (bHLH) {1.2}		TCF4	E2A	MA0830.3	1.07e-248	TFE2	E2A	TFE2.H12CORE.0.PS.A	0	Tcf4	bHLH	M01750	0	0	TCF4	E2A	MA0830.3	1.04479e-05	TFE2	E2A	TFE2.H12CORE.0.PS.A	5.60923e-07	PTF1A	BHLH	M08757	2.32e-08	2.32e-08		TRUE		TRUE
PEAKS038894	TCF3	P15806	Basic domains {1}	Basic helix-loop-helix factors (bHLH) {1.2}		TCF4	E2A	MA0830.3	4.27e-171	TFE2	E2A	TFE2.H12CORE.0.PS.A	3.68e-222	Tcf12	bHLH	M01740	2.78e-208	3.68e-222	TCF4	E2A	MA0830.3	6.22235e-05	ITF2	E2A	ITF2.H12CORE.0.S.B	2.72671e-05	TCF3	BHLH	M00753	7.11273e-06	7.11273e-06		TRUE		TRUE
PEAKS038895	TCF3	P15806	Basic domains {1}	Basic helix-loop-helix factors (bHLH) {1.2}		TCF4	E2A	MA0830.3	1.11e-226	TFE2	E2A	TFE2.H12CORE.0.PS.A	0	Tcf12	bHLH	M01740	0	0	TCF4	E2A	MA0830.3	0.00010774	TFE2	E2A	TFE2.H12CORE.0.PS.A	1.02958e-05	OLIG2	BHLH	M08771	2.1485e-06	2.1485e-06		TRUE		TRUE
PEAKS038896	TCF3	P15806	Basic domains {1}	Basic helix-loop-helix factors (bHLH) {1.2}		TCF4	E2A	MA0830.3	6.76e-136	TFE2	E2A	TFE2.H12CORE.0.PS.A	3.34e-166	Tcf3	bHLH	M00753	3.27e-164	3.34e-166	TCF3	E2A	MA0522.4	0.519497	ITF2	E2A	ITF2.H12CORE.1.PSM.A	0.69398	TFEB	BHLH	M08753	0.000345677	0.000345677		TRUE		TRUE
PEAKS038897	TCF3	P15806	Basic domains {1}	Basic helix-loop-helix factors (bHLH) {1.2}		TCF4	E2A	MA0830.3	2.21e-225	TFE2	E2A	TFE2.H12CORE.0.PS.A	2.3e-322	Ptf1a	bHLH	M09470	4.12e-321	2.21e-225	TCF4	E2A	MA0830.3	0.000142209	ITF2	E2A	ITF2.H12CORE.0.S.B	7.39096e-06	ASCL2	BHLH	M00117	1.19209e-07	1.19209e-07		TRUE		TRUE
PEAKS038915	IRF8	P23611	Helix-turn-helix domains {3}	Tryptophan cluster factors {3.5}		IRF1	Interferon-regulatory factors	MA0050.4	6.66e-252	IRF8	IRF	IRF8.H12CORE.0.P.B	0	Irf8	IRF	M09246	0	0	IRF2	Interferon-regulatory factors	MA0051.2	1.97557e-05	IRF4	IRF	IRF4.H12CORE.0.P.B	3.64473e-12	IRF8	IRF	M09246	1.98559e-18	1.98559e-18		TRUE		TRUE
PEAKS038916	IRF8	P23611	Helix-turn-helix domains {3}	Tryptophan cluster factors {3.5}		IRF1	Interferon-regulatory factors	MA0050.4	6.73e-277	IRF8	IRF	IRF8.H12CORE.0.P.B	0	Irf8	IRF	M09246	0	0	IRF2	Interferon-regulatory factors	MA0051.2	3.99111e-06	IRF8	IRF	IRF8.H12CORE.0.P.B	7.03426e-13	IRF8	IRF	M09246	1.0785e-20	1.0785e-20		TRUE		TRUE
PEAKS038917	IRF8	P23611	Helix-turn-helix domains {3}	Tryptophan cluster factors {3.5}		IRF1	Interferon-regulatory factors	MA0050.4	2.72e-298	IRF8	IRF	IRF8.H12CORE.0.P.B	0	Irf8	IRF	M09246	0	0	IRF2	Interferon-regulatory factors	MA0051.2	1.4694e-05	IRF8	IRF	IRF8.H12CORE.0.P.B	5.2513e-15	IRF8	IRF	M09246	3.66871e-19	3.66871e-19		TRUE		TRUE
PEAKS038918	IRF1	P15314	Helix-turn-helix domains {3}	Tryptophan cluster factors {3.5}		IRF7	Interferon-regulatory factors	MA0772.2	0	IRF2	IRF	IRF2.H12CORE.0.PSM.A	0	Irf1	IRF	M09242	0	0	IRF7	Interferon-regulatory factors	MA0772.2	1.92999e-08	IRF1	IRF	IRF1.H12CORE.0.P.B	3.81289e-12	IRF1	IRF	M09242	2.85298e-12	2.85298e-12		TRUE		TRUE
PEAKS038919	IRF1	P15314	Helix-turn-helix domains {3}	Tryptophan cluster factors {3.5}		IRF7	Interferon-regulatory factors	MA0772.2	0	IRF2	IRF	IRF2.H12CORE.0.PSM.A	0	Irf1	IRF	M09242	0	0	IRF2	Interferon-regulatory factors	MA0051.2	2.37598e-08	IRF1	IRF	IRF1.H12CORE.0.P.B	6.75141e-12	IRF2	IRF	M09245	5.13741e-12	5.13741e-12		TRUE		TRUE
PEAKS038920	IRF1	P15314	Helix-turn-helix domains {3}	Tryptophan cluster factors {3.5}		IRF7	Interferon-regulatory factors	MA0772.2	0	IRF1	IRF	IRF1.H12CORE.0.P.B	0	Irf1	IRF	M09242	0	0	IRF1	Interferon-regulatory factors	MA0050.4	4.3118e-08	IRF1	IRF	IRF1.H12CORE.0.P.B	2.67757e-18	IRF2	IRF	M09245	1.19336e-18	1.19336e-18		TRUE		TRUE
PEAKS038921	SPI1	P17433	Helix-turn-helix domains {3}	Tryptophan cluster factors {3.5}		SPIB	Ets-related	MA0081.3	0	SPI1	Ets-related	SPI1.H12CORE.0.P.B	0	Spi1	Ets	M09065	0	0	SPIB	Ets-related	MA0081.3	2.95511e-10	SPI1	Ets-related	SPI1.H12CORE.0.P.B	1.12721e-12	SPI1	ETS	M09065	8.6116e-14	8.6116e-14		TRUE		TRUE
PEAKS038922	SPI1	P17433	Helix-turn-helix domains {3}	Tryptophan cluster factors {3.5}		SPIB	Ets-related	MA0081.3	0	SPI1	Ets-related	SPI1.H12CORE.0.P.B	0	Spi1	Ets	M09065	0	0	SPIB	Ets-related	MA0081.3	7.17019e-12	SPIB	Ets-related	SPIB.H12CORE.0.P.B	4.27159e-14	SPIB	ETS	M09068	6.9835e-13	4.27159e-14		TRUE		TRUE
PEAKS038923	SPI1	P17433	Helix-turn-helix domains {3}	Tryptophan cluster factors {3.5}		SPIB	Ets-related	MA0081.3	0	SPI1	Ets-related	SPI1.H12CORE.0.P.B	0	Spi1	Ets	M09065	0	0	SPIB	Ets-related	MA0081.3	4.95269e-12	SPIB	Ets-related	SPIB.H12CORE.0.P.B	7.22885e-14	SPI1	ETS	M09065	3.04926e-13	7.22885e-14		TRUE		TRUE
PEAKS038924	FOXF1	Q61080	Helix-turn-helix domains {3}	Fork head / winged helix factors {3.3}		FOXO3	FOX	MA0157.4	0	FOXF1	FOX	FOXF1.H12CORE.0.P.C	1.61e-302	Foxs1	Forkhead	M01986	7.63e-314	0	FOXJ2	FOX	MA0614.1	3.42773e-08	FOXF1	FOX	FOXF1.H12CORE.0.P.C	3.36701e-09	FOXP4	FORKHEAD	M00259	2.89453e-08	3.36701e-09		TRUE		TRUE
PEAKS038950	PBX1	P41778	Helix-turn-helix domains {3}	Homeo domain factors {3.1}		PKNOX1	TALE-type homeo domain factors	MA0782.3	7.46e-178	PKNX1	TALE-type HD	PKNX1.H12CORE.0.P.B	0	Pbx3	Homeodomain	M09205	1.27e-306	0	PBX1	TALE-type homeo domain factors	MA0070.2	0.00519905	PKNX1	TALE-type HD	PKNX1.H12CORE.0.P.B	1.21703e-10	PBX4	HOMEODOMAIN	M09205	1.37825e-08	1.21703e-10		TRUE		TRUE
PEAKS038976	EBF1	Q07802	Immunoglobulin fold {6}	Rel homology region (RHR) factors {6.1}		EBF2	Early B-Cell Factor-related factors	MA1604.2	4.15e-322	COE1	EBF-related	COE1.H12CORE.0.P.B	0	Ebf1	EBF1	M09045	0	0	EBF2	Early B-Cell Factor-related factors	MA1604.2	4.54694e-06	COE1	EBF-related	COE1.H12CORE.0.P.B	3.81362e-13	EBF3	EBF1	M09527	5.68434e-13	3.81362e-13		TRUE		TRUE
PEAKS038980	PBX1	P41778	Helix-turn-helix domains {3}	Homeo domain factors {3.1}		PKNOX1	TALE-type homeo domain factors	MA0782.3	5.03e-185	PKNX1	TALE-type HD	PKNX1.H12CORE.0.P.B	0	Pbx3	Homeodomain	M09205	7.93e-304	0	PBX1	TALE-type homeo domain factors	MA0070.2	0.00172331	PBX2	TALE-type HD	PBX2.H12CORE.1.P.C	1.00583e-07	PBX4	HOMEODOMAIN	M09205	3.31551e-07	1.00583e-07		TRUE		TRUE
PEAKS038982	NR1D1	Q3UV55	Zinc-coordinating DNA-binding domains {2}	Nuclear receptors with C4 zinc fingers {2.1}		RORC	Thyroid hormone receptor-related factors (NR1)	MA1151.2	4.26e-134	NR1D1	Thyroid hormone receptor-related	NR1D1.H12CORE.0.P.B	1.46e-156	Nr6a1	Nuclear receptor	M05880	1.69e-133	1.46e-156	RORA	Thyroid hormone receptor-related factors (NR1)	MA0072.2	7.44084e-08	NR1D2	Thyroid hormone receptor-related	NR1D2.H12CORE.0.P.B	3.84295e-12	NR1D1	NUCLEAR RECEPTOR	M09310	9.7153e-10	3.84295e-12		TRUE		TRUE
PEAKS039017	VDR	P48281	Zinc-coordinating DNA-binding domains {2}	Nuclear receptors with C4 zinc fingers {2.1}		NR1I3	Thyroid hormone receptor-related factors (NR1)	MA1534.2	1.21e-08	RARA	Thyroid hormone receptor-related	RARA.H12CORE.0.PSM.A	1.3e-06	Ppard	Nuclear receptor	M07991	3.17e-39	3.17e-39	VDR	Thyroid hormone receptor-related factors (NR1)	MA0693.4	0.161018	NR1I2	Thyroid hormone receptor-related	NR1I2.H12CORE.1.S.C	0.110602	PPARD	NUCLEAR RECEPTOR	M07990	0.000129476	0.000129476		TRUE		TRUE
PEAKS039018	VDR	P48281	Zinc-coordinating DNA-binding domains {2}	Nuclear receptors with C4 zinc fingers {2.1}		NR1I2	Thyroid hormone receptor-related factors (NR1)	MA1533.2	3.8e-152	VDR	Thyroid hormone receptor-related	VDR.H12CORE.0.PS.A	5.29e-213	Nr1h5	Nuclear receptor	M09606	3.05e-228	3.05e-228	NR1I2	Thyroid hormone receptor-related factors (NR1)	MA1533.2	1.58665e-09	VDR	Thyroid hormone receptor-related	VDR.H12CORE.0.PS.A	2.04461e-17	NR1H5	NUCLEAR RECEPTOR	M09606	4.49941e-17	2.04461e-17		TRUE		TRUE
PEAKS039019	RXRA	P28700	Zinc-coordinating DNA-binding domains {2}	Nuclear receptors with C4 zinc fingers {2.1}		NR2C2	RXR-related receptors (NR2)	MA1536.2	2.36e-33	NR2F6	RXR-related receptors	NR2F6.H12CORE.0.P.C	6.96e-62	Nr6a1	Nuclear receptor	M09295	1.99e-89	1.99e-89	HNF4A	RXR-related receptors (NR2)	MA0114.5	0.12467	RXRB	RXR-related receptors	RXRB.H12CORE.2.PS.A	0.0968419	PPARD	NUCLEAR RECEPTOR	M09274	0.0618008	0.0618008		TRUE		FALSE
PEAKS039020	RXRA	P28700	Zinc-coordinating DNA-binding domains {2}	Nuclear receptors with C4 zinc fingers {2.1}		NR2C2	RXR-related receptors (NR2)	MA1536.2	1.52e-50	RXRA	RXR-related receptors	RXRA.H12CORE.0.PS.A	3.19e-75	Nr1h5	Nuclear receptor	M09606	9.67e-85	9.67e-85	NR2C1	RXR-related receptors (NR2)	MA1535.2	0.00106097	COT1	RXR-related receptors	COT1.H12CORE.0.PSM.A	0.000920429	PPARD	NUCLEAR RECEPTOR	M03405	0.000173819	0.000173819		TRUE		TRUE
PEAKS039021	RUNX2	Q08775	Immunoglobulin fold {6}	Runt domain factors {6.4}		RUNX2	Runt-related factors	MA0511.2	8.31e-184	RUNX1	Runt-related	RUNX1.H12CORE.0.P.B	1.63e-198	Runx2	Runt	M01307	4.57e-227	4.57e-227	RUNX1	Runt-related factors	MA0002.3	7.89278e-08	RUNX2	Runt-related	RUNX2.H12CORE.0.P.B	1.30119e-13	RUNX1	RUNT	M09372	6.32261e-12	1.30119e-13		TRUE		TRUE
PEAKS039022	CEBPB	P28033	Basic domains {1}	Basic leucine zipper factors (bZIP) {1.1}		CEBPG	CEBP-related	MA0838.1	2.51e-319	CEBPA	C/EBP-related	CEBPA.H12CORE.0.P.B	0	Cebpb	bZIP	M08841	0	0	CEBPA	CEBP-related	MA0102.5	5.18432e-08	CEBPB	C/EBP-related	CEBPB.H12CORE.0.P.B	4.96819e-13	CEBPB	BZIP	M08841	1.41948e-13	1.41948e-13		TRUE		TRUE
PEAKS039023	CEBPA	P53566	Basic domains {1}	Basic leucine zipper factors (bZIP) {1.1}		CEBPG	CEBP-related	MA0838.1	2.68e-228	CEBPA	C/EBP-related	CEBPA.H12CORE.0.P.B	0	Cebpb	bZIP	M08841	0	0	CEBPB	CEBP-related	MA0466.4	1.68999e-07	CEBPA	C/EBP-related	CEBPA.H12CORE.0.P.B	2.15161e-09	CEBPB	BZIP	M08841	6.89952e-08	2.15161e-09		TRUE		TRUE
PEAKS039024	PPARG	P37238	Zinc-coordinating DNA-binding domains {2}	Nuclear receptors with C4 zinc fingers {2.1}		THRB	Thyroid hormone receptor-related factors (NR1)	MA1574.2	1.08e-68	PPARG	Thyroid hormone receptor-related	PPARG.H12CORE.0.P.B	2.69e-242	Nr6a1	Nuclear receptor	M09314	5.39e-223	2.69e-242	THRB	Thyroid hormone receptor-related factors (NR1)	MA1574.2	1.75153e-09	PPARG	Thyroid hormone receptor-related	PPARG.H12CORE.0.P.B	6.08121e-20	PPARG	NUCLEAR RECEPTOR	M09612	8.5637e-19	6.08121e-20		TRUE		TRUE
PEAKS039026	VDR	P48281	Zinc-coordinating DNA-binding domains {2}	Nuclear receptors with C4 zinc fingers {2.1}		NR1I2	Thyroid hormone receptor-related factors (NR1)	MA1533.2	1.09e-156	VDR	Thyroid hormone receptor-related	VDR.H12CORE.0.PS.A	6.89e-211	Nr1h5	Nuclear receptor	M09606	8.15e-195	6.89e-211	NR1I2	Thyroid hormone receptor-related factors (NR1)	MA1533.2	1.66936e-08	VDR	Thyroid hormone receptor-related	VDR.H12CORE.0.PS.A	1.00403e-14	NR1H5	NUCLEAR RECEPTOR	M09606	1.52328e-15	1.52328e-15		TRUE		TRUE
PEAKS039027	RXRA	P28700	Zinc-coordinating DNA-binding domains {2}	Nuclear receptors with C4 zinc fingers {2.1}		NR2C2	RXR-related receptors (NR2)	MA1536.2	2.71e-48	RXRA	RXR-related receptors	RXRA.H12CORE.0.PS.A	1.51e-55	Nr6a1	Nuclear receptor	M05566	4.69e-58	4.69e-58	NR2E1	RXR-related receptors (NR2)	MA0676.1	0.0145052	NR2E1	RXR-related receptors	NR2E1.H12CORE.0.SM.B	0.00732723	PPARD	NUCLEAR RECEPTOR	M09313	0.00100926	0.00100926		TRUE		FALSE
PEAKS039028	RXRA	P28700	Zinc-coordinating DNA-binding domains {2}	Nuclear receptors with C4 zinc fingers {2.1}		NR2C2	RXR-related receptors (NR2)	MA1536.2	2.05e-45	RXRA	RXR-related receptors	RXRA.H12CORE.0.PS.A	1.15e-57	Nr1h5	Nuclear receptor	M00368	5.89e-57	1.15e-57	NR2E1	RXR-related receptors (NR2)	MA0676.1	0.0366852	NR2E1	RXR-related receptors	NR2E1.H12CORE.0.SM.B	0.0111672	PPARD	NUCLEAR RECEPTOR	M09313	0.000287762	0.000287762		TRUE		TRUE
PEAKS039029	RUNX2	Q08775	Immunoglobulin fold {6}	Runt domain factors {6.4}		RUNX2	Runt-related factors	MA0511.2	4.84e-242	RUNX3	Runt-related	RUNX3.H12CORE.0.P.B	1.11e-282	Runx2	Runt	M01307	5e-321	1.11e-282	RUNX1	Runt-related factors	MA0002.3	2.89438e-08	RUNX2	Runt-related	RUNX2.H12CORE.0.P.B	1.1829e-14	RUNX1	RUNT	M09372	2.42495e-13	1.1829e-14		TRUE		TRUE
PEAKS039030	CEBPB	P28033	Basic domains {1}	Basic leucine zipper factors (bZIP) {1.1}		CEBPG	CEBP-related	MA0838.1	9.27e-306	CEBPA	C/EBP-related	CEBPA.H12CORE.0.P.B	0	Cebpb	bZIP	M08841	0	0	CEBPA	CEBP-related	MA0102.5	6.61912e-10	CEBPA	C/EBP-related	CEBPA.H12CORE.0.P.B	3.55569e-13	CEBPB	BZIP	M08841	1.71661e-14	1.71661e-14		TRUE		TRUE
PEAKS039031	CEBPA	P53566	Basic domains {1}	Basic leucine zipper factors (bZIP) {1.1}		CEBPA	CEBP-related	MA0102.5	1.06e-274	CEBPD	C/EBP-related	CEBPD.H12CORE.0.P.B	0	Cebpb	bZIP	M08841	0	0	CEBPA	CEBP-related	MA0102.5	4.57007e-09	CEBPB	C/EBP-related	CEBPB.H12CORE.0.P.B	1.09547e-10	CEBPA	BZIP	M08830	2.83897e-13	2.83897e-13		TRUE		TRUE
PEAKS039032	PPARG	P37238	Zinc-coordinating DNA-binding domains {2}	Nuclear receptors with C4 zinc fingers {2.1}		THRB	Thyroid hormone receptor-related factors (NR1)	MA1574.2	1.61e-86	PPARG	Thyroid hormone receptor-related	PPARG.H12CORE.0.P.B	1.06e-255	Nr6a1	Nuclear receptor	M09314	6.7e-222	1.06e-255	THRB	Thyroid hormone receptor-related factors (NR1)	MA1574.2	1.58195e-07	PPARG	Thyroid hormone receptor-related	PPARG.H12CORE.0.P.B	3.53437e-16	PPARD	NUCLEAR RECEPTOR	M09314	8.86094e-16	3.53437e-16		TRUE		TRUE
PEAKS039033	VDR	P48281	Zinc-coordinating DNA-binding domains {2}	Nuclear receptors with C4 zinc fingers {2.1}		NR1I3	Thyroid hormone receptor-related factors (NR1)	MA1534.2	1.29e-05	NR1I2	Thyroid hormone receptor-related	NR1I2.H12CORE.1.S.C	5.32e-05	Ppard	Nuclear receptor	M07991	2.66e-55	2.66e-55	NR1I3	Thyroid hormone receptor-related factors (NR1)	MA1534.2	0.236168	NR1I3	Thyroid hormone receptor-related	NR1I3.H12CORE.1.PSM.A	0.0793444	PPARD	NUCLEAR RECEPTOR	M07990	5.88991e-07	5.88991e-07		TRUE		TRUE
PEAKS039034	VDR	P48281	Zinc-coordinating DNA-binding domains {2}	Nuclear receptors with C4 zinc fingers {2.1}		NR1I2	Thyroid hormone receptor-related factors (NR1)	MA1533.2	6.22e-149	VDR	Thyroid hormone receptor-related	VDR.H12CORE.0.PS.A	8.28e-234	Nr1h5	Nuclear receptor	M09606	3.52e-215	8.28e-234	NR1I2	Thyroid hormone receptor-related factors (NR1)	MA1533.2	5.3147e-06	VDR	Thyroid hormone receptor-related	VDR.H12CORE.0.PS.A	7.73562e-11	VDR	NUCLEAR RECEPTOR	M09315	9.38327e-10	7.73562e-11		TRUE		TRUE
PEAKS039035	RXRA	P28700	Zinc-coordinating DNA-binding domains {2}	Nuclear receptors with C4 zinc fingers {2.1}		NR2C2	RXR-related receptors (NR2)	MA1536.2	3.96e-43	RXRA	RXR-related receptors	RXRA.H12CORE.0.PS.A	1.42e-56	Nr6a1	Nuclear receptor	M09295	8.5e-79	8.5e-79	HNF4A	RXR-related receptors (NR2)	MA0114.5	0.146242	RXRB	RXR-related receptors	RXRB.H12CORE.0.P.C	0.101961	PPARD	NUCLEAR RECEPTOR	M09274	0.0465738	0.0465738		TRUE		FALSE
PEAKS039036	RXRA	P28700	Zinc-coordinating DNA-binding domains {2}	Nuclear receptors with C4 zinc fingers {2.1}		NR2C2	RXR-related receptors (NR2)	MA1536.2	1.28e-50	RXRA	RXR-related receptors	RXRA.H12CORE.0.PS.A	6.77e-63	Nr6a1	Nuclear receptor	M05566	4.46e-67	4.46e-67	NR2E1	RXR-related receptors (NR2)	MA0676.1	0.0300525	NR2E1	RXR-related receptors	NR2E1.H12CORE.0.SM.B	0.0138934	PPARD	NUCLEAR RECEPTOR	M09313	0.000232687	0.000232687		TRUE		TRUE
PEAKS039037	RUNX2	Q08775	Immunoglobulin fold {6}	Runt domain factors {6.4}		RUNX1	Runt-related factors	MA0002.3	3.97e-170	RUNX1	Runt-related	RUNX1.H12CORE.0.P.B	4.6e-193	Runx2	Runt	M01307	2.31e-217	2.31e-217	RUNX1	Runt-related factors	MA0002.3	2.88041e-05	RUNX1	Runt-related	RUNX1.H12CORE.0.P.B	1.44029e-06	RUNX1	RUNT	M09633	1.79158e-05	1.44029e-06		TRUE		TRUE
PEAKS039038	CEBPB	P28033	Basic domains {1}	Basic leucine zipper factors (bZIP) {1.1}		CEBPA	CEBP-related	MA0102.5	7.85e-208	CEBPD	C/EBP-related	CEBPD.H12CORE.0.P.B	0	Cebpb	bZIP	M08841	0	0	CEBPB	CEBP-related	MA0466.4	1.28906e-09	CEBPE	C/EBP-related	CEBPE.H12CORE.1.SM.B	4.63059e-09	CEBPB	BZIP	M09498	1.43801e-08	1.28906e-09		TRUE		TRUE
PEAKS039039	VDR	P48281	Zinc-coordinating DNA-binding domains {2}	Nuclear receptors with C4 zinc fingers {2.1}		NR1I3	Thyroid hormone receptor-related factors (NR1)	MA1534.2	1.27e-06	RARB	Thyroid hormone receptor-related	RARB.H12CORE.0.SM.B	4.53e-07	Ppard	Nuclear receptor	M07991	6.86e-33	6.86e-33	NR1I2	Thyroid hormone receptor-related factors (NR1)	MA1533.2	0.379453	NR1I2	Thyroid hormone receptor-related	NR1I2.H12CORE.0.M.C	0.358601	NR3C2	NUCLEAR RECEPTOR	M05637	0.0763033	0.0763033		TRUE		FALSE
PEAKS039040	VDR	P48281	Zinc-coordinating DNA-binding domains {2}	Nuclear receptors with C4 zinc fingers {2.1}		NR1I2	Thyroid hormone receptor-related factors (NR1)	MA1533.2	1.13e-111	VDR	Thyroid hormone receptor-related	VDR.H12CORE.0.PS.A	8.21e-156	Nr1h5	Nuclear receptor	M09606	9.66e-138	8.21e-156	NR1I2	Thyroid hormone receptor-related factors (NR1)	MA1533.2	8.88115e-09	VDR	Thyroid hormone receptor-related	VDR.H12CORE.0.PS.A	3.87686e-16	VDR	NUCLEAR RECEPTOR	M09315	1.56153e-16	1.56153e-16		TRUE		TRUE
PEAKS039041	RXRA	P28700	Zinc-coordinating DNA-binding domains {2}	Nuclear receptors with C4 zinc fingers {2.1}		NR2F6	RXR-related receptors (NR2)	MA0677.2	9.75e-159	RXRA	RXR-related receptors	RXRA.H12CORE.2.SM.B	2.58e-166	Nr6a1	Nuclear receptor	M09295	0	0	NR2C2	RXR-related receptors (NR2)	MA0504.2	2.91718e-09	RXRB	RXR-related receptors	RXRB.H12CORE.0.P.C	2.73342e-08	PPARD	NUCLEAR RECEPTOR	M09295	1.8101e-19	1.8101e-19		TRUE		TRUE
PEAKS039042	RXRA	P28700	Zinc-coordinating DNA-binding domains {2}	Nuclear receptors with C4 zinc fingers {2.1}		NR2F6	RXR-related receptors (NR2)	MA0677.2	1.45e-159	RXRA	RXR-related receptors	RXRA.H12CORE.2.SM.B	3.67e-171	Nr6a1	Nuclear receptor	M09295	0	0	NR2C2	RXR-related receptors (NR2)	MA0504.2	2.72637e-09	RXRB	RXR-related receptors	RXRB.H12CORE.0.P.C	1.90501e-10	PPARD	NUCLEAR RECEPTOR	M09314	3.23309e-20	3.23309e-20		TRUE		TRUE
PEAKS039043	RUNX2	Q08775	Immunoglobulin fold {6}	Runt domain factors {6.4}		RUNX2	Runt-related factors	MA0511.2	2.17e-224	RUNX1	Runt-related	RUNX1.H12CORE.0.P.B	7.35e-273	Runx2	Runt	M01307	1.18e-299	1.18e-299	RUNX1	Runt-related factors	MA0002.3	3.64662e-09	RUNX2	Runt-related	RUNX2.H12CORE.0.P.B	1.86167e-09	RUNX1	RUNT	M09633	6.04317e-12	6.04317e-12		TRUE		TRUE
PEAKS039044	CEBPB	P28033	Basic domains {1}	Basic leucine zipper factors (bZIP) {1.1}		CEBPA	CEBP-related	MA0102.5	9.26e-310	CEBPD	C/EBP-related	CEBPD.H12CORE.0.P.B	0	Cebpb	bZIP	M08841	0	0	CEBPA	CEBP-related	MA0102.5	4.21148e-10	CEBPA	C/EBP-related	CEBPA.H12CORE.0.P.B	1.17931e-14	CEBPA	BZIP	M08830	1.02997e-14	1.02997e-14		TRUE		TRUE
PEAKS039045	CEBPA	P53566	Basic domains {1}	Basic leucine zipper factors (bZIP) {1.1}		CEBPA	CEBP-related	MA0102.5	0	CEBPD	C/EBP-related	CEBPD.H12CORE.0.P.B	0	Cebpb	bZIP	M00999	0	0	CEBPA	CEBP-related	MA0102.5	4.12228e-10	CEBPB	C/EBP-related	CEBPB.H12CORE.0.P.B	5.27507e-09	CEBPB	BZIP	M08841	3.2729e-10	3.2729e-10		TRUE		TRUE
PEAKS039046	PPARG	P37238	Zinc-coordinating DNA-binding domains {2}	Nuclear receptors with C4 zinc fingers {2.1}		THRB	Thyroid hormone receptor-related factors (NR1)	MA1574.2	1.42e-120	PPARA	Thyroid hormone receptor-related	PPARA.H12CORE.0.P.B	1.11e-288	Nr6a1	Nuclear receptor	M09295	1.77e-279	1.11e-288	THRB	Thyroid hormone receptor-related factors (NR1)	MA1574.2	3.23942e-10	PPARG	Thyroid hormone receptor-related	PPARG.H12CORE.0.P.B	4.52608e-19	PPARD	NUCLEAR RECEPTOR	M09314	2.80131e-18	4.52608e-19		TRUE		TRUE
PEAKS039079	SP7	Q8VI67	Zinc-coordinating DNA-binding domains {2}	C2H2 zinc finger factors {2.3}		NA	Three-zinc finger Kruppel-related	NA	1	SP7	Three-zinc finger Kruppel-related	SP7.H12CORE.0.P.B	0	Sp9	C2H2 ZF	M09009	0	0	KLF4	Three-zinc finger Kruppel-related	MA0039.5	0.00507442	SP7	Three-zinc finger Kruppel-related	SP7.H12CORE.0.P.B	7.11508e-20	SP8	C2H2 ZF	M09009	4.3097e-18	7.11508e-20		TRUE		TRUE
PEAKS039097	MYC	P01108	Basic domains {1}	Basic helix-loop-helix factors (bHLH) {1.2}		MYC	bHLH-ZIP	MA0147.4	1.16e-139	MYC	bHLH-ZIP	MYC.H12CORE.0.P.B	1.12e-208	Myc	bHLH	M08751	4.44e-188	1.12e-208	MYC	bHLH-ZIP	MA0147.4	2.21837e-05	MYC	bHLH-ZIP	MYC.H12CORE.0.P.B	2.23303e-06	MXD1	BHLH	M08754	3.73522e-08	3.73522e-08		TRUE		TRUE
PEAKS039142	ZBTB16	Q3UQ17	Zinc-coordinating DNA-binding domains {2}	C2H2 zinc finger factors {2.3}		NA		NA	1	ZN540	More than 3 adjacent zinc fingers	ZN540.H12CORE.0.P.C	9.15e-58	Zfp3	C2H2 ZF	M00782	1.24e-73	1.24e-73	NA	NA	NA	1	ZN716	More than 3 adjacent zinc fingers	ZN716.H12CORE.1.P.C	0.000730614	BCL11A	C2H2 ZF	M08881	3.72297e-05	3.72297e-05		TRUE		TRUE
PEAKS039143	ZBTB16	Q3UQ17	Zinc-coordinating DNA-binding domains {2}	C2H2 zinc finger factors {2.3}		NA		NA	1	ZN540	More than 3 adjacent zinc fingers	ZN540.H12CORE.0.P.C	1.75e-70	Zbtb26	C2H2 ZF	M08340	1.46e-76	1.46e-76	NA	NA	NA	1	ZBT42	More than 3 adjacent zinc fingers	ZBT42.H12CORE.0.P.C	2.85265e-05	ZBTB18	C2H2 ZF	M08257	7.77278e-05	2.85265e-05		TRUE		TRUE
PEAKS039167	ZFAT	Q7TS63	Zinc-coordinating DNA-binding domains {2}	C2H2 zinc finger factors {2.3}		HIC1	Factors with multiple dispersed zinc fingers	MA0739.2	1.16e-30	NA		NA	1	Zscan4b	C2H2 ZF	M00147	1.3e-42	1.3e-42	BNC2	Factors with multiple dispersed zinc fingers	MA1928.2	0.0809959	NA	NA	NA	1	PRDM4	C2H2 ZF	M04423	0.0239075	0.0239075		TRUE		FALSE
PEAKS039190	VSX2	Q61412	Helix-turn-helix domains {3}	Homeo domain factors {3.1}		SHOX	Paired-related HD factors	MA0630.2	0	VSX2	Paired-related HD	VSX2.H12CORE.0.PSM.A	0	ENSMUSG00000097436	Homeodomain	M05869	0	0	ARGFX	Paired-related HD factors	MA1463.2	0.00130292	VSX2	Paired-related HD	VSX2.H12CORE.0.PSM.A	8.69017e-05	LHX2	HOMEODOMAIN	M09562	0.000173803	8.69017e-05		TRUE		TRUE
PEAKS039191	SOX2	P48432	Other all-alpha-helical DNA-binding domains {4}	High-mobility group (HMG) domain factors {4.1}		SOX4	SOX-related factors	MA0867.3	4.15e-192	SOX13	SOX-related	SOX13.H12CORE.0.P.B	9.37e-217	Sox3	Sox	M09405	8.64e-213	9.37e-217	SOX4	SOX-related factors	MA0867.3	4.99476e-08	SOX4	SOX-related	SOX4.H12CORE.0.PSM.A	1.70337e-09	SOX3	SOX	M09405	7.31476e-08	1.70337e-09		TRUE		TRUE
PEAKS039228	NKX2-1	P50220	Helix-turn-helix domains {3}	Homeo domain factors {3.1}		NKX2-4	NK	MA2003.2	1.64e-185	NKX22	NK-related	NKX22.H12CORE.0.P.B	6.98e-298	Nkx2-5	Homeodomain	M09567	0	0	NKX2-2	NK	MA1645.2	6.6727e-07	NKX21	NK-related	NKX21.H12CORE.0.P.B	3.16971e-09	NKX2-5	HOMEODOMAIN	M08136	1.85847e-10	1.85847e-10		TRUE		TRUE
PEAKS039229	LHX6	Q9R1R0	Helix-turn-helix domains {3}	Homeo domain factors {3.1}		LHX8	HD-LIM	MA0705.2	0	LHX6	HD-LIM	LHX6.H12CORE.0.P.B	0	Lhx8	Homeodomain	M00534	0	0	LHX8	HD-LIM	MA0705.2	0.00059177	LHX6	HD-LIM	LHX6.H12CORE.1.S.B	6.2082e-07	LHX6	HOMEODOMAIN	M09187	4.92463e-07	4.92463e-07		TRUE		TRUE
PEAKS039232	PTF1A	Q9QX98	Basic domains {1}	Basic helix-loop-helix factors (bHLH) {1.2}		NA		NA	1	PTF1A	Tal-related	PTF1A.H12CORE.0.P.B	3.67e-279	Ascl2	bHLH	M00117	3.64e-221	3.67e-279	NA	NA	NA	1	PTF1A	Tal-related	PTF1A.H12CORE.0.P.B	6.78256e-08	TCF3	BHLH	M09466	6.19406e-07	6.78256e-08		TRUE		TRUE
PEAKS039233	PTF1A	Q9QX98	Basic domains {1}	Basic helix-loop-helix factors (bHLH) {1.2}		NA		NA	1	PTF1A	Tal-related	PTF1A.H12CORE.0.P.B	3.72e-275	Ptf1a	bHLH	M09470	2.19e-222	3.72e-275	NA	NA	NA	1	PTF1A	Tal-related	PTF1A.H12CORE.0.P.B	1.79504e-11	PTF1A	BHLH	M08757	5.73782e-09	1.79504e-11		TRUE		TRUE
PEAKS039234	BHLHA15	Q9QYC3	Basic domains {1}	Basic helix-loop-helix factors (bHLH) {1.2}		NEUROD2	Tal-related	MA0668.3	0	OLIG2	Tal-related	OLIG2.H12CORE.1.P.B	0	Atoh1	bHLH	M09480	0	0	NEUROD1	Tal-related	MA1109.2	7.70566e-06	OLIG2	Tal-related	OLIG2.H12CORE.0.P.B	1.21583e-12	OLIG2	BHLH	M08771	4.60085e-12	1.21583e-12		TRUE		TRUE
PEAKS039235	BHLHA15	Q9QYC3	Basic domains {1}	Basic helix-loop-helix factors (bHLH) {1.2}		BHLHA15	Tal-related	MA1472.3	0	OLIG2	Tal-related	OLIG2.H12CORE.1.P.B	0	Atoh1	bHLH	M08779	0	0	MSC	Tal-related	MA0665.1	5.49542e-06	OLIG2	Tal-related	OLIG2.H12CORE.0.P.B	8.79121e-09	BHLHA15	BHLH	M08774	1.43885e-12	1.43885e-12		TRUE		TRUE
PEAKS039237	IKZF3	O08900	Zinc-coordinating DNA-binding domains {2}	C2H2 zinc finger factors {2.3}		IKZF3	Three-zinc finger Kruppel-related	MA1992.2	7.72e-73	NA		NA	1	Bcl11a	C2H2 ZF	M08881	4.34e-79	4.34e-79	IKZF3	Three-zinc finger Kruppel-related	MA1992.2	0.00121197	NA	NA	NA	1	ZBTB2	C2H2 ZF	M04596	0.000381492	0.000381492		TRUE		TRUE
PEAKS039238	TCF3	P15806	Basic domains {1}	Basic helix-loop-helix factors (bHLH) {1.2}		TCF12	E2A	MA0521.3	0	TFE2	E2A	TFE2.H12CORE.0.PS.A	0	Ascl2	bHLH	M00117	0	0	TCF12	E2A	MA0521.3	7.62192e-06	ITF2	E2A	ITF2.H12CORE.0.S.B	6.87159e-06	ASCL2	BHLH	M08744	2.11225e-05	6.87159e-06		TRUE		TRUE
PEAKS039239	TCF3	P15806	Basic domains {1}	Basic helix-loop-helix factors (bHLH) {1.2}		TCF12	E2A	MA0521.3	2.43e-260	TFE2	E2A	TFE2.H12CORE.0.PS.A	3.32e-321	Ascl2	bHLH	M00117	0	0	TCF12	E2A	MA0521.3	0.000366155	HTF4	E2A	HTF4.H12CORE.0.PSM.A	5.72193e-05	ASCL2	BHLH	M00117	1.90735e-06	1.90735e-06		TRUE		TRUE
PEAKS039240	EBF1	Q07802	Immunoglobulin fold {6}	Rel homology region (RHR) factors {6.1}		EBF2	Early B-Cell Factor-related factors	MA1604.2	0	COE2	EBF-related	COE2.H12CORE.0.P.B	0	Ebf1	EBF1	M09527	0	0	EBF2	Early B-Cell Factor-related factors	MA1604.2	4.89525e-06	COE1	EBF-related	COE1.H12CORE.0.P.B	5.3732e-13	EBF3	EBF1	M09527	1.13687e-12	5.3732e-13		TRUE		TRUE
PEAKS039241	EBF1	Q07802	Immunoglobulin fold {6}	Rel homology region (RHR) factors {6.1}		EBF2	Early B-Cell Factor-related factors	MA1604.2	0	COE2	EBF-related	COE2.H12CORE.0.P.B	0	Ebf1	EBF1	M09045	0	0	EBF2	Early B-Cell Factor-related factors	MA1604.2	1.35394e-06	COE1	EBF-related	COE1.H12CORE.0.P.B	6.2207e-14	EBF3	EBF1	M09527	1.40625e-13	6.2207e-14		TRUE		TRUE
PEAKS039242	ETS1	P27577	Helix-turn-helix domains {3}	Tryptophan cluster factors {3.5}		ELK3	Ets-related	MA0759.3	1.68e-117	ETV5	Ets-related	ETV5.H12CORE.1.PM.A	2.09e-126	Erf	Ets	M04800	5.71e-170	5.71e-170	ETV6	Ets-related	MA0645.2	1.10688e-06	ELF2	Ets-related	ELF2.H12CORE.0.PS.A	3.81377e-07	ERF	ETS	M04722	2.62633e-07	2.62633e-07		TRUE		TRUE
PEAKS039243	ETS1	P27577	Helix-turn-helix domains {3}	Tryptophan cluster factors {3.5}		ELK3	Ets-related	MA0759.3	1.09e-152	FLI1	Ets-related	FLI1.H12CORE.0.PSM.A	2.62e-103	Erf	Ets	M04730	4.28e-183	4.28e-183	ETV6	Ets-related	MA0645.2	3.04728e-06	ELF2	Ets-related	ELF2.H12CORE.0.PS.A	5.51343e-07	ERF	ETS	M04716	4.47035e-07	4.47035e-07		TRUE		TRUE
PEAKS039244	IKZF1	Q03267	Zinc-coordinating DNA-binding domains {2}	C2H2 zinc finger factors {2.3}		IKZF2	Factors with multiple dispersed zinc fingers	MA2326.1	1.27e-55	NA		NA	1	Bcl11b	C2H2 ZF	M08881	1.38e-59	1.38e-59	IKZF1	Factors with multiple dispersed zinc fingers	MA1508.2	0.000249538	NA	NA	NA	1	ZFP69	C2H2 ZF	M07686	0.000532895	0.000249538		TRUE		TRUE
PEAKS039245	IRF4	Q64287	Helix-turn-helix domains {3}	Tryptophan cluster factors {3.5}		IRF1	Interferon-regulatory factors	MA0050.4	4.78e-121	IRF4	IRF	IRF4.H12CORE.0.P.B	0	Irf8	IRF	M09246	0	0	IRF3	Interferon-regulatory factors	MA1418.2	8.73401e-06	IRF4	IRF	IRF4.H12CORE.0.P.B	2.14606e-10	IRF4	IRF	M09243	4.8578e-15	4.8578e-15		TRUE		TRUE
PEAKS039246	IRF4	Q64287	Helix-turn-helix domains {3}	Tryptophan cluster factors {3.5}		IRF1	Interferon-regulatory factors	MA0050.4	4.46e-123	IRF4	IRF	IRF4.H12CORE.0.P.B	0	Irf8	IRF	M09246	0	0	IRF3	Interferon-regulatory factors	MA1418.2	9.76154e-06	IRF4	IRF	IRF4.H12CORE.0.P.B	8.49231e-13	IRF4	IRF	M09243	8.07169e-18	8.07169e-18		TRUE		TRUE
PEAKS039247	LHX2	Q9Z0S2	Helix-turn-helix domains {3}	Homeo domain factors {3.1}		LHX9	HD-LIM	MA0701.3	5.03e-194	LHX2	HD-LIM	LHX2.H12CORE.0.PS.A	5.4e-224	Hoxd4	Homeodomain	M03156	1.29e-254	1.29e-254	LHX1	HD-LIM	MA1518.3	1.90735e-06	LHX9	HD-LIM	LHX9.H12CORE.0.PS.A	8.10622e-06	HOXB1	HOMEODOMAIN	M05366	1.19209e-07	1.19209e-07		TRUE		TRUE
PEAKS039248	PAX5	Q02650	Helix-turn-helix domains {3}	Paired box factors {3.2}		PAX8	Paired domain only	MA2094.1	1.8e-71	PAX5	PD	PAX5.H12CORE.0.PS.A	1.81e-105	Pax1	Paired box	M09342	7.85e-215	7.85e-215	PAX9	Paired domain only	MA0781.2	2.11746e-05	PAX5	PD	PAX5.H12CORE.0.PS.A	5.09543e-06	PAX9	PAIRED BOX	M09622	1.29775e-10	1.29775e-10		TRUE		TRUE
PEAKS039249	PAX5	Q02650	Helix-turn-helix domains {3}	Paired box factors {3.2}		PAX8	Paired domain only	MA2094.1	2.35e-65	PAX2	PD	PAX2.H12CORE.0.SM.B	3.94e-92	Pax1	Paired box	M09342	4.71e-162	4.71e-162	PAX8	Paired domain only	MA2094.1	3.28486e-06	PAX9	PD	PAX9.H12CORE.0.SM.B	5.90464e-06	PAX9	PAIRED BOX	M00346	2.60226e-07	2.60226e-07		TRUE		TRUE
PEAKS039250	TEAD1	P30051	Helix-turn-helix domains {3}	TEA domain factors {3.6}		TEAD3	TEF-1-related factors	MA0808.1	2.69e-280	TEAD3	TEF1-related	TEAD3.H12CORE.0.PS.A	0	Tead4	TEA	M09652	8.75e-315	0	TEAD3	TEF-1-related factors	MA0808.1	5.15683e-09	TEAD4	TEF1-related	TEAD4.H12CORE.1.P.B	1.25867e-16	TEAD4	TEA	M09436	3.44655e-14	1.25867e-16		TRUE		TRUE
PEAKS039251	TEAD1	P30051	Helix-turn-helix domains {3}	TEA domain factors {3.6}		TEAD3	TEF-1-related factors	MA0808.1	0	TEAD1	TEF1-related	TEAD1.H12CORE.0.PSM.A	0	Tead1	TEA	M09438	0	0	TEAD1	TEF-1-related factors	MA0090.4	2.69348e-10	TEAD1	TEF1-related	TEAD1.H12CORE.0.PSM.A	5.24521e-18	TEAD2	TEA	M09437	1.32179e-15	5.24521e-18		TRUE		TRUE
PEAKS039254	SP9	Q64HY3	Zinc-coordinating DNA-binding domains {2}	C2H2 zinc finger factors {2.3}		EGR2	Three-zinc finger Kruppel-related	MA0472.2	1.02e-10	EGR2	Three-zinc finger Kruppel-related	EGR2.H12CORE.0.PSM.A	5.52e-09	Zfp647	C2H2 ZF	M08370	1.33e-44	1.33e-44	EGR2	Three-zinc finger Kruppel-related	MA0472.2	0.0706062	EGR1	Three-zinc finger Kruppel-related	EGR1.H12CORE.0.PS.A	0.0337225	ZFP454	C2H2 ZF	M04574	0.031936	0.031936		TRUE		FALSE
PEAKS039259	RORC	P51450	Zinc-coordinating DNA-binding domains {2}	Nuclear receptors with C4 zinc fingers {2.1}		RORC	Thyroid hormone receptor-related factors (NR1)	MA1151.2	3.06e-142	RORG	Thyroid hormone receptor-related	RORG.H12CORE.1.PS.A	1.3e-152	Nr6a1	Nuclear receptor	M09617	9.07e-144	1.3e-152	RORA	Thyroid hormone receptor-related factors (NR1)	MA0072.2	1.61805e-10	NR1D1	Thyroid hormone receptor-related	NR1D1.H12CORE.0.P.B	2.36017e-11	PPARD	NUCLEAR RECEPTOR	M03928	3.8803e-10	2.36017e-11		TRUE		TRUE
PEAKS039261	RORC	P51450	Zinc-coordinating DNA-binding domains {2}	Nuclear receptors with C4 zinc fingers {2.1}		RORA	Thyroid hormone receptor-related factors (NR1)	MA0072.2	2.64e-56	RORG	Thyroid hormone receptor-related	RORG.H12CORE.1.PS.A	2.03e-54	Nr6a1	Nuclear receptor	M09617	1.74e-64	1.74e-64	RORA	Thyroid hormone receptor-related factors (NR1)	MA0072.2	3.53874e-10	RORG	Thyroid hormone receptor-related	RORG.H12CORE.1.PS.A	1.27909e-09	PPARD	NUCLEAR RECEPTOR	M02706	3.46534e-10	3.46534e-10		TRUE		TRUE
PEAKS039299	FOS	P01101	Basic domains {1}	Basic leucine zipper factors (bZIP) {1.1}		NA	Fos-related	NA	1	NA	Fos-related	NA	1	Creb3l1	bZIP	M04242	4.42e-18	4.42e-18	ATF3	Fos-related	MA1988.2	0.52658	ATF3	Fos-related	ATF3.H12CORE.0.P.B	0.563698	ATF1	BZIP	M00124	0.0452951	0.0452951		TRUE		FALSE
PEAKS039300	FOS	P01101	Basic domains {1}	Basic leucine zipper factors (bZIP) {1.1}		FOSL2	Fos-related	MA0478.2	0.00144	NA	Fos-related	NA	1	Cebpg	bZIP	M00996	2.56e-26	2.56e-26	FOS	Fos-related	MA0476.2	0.505231	ATF3	Fos-related	ATF3.H12CORE.0.P.B	0.740856	ATF4	BZIP	M09496	0.49944	0.49944		TRUE		FALSE
PEAKS039301	FOSB	P13346	Basic domains {1}	Basic leucine zipper factors (bZIP) {1.1}		NA	Fos-related	NA	1	NA	Fos-related	NA	1	Cebpg	bZIP	M00996	1.35e-14	1.35e-14	FOSL1	Fos-related	MA0477.3	0.628169	ATF3	Fos-related	ATF3.H12CORE.1.P.B	0.180345	CEBPA	BZIP	M00993	0.00980571	0.00980571		TRUE		FALSE
PEAKS039302	FOS	P01101	Basic domains {1}	Basic leucine zipper factors (bZIP) {1.1}		FOSL1	Fos-related	MA0477.3	1.28e-262	FOSB	Fos-related	FOSB.H12CORE.0.P.B	3.76e-264	Junb	bZIP	M08838	1.73e-257	3.76e-264	FOSL1	Fos-related	MA0477.3	2.86102e-06	FOSB	Fos-related	FOSB.H12CORE.0.P.B	2.86102e-06	FOSB	BZIP	M08814	1.90735e-06	1.90735e-06		TRUE		TRUE
PEAKS039303	FOS	P01101	Basic domains {1}	Basic leucine zipper factors (bZIP) {1.1}		FOSL1	Fos-related	MA0477.3	0	FOS	Fos-related	FOS.H12CORE.0.P.B	0	Fosl1	bZIP	M08821	0	0	FOSL2	Fos-related	MA0478.2	4.92899e-08	FOSL1	Fos-related	FOSL1.H12CORE.0.P.B	5.97084e-08	FOSL2	BZIP	M09494	7.31554e-09	7.31554e-09		TRUE		TRUE
PEAKS039304	FOSB	P13346	Basic domains {1}	Basic leucine zipper factors (bZIP) {1.1}		FOSL1	Fos-related	MA0477.3	0	FOSL1	Fos-related	FOSL1.H12CORE.0.P.B	0	Fosl1	bZIP	M08821	0	0	FOSL2	Fos-related	MA0478.2	6.99049e-06	FOSL1	Fos-related	FOSL1.H12CORE.0.P.B	2.38418e-06	BATF	BZIP	M09495	1.60932e-06	1.60932e-06		TRUE		TRUE
PEAKS039305	FOS	P01101	Basic domains {1}	Basic leucine zipper factors (bZIP) {1.1}		NA	Fos-related	NA	1	NA	Fos-related	NA	1	Creb3l1	bZIP	M04316	6.24e-25	6.24e-25	ATF3	Fos-related	MA1988.2	0.544908	ATF3	Fos-related	ATF3.H12CORE.0.P.B	0.57958	ATF1	BZIP	M00124	0.0456872	0.0456872		TRUE		FALSE
PEAKS039308	JUNB	P09450	Basic domains {1}	Basic leucine zipper factors (bZIP) {1.1}		NA	Jun-related	NA	1	NA	Jun-related	NA	1	Mafk	bZIP	M00123	1.4e-59	1.4e-59	JUND	Jun-related	MA0492.2	0.0897303	ATF2	Jun-related	ATF2.H12CORE.1.P.B	0.146459	CREB3L1	BZIP	M02846	0.0232727	0.0232727		TRUE		FALSE
PEAKS039309	FOS	P01101	Basic domains {1}	Basic leucine zipper factors (bZIP) {1.1}		FOSL1	Fos-related	MA0477.3	3.59e-195	FOSL1	Fos-related	FOSL1.H12CORE.0.P.B	4.73e-201	Fosl1	bZIP	M08821	4.59e-197	4.73e-201	JDP2	Fos-related	MA0656.2	0.489065	ATF3	Fos-related	ATF3.H12CORE.0.P.B	0.497809	BATF	BZIP	M08829	0.119019	0.119019		TRUE		FALSE
PEAKS039310	FOS	P01101	Basic domains {1}	Basic leucine zipper factors (bZIP) {1.1}		JDP2	Fos-related	MA0655.1	0	FOSB	Fos-related	FOSB.H12CORE.0.P.B	0	Junb	bZIP	M08838	0	0	FOSL2	Fos-related	MA0478.2	6.25607e-08	FOSL2	Fos-related	FOSL2.H12CORE.0.P.B	7.79294e-08	FOSL2	BZIP	M08828	5.16343e-08	5.16343e-08		TRUE		TRUE
PEAKS039311	FOSB	P13346	Basic domains {1}	Basic leucine zipper factors (bZIP) {1.1}		FOSL1	Fos-related	MA0477.3	0	FOSL1	Fos-related	FOSL1.H12CORE.0.P.B	0	Batf	bZIP	M09495	0	0	FOSL2	Fos-related	MA0478.2	2.09003e-09	FOSB	Fos-related	FOSB.H12CORE.0.P.B	4.12811e-10	JUNB	BZIP	M08838	1.75781e-10	1.75781e-10		TRUE		TRUE
PEAKS039312	JUNB	P09450	Basic domains {1}	Basic leucine zipper factors (bZIP) {1.1}		BACH1	Jun-related	MA1633.2	0	JUNB	Jun-related	JUNB.H12CORE.0.PM.A	0	Batf	bZIP	M09495	0	0	JUND	Jun-related	MA0491.3	2.68221e-07	JUNB	Jun-related	JUNB.H12CORE.0.PM.A	1.78814e-07	JUNB	BZIP	M08838	6.10948e-07	1.78814e-07		TRUE		TRUE
PEAKS039313	FOS	P01101	Basic domains {1}	Basic leucine zipper factors (bZIP) {1.1}		FOSL1	Fos-related	MA0477.3	2.65e-220	FOSB	Fos-related	FOSB.H12CORE.0.P.B	1.58e-227	Junb	bZIP	M08838	5.36e-221	1.58e-227	JDP2	Fos-related	MA0655.1	0.486627	ATF3	Fos-related	ATF3.H12CORE.0.P.B	0.464031	BATF	BZIP	M08829	0.135639	0.135639		TRUE		FALSE
PEAKS039314	FOSB	P13346	Basic domains {1}	Basic leucine zipper factors (bZIP) {1.1}		JDP2	Fos-related	MA0655.1	0	ATF3	Fos-related	ATF3.H12CORE.0.P.B	0	Fosl1	bZIP	M08821	0	0	FOSL2	Fos-related	MA0478.2	1.32273e-08	FOSL2	Fos-related	FOSL2.H12CORE.0.P.B	2.50999e-08	FOSL2	BZIP	M08828	8.7065e-09	8.7065e-09		TRUE		TRUE
PEAKS039315	FOS	P01101	Basic domains {1}	Basic leucine zipper factors (bZIP) {1.1}		FOS	Fos-related	MA0476.2	2.03e-05	FOSL1	Fos-related	FOSL1.H12CORE.0.P.B	0.000463	Creb3l1	bZIP	M04315	1.08e-25	1.08e-25	ATF3	Fos-related	MA1988.2	0.551569	ATF3	Fos-related	ATF3.H12CORE.0.P.B	0.532237	ATF1	BZIP	M00124	0.0626235	0.0626235		TRUE		FALSE
PEAKS039316	FOSB	P13346	Basic domains {1}	Basic leucine zipper factors (bZIP) {1.1}		FOSL1	Fos-related	MA0477.3	4.54e-150	FOSB	Fos-related	FOSB.H12CORE.0.P.B	9.54e-148	Fosl1	bZIP	M08821	1.04e-153	1.04e-153	FOSL2	Fos-related	MA0478.2	7.15256e-07	ATF3	Fos-related	ATF3.H12CORE.0.P.B	6.47454e-06	BATF	BZIP	M09495	1.16229e-06	7.15256e-07		TRUE		TRUE
PEAKS039317	FOS	P01101	Basic domains {1}	Basic leucine zipper factors (bZIP) {1.1}		FOSL1	Fos-related	MA0477.3	0	FOSB	Fos-related	FOSB.H12CORE.0.P.B	0	Fosl1	bZIP	M08821	0	0	FOSL1	Fos-related	MA0477.3	3.57628e-07	FOSB	Fos-related	FOSB.H12CORE.0.P.B	1.60932e-06	FOSB	BZIP	M08814	1.90735e-06	3.57628e-07		TRUE		TRUE
PEAKS039318	FOSB	P13346	Basic domains {1}	Basic leucine zipper factors (bZIP) {1.1}		ATF3	Fos-related	MA1988.2	0	FOSB	Fos-related	FOSB.H12CORE.0.P.B	0	Batf	bZIP	M09495	0	0	FOSL1	Fos-related	MA0477.3	3.82768e-09	FOSL2	Fos-related	FOSL2.H12CORE.0.P.B	1.52082e-08	JUND	BZIP	M08846	2.13344e-08	3.82768e-09		TRUE		TRUE
PEAKS039319	FOS	P01101	Basic domains {1}	Basic leucine zipper factors (bZIP) {1.1}		NA	Fos-related	NA	1	NA	Fos-related	NA	1	Creb3l1	bZIP	M04242	3.36e-19	3.36e-19	ATF3	Fos-related	MA1988.2	0.542567	ATF3	Fos-related	ATF3.H12CORE.0.P.B	0.50684	ATF1	BZIP	M00124	0.0580493	0.0580493		TRUE		FALSE
PEAKS039320	FOSB	P13346	Basic domains {1}	Basic leucine zipper factors (bZIP) {1.1}		FOSL1	Fos-related	MA0477.3	1.12e-167	FOSB	Fos-related	FOSB.H12CORE.0.P.B	4.21e-157	Batf	bZIP	M09495	2.54e-161	1.12e-167	FOSL1	Fos-related	MA0477.3	1.05228e-07	FOSB	Fos-related	FOSB.H12CORE.0.P.B	2.75811e-08	JUNB	BZIP	M08838	9.69518e-08	2.75811e-08		TRUE		TRUE
PEAKS039539	GATA4	Q08369	Zinc-coordinating DNA-binding domains {2}	Other C4 zinc finger-type factors {2.2}		GATA5	C4-GATA-related	MA0766.3	1.52e-231	GATA4	C4-GATA-related	GATA4.H12CORE.0.PSM.A	4.13e-289	Gata4	GATA	M09556	1.13e-259	4.13e-289	GATA5	C4-GATA-related	MA0766.3	1.64517e-07	GATA2	C4-GATA-related	GATA2.H12CORE.0.PSM.A	4.9738e-13	GATA2	GATA	M09121	2.45137e-13	2.45137e-13		TRUE		TRUE
PEAKS039540	GATA4	Q08369	Zinc-coordinating DNA-binding domains {2}	Other C4 zinc finger-type factors {2.2}		GATA5	C4-GATA-related	MA0766.3	1.34e-200	GATA4	C4-GATA-related	GATA4.H12CORE.0.PSM.A	6.7e-215	Gata4	GATA	M09556	3.82e-223	3.82e-223	GATA5	C4-GATA-related	MA0766.3	4.76038e-08	GATA4	C4-GATA-related	GATA4.H12CORE.0.PSM.A	1.93807e-10	GATA2	GATA	M09121	1.89733e-08	1.93807e-10		TRUE		TRUE
PEAKS039541	GATA4	Q08369	Zinc-coordinating DNA-binding domains {2}	Other C4 zinc finger-type factors {2.2}		GATA2	C4-GATA-related	MA0036.4	0	TRPS1	C4-GATA-related	TRPS1.H12CORE.0.P.B	0	Gata6	GATA	M00165	0	0	GATA3	C4-GATA-related	MA0037.5	1.00583e-07	GATA2	C4-GATA-related	GATA2.H12CORE.1.P.B	1.95578e-07	GATA4	GATA	M09556	1.00583e-07	1.00583e-07		TRUE		TRUE
PEAKS039542	GATA4	Q08369	Zinc-coordinating DNA-binding domains {2}	Other C4 zinc finger-type factors {2.2}		GATA2	C4-GATA-related	MA0036.4	1.16e-262	GATA6	C4-GATA-related	GATA6.H12CORE.0.PSM.A	4.47e-305	Gata4	GATA	M09556	0	0	GATA4	C4-GATA-related	MA0482.3	2.61701e-06	GATA6	C4-GATA-related	GATA6.H12CORE.0.PSM.A	2.3283e-06	GATA1	GATA	M08127	2.30968e-06	2.30968e-06		TRUE		TRUE
PEAKS039543	NCOA2	Q61026	Basic domains {1}	Basic helix-loop-helix factors (bHLH) {1.2}		NA		NA	1	NA		NA	1	Myf6	bHLH	M00120	3.01e-19	3.01e-19	NA	NA	NA	1	NA	NA	NA	1	FERD3L	BHLH	M04141	0.210688	0.210688		TRUE		FALSE
PEAKS039544	NCOA2	Q61026	Basic domains {1}	Basic helix-loop-helix factors (bHLH) {1.2}		NA		NA	1	NA		NA	1	Tcfl5	bHLH	M01744	2.81e-10	2.81e-10	NA	NA	NA	1	NA	NA	NA	1	TCF3	BHLH	M09465	0.00447337	0.00447337		TRUE		FALSE
PEAKS039545	NCOA2	Q61026	Basic domains {1}	Basic helix-loop-helix factors (bHLH) {1.2}		NA		NA	1	NA		NA	1	Tcfl5	bHLH	M01744	2.3e-13	2.3e-13	NA	NA	NA	1	NA	NA	NA	1	FERD3L	BHLH	M04141	0.234173	0.234173		TRUE		FALSE
PEAKS039575	INSM1	Q63ZV0	Zinc-coordinating DNA-binding domains {2}	C2H2 zinc finger factors {2.3}		BNC2	Factors with multiple dispersed zinc fingers	MA1928.2	2.6e-22	NA		NA	1	Zbtb18	C2H2 ZF	M08928	1.46e-59	1.46e-59	HIC1	Factors with multiple dispersed zinc fingers	MA0739.2	0.0573092	NA	NA	NA	1	IKZF3	C2H2 ZF	M08320	0.00768395	0.00768395		TRUE		FALSE
PEAKS039576	NEUROD1	Q60867	Basic domains {1}	Basic helix-loop-helix factors (bHLH) {1.2}		NEUROD2	Tal-related	MA0668.3	2.76e-295	NDF1	Tal-related	NDF1.H12CORE.0.P.B	0	Neurod4	bHLH	M09474	0	0	NEUROD1	Tal-related	MA1109.2	4.90573e-09	NDF1	Tal-related	NDF1.H12CORE.0.P.B	4.56337e-12	NEUROD6	BHLH	M08057	2.50307e-10	4.56337e-12		TRUE		TRUE
PEAKS039577	FOXA2	P35583	Helix-turn-helix domains {3}	Fork head / winged helix factors {3.3}		FOXP3	FOX	MA0850.1	7.29e-157	FOXA1	FOX	FOXA1.H12CORE.0.P.B	3.51e-263	Foxb2	Forkhead	M07959	2.95e-254	3.51e-263	FOXC1	FOX	MA0032.2	8.68464e-08	FOXA2	FOX	FOXA2.H12CORE.0.PSM.A	6.40819e-11	FOXB2	FORKHEAD	M07959	9.9504e-12	9.9504e-12		TRUE		TRUE
PEAKS039651	GABPA	Q00422	Helix-turn-helix domains {3}	Tryptophan cluster factors {3.5}		ELK3	Ets-related	MA0759.3	0	ELK4	Ets-related	ELK4.H12CORE.0.PSM.A	0	Erf	Ets	M04730	0	0	ETV4	Ets-related	MA0764.4	9.22096e-09	FLI1	Ets-related	FLI1.H12CORE.0.PSM.A	8.39039e-13	ELK1	ETS	M09070	2.52352e-13	2.52352e-13		TRUE		TRUE
PEAKS039656	FOXP3	Q99JB6	Helix-turn-helix domains {3}	Fork head / winged helix factors {3.3}		FOXO1	FOX	MA0480.3	7.06e-46	FOXP2	FOX	FOXP2.H12CORE.0.P.B	4.49e-58	Foxk1	Forkhead	M09113	3.41e-52	4.49e-58	FOXN1	FOX	MA1684.1	0.076666	FOXI1	FOX	FOXI1.H12CORE.0.SM.B	0.227819	FOXN3	FORKHEAD	M03749	0.463541	0.076666		TRUE		FALSE
PEAKS039658	FOXP3	Q99JB6	Helix-turn-helix domains {3}	Fork head / winged helix factors {3.3}		FOXO1	FOX	MA0480.3	7.43e-46	FOXO3	FOX	FOXO3.H12CORE.0.PS.A	2.55e-51	Foxo1	Forkhead	M09547	4.13e-49	2.55e-51	FOXN1	FOX	MA1684.1	0.0778623	FOXM1	FOX	FOXM1.H12CORE.0.P.B	0.251444	FOXF2	FORKHEAD	M01228	0.425055	0.0778623		TRUE		FALSE
PEAKS039659	FOXP3	Q99JB6	Helix-turn-helix domains {3}	Fork head / winged helix factors {3.3}		FOXO1	FOX	MA0480.3	5.5e-30	FOXP3	FOX	FOXP3.H12CORE.0.P.B	1.98e-41	Foxi3	Forkhead	M03046	2.83e-45	2.83e-45	FOXC1	FOX	MA0032.2	0.0210928	FOXK1	FOX	FOXK1.H12CORE.0.PS.A	0.0749822	FOXM1	FORKHEAD	M01009	0.0378263	0.0210928		TRUE		FALSE
PEAKS039660	FOXP3	Q99JB6	Helix-turn-helix domains {3}	Fork head / winged helix factors {3.3}		FOXO1	FOX	MA0480.3	2.73e-25	FOXP3	FOX	FOXP3.H12CORE.0.P.B	1.43e-29	Foxi3	Forkhead	M03046	4.27e-35	4.27e-35	FOXH1	FOX	MA0479.2	0.00191982	FOXH1	FOX	FOXH1.H12CORE.0.P.B	0.00129895	FOXH1	FORKHEAD	M09092	0.00235185	0.00129895		TRUE		FALSE
PEAKS039670	RXRA	P28700	Zinc-coordinating DNA-binding domains {2}	Nuclear receptors with C4 zinc fingers {2.1}		NR2C2	RXR-related receptors (NR2)	MA1536.2	2.12e-153	RXRA	RXR-related receptors	RXRA.H12CORE.0.PS.A	1.33e-143	Nr6a1	Nuclear receptor	M00810	1.6e-186	1.6e-186	NR2F1	RXR-related receptors (NR2)	MA1538.1	6.80669e-08	NR2F6	RXR-related receptors	NR2F6.H12CORE.3.SM.B	4.80546e-06	NR1H4	NUCLEAR RECEPTOR	M09332	2.55135e-14	2.55135e-14		TRUE		TRUE
PEAKS039671	PPARA	P23204	Zinc-coordinating DNA-binding domains {2}	Nuclear receptors with C4 zinc fingers {2.1}		THRB	Thyroid hormone receptor-related factors (NR1)	MA1574.2	3.67e-211	PPARA	Thyroid hormone receptor-related	PPARA.H12CORE.0.P.B	0	Nr6a1	Nuclear receptor	M09314	2.17e-320	0	THRB	Thyroid hormone receptor-related factors (NR1)	MA1574.2	6.41139e-08	PPARD	Thyroid hormone receptor-related	PPARD.H12CORE.0.PSM.A	6.29786e-14	PPARG	NUCLEAR RECEPTOR	M09612	5.06019e-14	5.06019e-14		TRUE		TRUE
PEAKS039672	RXRA	P28700	Zinc-coordinating DNA-binding domains {2}	Nuclear receptors with C4 zinc fingers {2.1}		NR2C2	RXR-related receptors (NR2)	MA1536.2	1.71e-151	NR2F6	RXR-related receptors	NR2F6.H12CORE.3.SM.B	7.86e-151	Nr1h5	Nuclear receptor	M09618	1.66e-177	1.66e-177	NR2F1	RXR-related receptors (NR2)	MA1538.1	3.52789e-09	NR2F6	RXR-related receptors	NR2F6.H12CORE.3.SM.B	4.0622e-07	NR1H4	NUCLEAR RECEPTOR	M09332	1.27606e-16	1.27606e-16		TRUE		TRUE
PEAKS039673	PPARA	P23204	Zinc-coordinating DNA-binding domains {2}	Nuclear receptors with C4 zinc fingers {2.1}		THRB	Thyroid hormone receptor-related factors (NR1)	MA1574.2	3.42e-226	PPARA	Thyroid hormone receptor-related	PPARA.H12CORE.0.P.B	0	Nr6a1	Nuclear receptor	M09314	0	0	THRB	Thyroid hormone receptor-related factors (NR1)	MA1574.2	1.28918e-09	PPARA	Thyroid hormone receptor-related	PPARA.H12CORE.0.P.B	6.61744e-24	PPARD	NUCLEAR RECEPTOR	M09314	2.44845e-21	6.61744e-24		TRUE		TRUE
PEAKS039674	RXRA	P28700	Zinc-coordinating DNA-binding domains {2}	Nuclear receptors with C4 zinc fingers {2.1}		NR2C2	RXR-related receptors (NR2)	MA1536.2	2.05e-203	RXRA	RXR-related receptors	RXRA.H12CORE.0.PS.A	5.06e-183	Nr6a1	Nuclear receptor	M00810	1.6e-226	1.6e-226	NR2F1	RXR-related receptors (NR2)	MA1538.1	3.51319e-09	NR2F6	RXR-related receptors	NR2F6.H12CORE.3.SM.B	1.77673e-07	NR1H4	NUCLEAR RECEPTOR	M09618	9.20716e-10	9.20716e-10		TRUE		TRUE
PEAKS039675	PPARA	P23204	Zinc-coordinating DNA-binding domains {2}	Nuclear receptors with C4 zinc fingers {2.1}		THRB	Thyroid hormone receptor-related factors (NR1)	MA1574.2	3.97e-225	PPARA	Thyroid hormone receptor-related	PPARA.H12CORE.0.P.B	0	Nr6a1	Nuclear receptor	M09314	0	0	THRB	Thyroid hormone receptor-related factors (NR1)	MA1574.2	3.21121e-08	PPARD	Thyroid hormone receptor-related	PPARD.H12CORE.0.PSM.A	1.23767e-14	PPARG	NUCLEAR RECEPTOR	M09612	2.26723e-14	1.23767e-14		TRUE		TRUE
PEAKS039676	RXRA	P28700	Zinc-coordinating DNA-binding domains {2}	Nuclear receptors with C4 zinc fingers {2.1}		NR2C2	RXR-related receptors (NR2)	MA1536.2	4.85e-220	RXRB	RXR-related receptors	RXRB.H12CORE.2.PS.A	6.63e-168	Nr6a1	Nuclear receptor	M00810	5.96e-230	5.96e-230	NR2F6	RXR-related receptors (NR2)	MA1539.1	5.71229e-08	NR2F6	RXR-related receptors	NR2F6.H12CORE.3.SM.B	7.35292e-06	NR1H4	NUCLEAR RECEPTOR	M09332	1.26249e-09	1.26249e-09		TRUE		TRUE
PEAKS039677	PPARA	P23204	Zinc-coordinating DNA-binding domains {2}	Nuclear receptors with C4 zinc fingers {2.1}		THRB	Thyroid hormone receptor-related factors (NR1)	MA1574.2	2.21e-228	PPARA	Thyroid hormone receptor-related	PPARA.H12CORE.0.P.B	0	Nr6a1	Nuclear receptor	M09314	0	0	THRB	Thyroid hormone receptor-related factors (NR1)	MA1574.2	8.226e-10	PPARA	Thyroid hormone receptor-related	PPARA.H12CORE.0.P.B	3.47416e-23	PPARD	NUCLEAR RECEPTOR	M09314	3.6836e-20	3.47416e-23		TRUE		TRUE
PEAKS039700	GATA6	Q61169	Zinc-coordinating DNA-binding domains {2}	Other C4 zinc finger-type factors {2.2}		GATA2	C4-GATA-related	MA0036.4	0	GATA3	C4-GATA-related	GATA3.H12CORE.0.PS.A	0	Gata4	GATA	M09556	0	0	GATA6	C4-GATA-related	MA1104.3	3.66708e-09	GATA2	C4-GATA-related	GATA2.H12CORE.0.PSM.A	7.63976e-11	GATA2	GATA	M09121	2.81375e-12	2.81375e-12		TRUE		TRUE
PEAKS039701	GATA6	Q61169	Zinc-coordinating DNA-binding domains {2}	Other C4 zinc finger-type factors {2.2}		GATA2	C4-GATA-related	MA0036.4	0	GATA3	C4-GATA-related	GATA3.H12CORE.0.PS.A	0	Gata4	GATA	M09556	0	0	TRPS1	C4-GATA-related	MA1970.2	2.03125e-09	GATA2	C4-GATA-related	GATA2.H12CORE.0.PSM.A	1.8396e-11	GATA4	GATA	M09123	1.07422e-12	1.07422e-12		TRUE		TRUE
PEAKS039730	KMT2B	O08550	Zinc-coordinating DNA-binding domains {2}	CXXC zinc finger factors {2.6}		NA		NA	1	NA	CpG-binding	NA	1	Cxxc1	CxxC	M01919	1.33e-23	1.33e-23	NA	NA	NA	1	KMT2A	CpG-binding	KMT2A.H12CORE.0.P.B	0.489176	KDM2B	CXXC	M01907	0.937171	0.489176		TRUE		FALSE
PEAKS039771	CEBPE	Q6PZD9	Basic domains {1}	Basic leucine zipper factors (bZIP) {1.1}		CEBPG	CEBP-related	MA0838.1	1.32e-86	CEBPE	C/EBP-related	CEBPE.H12CORE.0.P.B	7.99e-252	Cebpa	bZIP	M08830	8.74e-245	7.99e-252	CEBPA	CEBP-related	MA0102.5	1.41984e-06	CEBPE	C/EBP-related	CEBPE.H12CORE.0.P.B	4.96819e-13	CEBPB	BZIP	M08841	9.93638e-13	4.96819e-13		TRUE		TRUE
PEAKS039773	CEBPE	Q6PZD9	Basic domains {1}	Basic leucine zipper factors (bZIP) {1.1}		CEBPD	CEBP-related	MA0836.3	4.15e-88	CEBPE	C/EBP-related	CEBPE.H12CORE.0.P.B	2.14e-258	Cebpb	bZIP	M02636	5.31e-250	2.14e-258	CEBPA	CEBP-related	MA0102.5	1.62327e-06	CEBPE	C/EBP-related	CEBPE.H12CORE.0.P.B	9.22664e-13	CEBPB	BZIP	M08841	2.83897e-13	2.83897e-13		TRUE		TRUE
PEAKS039785	CEBPA	P53566	Basic domains {1}	Basic leucine zipper factors (bZIP) {1.1}		CEBPD	CEBP-related	MA0836.3	7.11e-241	CEBPD	C/EBP-related	CEBPD.H12CORE.0.P.B	0	Cebpb	bZIP	M00999	0	0	CEBPA	CEBP-related	MA0102.5	9.61336e-10	CEBPD	C/EBP-related	CEBPD.H12CORE.0.P.B	7.78236e-10	CEBPA	BZIP	M08830	4.17415e-10	4.17415e-10		TRUE		TRUE
PEAKS039786	CEBPA	P53566	Basic domains {1}	Basic leucine zipper factors (bZIP) {1.1}		CEBPA	CEBP-related	MA0102.5	0	CEBPA	C/EBP-related	CEBPA.H12CORE.0.P.B	0	Cebpb	bZIP	M00999	0	0	CEBPA	CEBP-related	MA0102.5	1.84271e-09	CEBPD	C/EBP-related	CEBPD.H12CORE.0.P.B	2.31743e-14	CEBPB	BZIP	M08841	1.26171e-12	2.31743e-14		TRUE		TRUE
PEAKS039787	CEBPB	P28033	Basic domains {1}	Basic leucine zipper factors (bZIP) {1.1}		CEBPG	CEBP-related	MA0838.1	0	CEBPA	C/EBP-related	CEBPA.H12CORE.0.P.B	0	Cebpb	bZIP	M00999	0	0	CEBPA	CEBP-related	MA0102.5	1.73694e-09	CEBPB	C/EBP-related	CEBPB.H12CORE.0.P.B	1.02997e-14	CEBPB	BZIP	M08841	4.11987e-14	1.02997e-14		TRUE		TRUE
PEAKS039789	CEBPB	P28033	Basic domains {1}	Basic leucine zipper factors (bZIP) {1.1}		CEBPG	CEBP-related	MA0838.1	0	CEBPA	C/EBP-related	CEBPA.H12CORE.0.P.B	0	Cebpb	bZIP	M00999	0	0	CEBPA	CEBP-related	MA0102.5	2.34438e-09	CEBPA	C/EBP-related	CEBPA.H12CORE.0.P.B	9.96494e-15	CEBPA	BZIP	M08830	5.14984e-15	5.14984e-15		TRUE		TRUE
PEAKS039790	CEBPB	P28033	Basic domains {1}	Basic leucine zipper factors (bZIP) {1.1}		CEBPG	CEBP-related	MA0838.1	0	CEBPB	C/EBP-related	CEBPB.H12CORE.0.P.B	0	Cebpb	bZIP	M00999	0	0	CEBPE	CEBP-related	MA0837.3	1.91926e-05	CEBPB	C/EBP-related	CEBPB.H12CORE.0.P.B	8.34463e-06	CEBPB	BZIP	M09498	4.76837e-07	4.76837e-07		TRUE		TRUE
PEAKS039791	EBF2	O08792	Immunoglobulin fold {6}	Rel homology region (RHR) factors {6.1}		EBF2	Early B-Cell Factor-related factors	MA1604.2	0	COE2	EBF-related	COE2.H12CORE.0.P.B	0	Ebf1	EBF1	M09045	0	0	EBF2	Early B-Cell Factor-related factors	MA1604.2	7.88152e-06	COE1	EBF-related	COE1.H12CORE.0.P.B	5.74207e-13	EBF3	EBF1	M09527	1.06581e-12	5.74207e-13		TRUE		TRUE
PEAKS039792	EBF2	O08792	Immunoglobulin fold {6}	Rel homology region (RHR) factors {6.1}		EBF2	Early B-Cell Factor-related factors	MA1604.2	8.69e-261	COE2	EBF-related	COE2.H12CORE.0.P.B	0	Ebf1	EBF1	M09045	0	0	EBF3	Early B-Cell Factor-related factors	MA1637.2	5.06308e-06	COE3	EBF-related	COE3.H12CORE.0.P.B	6.23262e-14	EBF3	EBF1	M09045	1.86922e-11	6.23262e-14		TRUE		TRUE
PEAKS039793	EBF2	O08792	Immunoglobulin fold {6}	Rel homology region (RHR) factors {6.1}		EBF2	Early B-Cell Factor-related factors	MA1604.2	2.4e-247	COE2	EBF-related	COE2.H12CORE.0.P.B	0	Ebf1	EBF1	M09045	0	0	EBF2	Early B-Cell Factor-related factors	MA1604.2	8.0636e-06	COE1	EBF-related	COE1.H12CORE.0.P.B	5.32422e-12	EBF3	EBF1	M09045	3.0983e-15	3.0983e-15		TRUE		TRUE
PEAKS039794	EBF2	O08792	Immunoglobulin fold {6}	Rel homology region (RHR) factors {6.1}		EBF2	Early B-Cell Factor-related factors	MA1604.2	0	COE2	EBF-related	COE2.H12CORE.0.P.B	0	Ebf1	EBF1	M09045	0	0	EBF2	Early B-Cell Factor-related factors	MA1604.2	1.84725e-06	COE1	EBF-related	COE1.H12CORE.0.P.B	1.27183e-13	EBF3	EBF1	M09527	7.4707e-13	1.27183e-13		TRUE		TRUE
PEAKS039797	PPARG	P37238	Zinc-coordinating DNA-binding domains {2}	Nuclear receptors with C4 zinc fingers {2.1}		THRB	Thyroid hormone receptor-related factors (NR1)	MA1574.2	1.73e-111	PPARG	Thyroid hormone receptor-related	PPARG.H12CORE.0.P.B	0	Nr6a1	Nuclear receptor	M09295	0	0	THRB	Thyroid hormone receptor-related factors (NR1)	MA1574.2	1.47711e-07	PPARG	Thyroid hormone receptor-related	PPARG.H12CORE.0.P.B	9.60201e-18	PPARG	NUCLEAR RECEPTOR	M09299	1.05476e-18	1.05476e-18		TRUE		TRUE
PEAKS039798	PPARG	P37238	Zinc-coordinating DNA-binding domains {2}	Nuclear receptors with C4 zinc fingers {2.1}		THRB	Thyroid hormone receptor-related factors (NR1)	MA1574.2	7.15e-177	PPARG	Thyroid hormone receptor-related	PPARG.H12CORE.0.P.B	0	Nr6a1	Nuclear receptor	M09295	0	0	THRB	Thyroid hormone receptor-related factors (NR1)	MA1574.2	7.80791e-08	PPARG	Thyroid hormone receptor-related	PPARG.H12CORE.0.P.B	7.33478e-20	PPARG	NUCLEAR RECEPTOR	M09299	3.78223e-19	7.33478e-20		TRUE		TRUE
PEAKS039799	CTCF	Q61164	Zinc-coordinating DNA-binding domains {2}	C2H2 zinc finger factors {2.3}		CTCF	More than 3 adjacent zinc fingers	MA0139.2	0	CTCF	More than 3 adjacent zinc fingers	CTCF.H12CORE.0.P.B	0	Ctcf	C2H2 ZF	M08966	0	0	CTCF	More than 3 adjacent zinc fingers	MA0139.2	2.67768e-18	CTCF	More than 3 adjacent zinc fingers	CTCF.H12CORE.0.P.B	1.3573e-19	CTCF	C2H2 ZF	M08966	6.62795e-18	1.3573e-19		TRUE		TRUE
PEAKS039800	CTCF	Q61164	Zinc-coordinating DNA-binding domains {2}	C2H2 zinc finger factors {2.3}		CTCF	More than 3 adjacent zinc fingers	MA0139.2	0	CTCF	More than 3 adjacent zinc fingers	CTCF.H12CORE.0.P.B	0	Ctcf	C2H2 ZF	M08966	0	0	CTCF	More than 3 adjacent zinc fingers	MA0139.2	5.23198e-16	CTCF	More than 3 adjacent zinc fingers	CTCF.H12CORE.0.P.B	3.93066e-17	CTCF	C2H2 ZF	M08022	2.54676e-19	2.54676e-19		TRUE		TRUE
PEAKS039801	CTCF	Q61164	Zinc-coordinating DNA-binding domains {2}	C2H2 zinc finger factors {2.3}		CTCF	More than 3 adjacent zinc fingers	MA0139.2	0	CTCF	More than 3 adjacent zinc fingers	CTCF.H12CORE.0.P.B	0	Ctcf	C2H2 ZF	M08966	0	0	CTCF	More than 3 adjacent zinc fingers	MA0139.2	4.38943e-19	CTCF	More than 3 adjacent zinc fingers	CTCF.H12CORE.0.P.B	7.87875e-21	CTCF	C2H2 ZF	M08966	9.31465e-20	7.87875e-21		TRUE		TRUE
PEAKS039802	CTCF	Q61164	Zinc-coordinating DNA-binding domains {2}	C2H2 zinc finger factors {2.3}		CTCF	More than 3 adjacent zinc fingers	MA0139.2	0	CTCF	More than 3 adjacent zinc fingers	CTCF.H12CORE.0.P.B	0	Ctcf	C2H2 ZF	M08966	0	0	CTCF	More than 3 adjacent zinc fingers	MA0139.2	3.37289e-18	CTCF	More than 3 adjacent zinc fingers	CTCF.H12CORE.0.P.B	5.05639e-20	CTCF	C2H2 ZF	M08966	2.30327e-19	5.05639e-20		TRUE		TRUE
PEAKS039803	KMT2B	O08550	Zinc-coordinating DNA-binding domains {2}	CXXC zinc finger factors {2.6}		NA		NA	1	NA	CpG-binding	NA	1	Tet1	CxxC	M01917	1.93e-08	1.93e-08	NA	NA	NA	1	KMT2A	CpG-binding	KMT2A.H12CORE.0.P.B	0.978134	DNMT1	CXXC	M01913	0.819063	0.819063		TRUE		FALSE
PEAKS039804	KMT2B	O08550	Zinc-coordinating DNA-binding domains {2}	CXXC zinc finger factors {2.6}		NA		NA	1	NA	CpG-binding	NA	1	Fbxl19	CxxC	M01910	3.73e-06	3.73e-06	NA	NA	NA	1	KMT2B	CpG-binding	KMT2B.H12CORE.0.P.B	0.639884	KDM2B	CXXC	M01907	0.838259	0.639884		TRUE		FALSE
PEAKS039850	CTCF	Q61164	Zinc-coordinating DNA-binding domains {2}	C2H2 zinc finger factors {2.3}		CTCF	More than 3 adjacent zinc fingers	MA0139.2	0	CTCF	More than 3 adjacent zinc fingers	CTCF.H12CORE.0.P.B	0	Ctcf	C2H2 ZF	M08966	0	0	CTCF	More than 3 adjacent zinc fingers	MA0139.2	2.62724e-17	CTCF	More than 3 adjacent zinc fingers	CTCF.H12CORE.0.P.B	1.82554e-18	CTCF	C2H2 ZF	M08966	2.1333e-20	2.1333e-20		TRUE		TRUE
PEAKS039851	RUNX2	Q08775	Immunoglobulin fold {6}	Runt domain factors {6.4}		RUNX1	Runt-related factors	MA0002.3	2.15e-225	RUNX2	Runt-related	RUNX2.H12CORE.0.P.B	1.49e-276	Runx2	Runt	M01307	1.53e-277	1.53e-277	RUNX1	Runt-related factors	MA0002.3	1.47172e-08	RUNX3	Runt-related	RUNX3.H12CORE.0.P.B	5.33725e-11	RUNX1	RUNT	M08163	1.25482e-10	5.33725e-11		TRUE		TRUE
PEAKS039852	CTCF	Q61164	Zinc-coordinating DNA-binding domains {2}	C2H2 zinc finger factors {2.3}		CTCF	More than 3 adjacent zinc fingers	MA0139.2	0	CTCF	More than 3 adjacent zinc fingers	CTCF.H12CORE.0.P.B	0	Ctcf	C2H2 ZF	M08966	0	0	CTCF	More than 3 adjacent zinc fingers	MA0139.2	2.08877e-19	CTCF	More than 3 adjacent zinc fingers	CTCF.H12CORE.0.P.B	3.04594e-19	CTCF	C2H2 ZF	M08022	7.34657e-19	2.08877e-19		TRUE		TRUE
PEAKS039853	RUNX2	Q08775	Immunoglobulin fold {6}	Runt domain factors {6.4}		RUNX1	Runt-related factors	MA0002.3	2.52e-206	RUNX2	Runt-related	RUNX2.H12CORE.0.P.B	4.12e-243	Runx2	Runt	M01307	2.49e-260	2.49e-260	RUNX1	Runt-related factors	MA0002.3	4.20227e-11	RUNX2	Runt-related	RUNX2.H12CORE.0.P.B	5.29449e-14	RUNX1	RUNT	M09372	2.62159e-13	5.29449e-14		TRUE		TRUE
PEAKS039854	CTCF	Q61164	Zinc-coordinating DNA-binding domains {2}	C2H2 zinc finger factors {2.3}		CTCF	More than 3 adjacent zinc fingers	MA0139.2	0	CTCF	More than 3 adjacent zinc fingers	CTCF.H12CORE.0.P.B	0	Ctcf	C2H2 ZF	M08966	0	0	CTCF	More than 3 adjacent zinc fingers	MA0139.2	2.13821e-15	CTCF	More than 3 adjacent zinc fingers	CTCF.H12CORE.0.P.B	6.49681e-17	CTCF	C2H2 ZF	M08966	1.42937e-21	1.42937e-21		TRUE		TRUE
PEAKS039855	RUNX2	Q08775	Immunoglobulin fold {6}	Runt domain factors {6.4}		RUNX2	Runt-related factors	MA0511.2	8.66e-160	RUNX1	Runt-related	RUNX1.H12CORE.0.P.B	5.24e-202	Runx3	Runt	M09374	1.77e-174	5.24e-202	RUNX1	Runt-related factors	MA0002.3	8.33006e-09	RUNX3	Runt-related	RUNX3.H12CORE.0.P.B	2.68785e-13	RUNX3	RUNT	M09374	1.49043e-10	2.68785e-13		TRUE		TRUE
PEAKS039856	CTCF	Q61164	Zinc-coordinating DNA-binding domains {2}	C2H2 zinc finger factors {2.3}		CTCF	More than 3 adjacent zinc fingers	MA0139.2	0	CTCF	More than 3 adjacent zinc fingers	CTCF.H12CORE.0.P.B	0	Ctcf	C2H2 ZF	M08966	0	0	CTCF	More than 3 adjacent zinc fingers	MA0139.2	1.07593e-16	CTCF	More than 3 adjacent zinc fingers	CTCF.H12CORE.0.P.B	2.54628e-18	CTCF	C2H2 ZF	M08966	1.07203e-21	1.07203e-21		TRUE		TRUE
PEAKS039857	RUNX2	Q08775	Immunoglobulin fold {6}	Runt domain factors {6.4}		RUNX1	Runt-related factors	MA0002.3	3.19e-154	RUNX1	Runt-related	RUNX1.H12CORE.0.P.B	3.57e-219	Runx2	Runt	M01307	1.5e-203	3.57e-219	RUNX1	Runt-related factors	MA0002.3	5.03752e-06	RUNX2	Runt-related	RUNX2.H12CORE.0.P.B	1.7602e-07	RUNX3	RUNT	M09374	1.10641e-06	1.7602e-07		TRUE		TRUE
PEAKS039877	KLF4	Q60793	Zinc-coordinating DNA-binding domains {2}	C2H2 zinc finger factors {2.3}		EGR2	Three-zinc finger Kruppel-related	MA0472.2	2.08e-05	EGR2	Three-zinc finger Kruppel-related	EGR2.H12CORE.0.PSM.A	0.000489	Yy2	C2H2 ZF	M08288	1.35e-101	1.35e-101	KLF13	Three-zinc finger Kruppel-related	MA0657.2	0.396614	KLF11	Three-zinc finger Kruppel-related	KLF11.H12CORE.1.SM.B	0.174916	ZBTB49	C2H2 ZF	M02901	0.067619	0.067619		TRUE		FALSE
PEAKS039881	SATB1	Q60611	Helix-turn-helix domains {3}	Homeo domain factors {3.1}		NA	HD-CUT	NA	1	NA	HD-CUT	NA	1	Onecut2	CUT,Homeodomain	M01905	7.93e-06	7.93e-06	SATB1	HD-CUT	MA1963.2	0.798948	CUX1	HD-CUT	CUX1.H12CORE.2.P.C	0.568891	ONECUT3	CUT,HOMEODOMAIN	M04676	0.895969	0.568891		TRUE		FALSE
PEAKS039915	CTCF	Q61164	Zinc-coordinating DNA-binding domains {2}	C2H2 zinc finger factors {2.3}		CTCF	More than 3 adjacent zinc fingers	MA0139.2	0	CTCF	More than 3 adjacent zinc fingers	CTCF.H12CORE.0.P.B	0	Ctcf	C2H2 ZF	M08966	0	0	CTCF	More than 3 adjacent zinc fingers	MA1930.2	8.4718e-20	CTCF	More than 3 adjacent zinc fingers	CTCF.H12CORE.0.P.B	3.65626e-20	CTCF	C2H2 ZF	M08966	2.97967e-18	3.65626e-20		TRUE		TRUE
PEAKS039918	SREBF1	Q9WTN3	Basic domains {1}	Basic helix-loop-helix factors (bHLH) {1.2}		NA	bHLH-ZIP	NA	1	NA	bHLH-ZIP	NA	1	Hif1a	bHLH	M08750	4.46e-77	4.46e-77	SREBF1	bHLH-ZIP	MA0829.3	0.128113	MLX	bHLH-ZIP	MLX.H12CORE.1.SM.B	0.0228287	ASCL1	BHLH	M08748	0.0298206	0.0228287		TRUE		FALSE
PEAKS039919	SREBF1	Q9WTN3	Basic domains {1}	Basic helix-loop-helix factors (bHLH) {1.2}		NA	bHLH-ZIP	NA	1	MYCN	bHLH-ZIP	MYCN.H12CORE.1.M.C	2.6e-09	Ahr	bHLH	M08747	1.84e-06	2.6e-09	MLXIPL	bHLH-ZIP	MA0664.2	0.0512542	MGAP	bHLH-ZIP	MGAP.H12CORE.0.P.C	0.0319071	HIF1A	BHLH	M08750	0.0517126	0.0319071		TRUE		FALSE
PEAKS039920	SREBF1	Q9WTN3	Basic domains {1}	Basic helix-loop-helix factors (bHLH) {1.2}		SREBF2	bHLH-ZIP	MA0596.1	4.21e-38	MYCN	bHLH-ZIP	MYCN.H12CORE.1.M.C	4.63e-15	Ahr	bHLH	M08747	1.59e-26	4.21e-38	SREBF1	bHLH-ZIP	MA0595.1	0.00011544	SRBP2	bHLH-ZIP	SRBP2.H12CORE.0.S.B	6.21192e-07	SREBF2	BHLH	M01725	1.38338e-05	6.21192e-07		TRUE		TRUE
PEAKS039921	SREBF1	Q9WTN3	Basic domains {1}	Basic helix-loop-helix factors (bHLH) {1.2}		NA	bHLH-ZIP	NA	1	MYCN	bHLH-ZIP	MYCN.H12CORE.1.M.C	5.46e-13	Hes7	bHLH	M01727	2.2e-09	5.46e-13	SREBF1	bHLH-ZIP	MA0595.1	0.0325375	MGAP	bHLH-ZIP	MGAP.H12CORE.1.S.B	0.0114868	NHLH1	BHLH	M08773	0.265473	0.0114868		TRUE		FALSE
PEAKS039922	NR1H3	Q9Z0Y9	Zinc-coordinating DNA-binding domains {2}	Nuclear receptors with C4 zinc fingers {2.1}		NR1H2	Thyroid hormone receptor-related factors (NR1)	MA1996.2	2.44e-46	NR1H3	Thyroid hormone receptor-related	NR1H3.H12CORE.0.P.B	2.37e-162	Nr1h2	Nuclear receptor	M09620	5.16e-132	2.37e-162	RARB	Thyroid hormone receptor-related factors (NR1)	MA1552.2	0.450739	RORG	Thyroid hormone receptor-related	RORG.H12CORE.0.M.C	0.141432	PPARD	NUCLEAR RECEPTOR	M09294	0.0115389	0.0115389		TRUE		FALSE
PEAKS039923	NR1H3	Q9Z0Y9	Zinc-coordinating DNA-binding domains {2}	Nuclear receptors with C4 zinc fingers {2.1}		NR1H2	Thyroid hormone receptor-related factors (NR1)	MA1996.2	3.9e-44	NR1H3	Thyroid hormone receptor-related	NR1H3.H12CORE.0.P.B	2.98e-172	Nr1h2	Nuclear receptor	M09620	8.09e-146	2.98e-172	THRB	Thyroid hormone receptor-related factors (NR1)	MA1576.2	0.260911	RARA	Thyroid hormone receptor-related	RARA.H12CORE.3.P.B	0.106412	PPARD	NUCLEAR RECEPTOR	M05879	0.120739	0.106412		TRUE		FALSE
PEAKS039924	NR1H3	Q9Z0Y9	Zinc-coordinating DNA-binding domains {2}	Nuclear receptors with C4 zinc fingers {2.1}		NR1H4	Thyroid hormone receptor-related factors (NR1)	MA1110.3	3.76e-24	NR1H3	Thyroid hormone receptor-related	NR1H3.H12CORE.0.P.B	1.14e-101	Nr1h2	Nuclear receptor	M09620	9.43e-91	1.14e-101	RARB	Thyroid hormone receptor-related factors (NR1)	MA1552.2	0.123815	NR1H3	Thyroid hormone receptor-related	NR1H3.H12CORE.1.P.B	0.104689	PPARD	NUCLEAR RECEPTOR	M06412	0.0244143	0.0244143		TRUE		FALSE
PEAKS039925	NR1H3	Q9Z0Y9	Zinc-coordinating DNA-binding domains {2}	Nuclear receptors with C4 zinc fingers {2.1}		NR1H2	Thyroid hormone receptor-related factors (NR1)	MA1996.2	1.36e-31	NR1H3	Thyroid hormone receptor-related	NR1H3.H12CORE.0.P.B	3.71e-145	Nr1h2	Nuclear receptor	M09620	4.64e-124	3.71e-145	NR1I3	Thyroid hormone receptor-related factors (NR1)	MA1534.2	0.276742	PPARG	Thyroid hormone receptor-related	PPARG.H12CORE.1.P.B	0.0738769	PPARG	NUCLEAR RECEPTOR	M09612	0.233208	0.0738769		TRUE		FALSE
PEAKS039926	NR1H3	Q9Z0Y9	Zinc-coordinating DNA-binding domains {2}	Nuclear receptors with C4 zinc fingers {2.1}		NR1H2	Thyroid hormone receptor-related factors (NR1)	MA1996.2	4.38e-13	NR1H3	Thyroid hormone receptor-related	NR1H3.H12CORE.0.P.B	2.9e-75	Nr1h2	Nuclear receptor	M09620	1.12e-66	2.9e-75	RARB	Thyroid hormone receptor-related factors (NR1)	MA1552.2	0.133041	RARB	Thyroid hormone receptor-related	RARB.H12CORE.0.SM.B	0.100608	PPARD	NUCLEAR RECEPTOR	M06412	0.0244886	0.0244886		TRUE		FALSE
PEAKS039927	RELA	Q04207	Immunoglobulin fold {6}	Rel homology region (RHR) factors {6.1}		RELA	NF-kappaB-related factors	MA0107.1	5.58e-99	TF65	NFkappaB-related	TF65.H12CORE.0.P.B	1.56e-112	Rela	Rel	M09355	8.57e-112	1.56e-112	RELB	NF-kappaB-related factors	MA1117.2	0.0106799	NFKB2	NFkappaB-related	NFKB2.H12CORE.0.PSM.A	0.0022491	RELA	REL	M08038	0.00358094	0.0022491		TRUE		FALSE
PEAKS039928	RELA	Q04207	Immunoglobulin fold {6}	Rel homology region (RHR) factors {6.1}		REL	NF-kappaB-related factors	MA0101.1	3.06e-173	TF65	NFkappaB-related	TF65.H12CORE.0.P.B	7.41e-201	Rela	Rel	M09355	1.23e-187	7.41e-201	RELA	NF-kappaB-related factors	MA0107.1	2.1349e-10	TF65	NFkappaB-related	TF65.H12CORE.0.P.B	7.80847e-12	RELA	REL	M09355	2.16182e-11	7.80847e-12		TRUE		TRUE
PEAKS039929	RELA	Q04207	Immunoglobulin fold {6}	Rel homology region (RHR) factors {6.1}		RELA	NF-kappaB-related factors	MA0107.1	9.08e-112	TF65	NFkappaB-related	TF65.H12CORE.0.P.B	8.73e-140	Rela	Rel	M09355	1.09e-138	8.73e-140	RELB	NF-kappaB-related factors	MA1117.2	0.00345601	NFKB2	NFkappaB-related	NFKB2.H12CORE.0.PSM.A	0.00284456	REL	REL	M09353	0.00941533	0.00284456		TRUE		FALSE
PEAKS039930	RELA	Q04207	Immunoglobulin fold {6}	Rel homology region (RHR) factors {6.1}		RELA	NF-kappaB-related factors	MA0107.1	3.52e-132	TF65	NFkappaB-related	TF65.H12CORE.0.P.B	5.47e-157	Rela	Rel	M09355	7.01e-148	5.47e-157	RELA	NF-kappaB-related factors	MA0107.1	2.97524e-10	TF65	NFkappaB-related	TF65.H12CORE.0.P.B	5.897e-08	RELA	REL	M09355	1.01474e-07	2.97524e-10		TRUE		TRUE
PEAKS039931	RELA	Q04207	Immunoglobulin fold {6}	Rel homology region (RHR) factors {6.1}		RELA	NF-kappaB-related factors	MA0107.1	3.3e-80	TF65	NFkappaB-related	TF65.H12CORE.0.P.B	8.46e-101	Rela	Rel	M09355	3.71e-92	8.46e-101	RELB	NF-kappaB-related factors	MA1117.2	0.00668418	NFKB2	NFkappaB-related	NFKB2.H12CORE.0.PSM.A	0.00473442	RELA	REL	M08038	0.0211324	0.00473442		TRUE		FALSE
PEAKS039932	RELA	Q04207	Immunoglobulin fold {6}	Rel homology region (RHR) factors {6.1}		RELA	NF-kappaB-related factors	MA0107.1	2.22e-158	TF65	NFkappaB-related	TF65.H12CORE.0.P.B	8.81e-190	Rela	Rel	M08039	3.64e-188	8.81e-190	REL	NF-kappaB-related factors	MA0101.1	8.10534e-09	TF65	NFkappaB-related	TF65.H12CORE.0.P.B	1.29355e-07	RELA	REL	M09355	2.74115e-07	8.10534e-09		TRUE		TRUE
PEAKS039933	RELA	Q04207	Immunoglobulin fold {6}	Rel homology region (RHR) factors {6.1}		RELA	NF-kappaB-related factors	MA0107.1	6.48e-139	TF65	NFkappaB-related	TF65.H12CORE.0.P.B	2.71e-169	Rela	Rel	M08039	1.01e-165	2.71e-169	RELA	NF-kappaB-related factors	MA0107.1	6.87617e-09	TF65	NFkappaB-related	TF65.H12CORE.0.P.B	8.04269e-10	RELA	REL	M09355	2.35626e-09	8.04269e-10		TRUE		TRUE
PEAKS039934	RELA	Q04207	Immunoglobulin fold {6}	Rel homology region (RHR) factors {6.1}		RELA	NF-kappaB-related factors	MA0107.1	8.66e-128	TF65	NFkappaB-related	TF65.H12CORE.0.P.B	3.91e-158	Rela	Rel	M09355	3.26e-150	3.91e-158	RELA	NF-kappaB-related factors	MA0107.1	7.95204e-09	REL	NFkappaB-related	REL.H12CORE.0.P.B	1.91337e-12	RELA	REL	M08039	4.361e-10	1.91337e-12		TRUE		TRUE
PEAKS039935	STAT5A	P42230	Immunoglobulin fold {6}	STAT domain factors {6.2}		STAT2	STAT factors	MA1623.2	2.54e-07	NA	STAT	NA	1	Stat1	STAT	M09422	9.35e-07	2.54e-07	STAT5A	STAT factors	MA1624.2	0.41115	STAT1	STAT	STAT1.H12CORE.0.P.B	0.0288432	STAT4	STAT	M08174	0.777713	0.0288432		TRUE		FALSE
PEAKS039936	STAT5A	P42230	Immunoglobulin fold {6}	STAT domain factors {6.2}		STAT5B	STAT factors	MA1625.2	0	STA5B	STAT	STA5B.H12CORE.0.P.B	0	Stat5b	STAT	M09421	0	0	STAT4	STAT factors	MA0518.2	9.41265e-08	STA5A	STAT	STA5A.H12CORE.0.P.B	4.17727e-09	STAT4	STAT	M08174	7.91692e-09	4.17727e-09		TRUE		TRUE
PEAKS039947	TRP53	P02340	Immunoglobulin fold {6}	p53 domain factors {6.3}		TP53	p53-related factors	MA0106.3	2.19e-68	P53	p53-related	P53.H12CORE.0.P.B	1.27e-66	Stat5b		NA	1	2.19e-68	TP73	p53-related factors	MA0861.2	0.372277	P63	p53-related	P63.H12CORE.0.PS.A	0.129471	NA	NA	NA	1	0.129471		TRUE		FALSE
PEAKS039948	TRP53	P02340	Immunoglobulin fold {6}	p53 domain factors {6.3}		TP53	p53-related factors	MA0106.3	2.87e-07	P53	p53-related	P53.H12CORE.0.P.B	7.04e-08	Stat5b		NA	1	7.04e-08	TP73	p53-related factors	MA0861.2	0.611514	P73	p53-related	P73.H12CORE.0.PS.A	0.489785	NA	NA	NA	1	0.489785		TRUE		FALSE
PEAKS039949	TRP53	P02340	Immunoglobulin fold {6}	p53 domain factors {6.3}		TP53	p53-related factors	MA0106.3	6.03e-10	P53	p53-related	P53.H12CORE.0.P.B	1.02e-09	Stat5b		NA	1	6.03e-10	TP73	p53-related factors	MA0861.2	0.378446	P63	p53-related	P63.H12CORE.0.PS.A	0.135524	NA	NA	NA	1	0.135524		TRUE		FALSE
PEAKS039950	TRP53	P02340	Immunoglobulin fold {6}	p53 domain factors {6.3}		TP53	p53-related factors	MA0106.3	1.03e-08	P53	p53-related	P53.H12CORE.0.P.B	8.17e-12	Stat5b		NA	1	8.17e-12	TP73	p53-related factors	MA0861.2	0.41143	P53	p53-related	P53.H12CORE.1.S.C	0.186086	NA	NA	NA	1	0.186086		TRUE		FALSE
PEAKS039951	TRP53	P02340	Immunoglobulin fold {6}	p53 domain factors {6.3}		TP53	p53-related factors	MA0106.3	0	P53	p53-related	P53.H12CORE.0.P.B	0	Stat5b		NA	1	0	TRP53	p53-related factors	MA0106.3	6.75585e-08	P53	p53-related	P53.H12CORE.0.P.B	1.21303e-06	NA	NA	NA	1	6.75585e-08		TRUE		TRUE
PEAKS039952	TRP53	P02340	Immunoglobulin fold {6}	p53 domain factors {6.3}		TP53	p53-related factors	MA0106.3	5.75e-320	P53	p53-related	P53.H12CORE.0.P.B	0	Stat5b		NA	1	0	TRP53	p53-related factors	MA0106.3	2.77875e-11	P53	p53-related	P53.H12CORE.0.P.B	1.12474e-10	NA	NA	NA	1	2.77875e-11		TRUE		TRUE
PEAKS039953	TRP53	P02340	Immunoglobulin fold {6}	p53 domain factors {6.3}		TP53	p53-related factors	MA0106.3	7.95e-226	P53	p53-related	P53.H12CORE.0.P.B	1.23e-237	Stat5b		NA	1	1.23e-237	TRP53	p53-related factors	MA0106.3	7.44691e-09	P53	p53-related	P53.H12CORE.0.P.B	1.79411e-11	NA	NA	NA	1	1.79411e-11		TRUE		TRUE
PEAKS039954	TRP53	P02340	Immunoglobulin fold {6}	p53 domain factors {6.3}		TP53	p53-related factors	MA0106.3	9.76e-52	P53	p53-related	P53.H12CORE.0.P.B	3.41e-60	Stat5b		NA	1	3.41e-60	TP53	p53-related factors	MA0106.3	0.374402	P63	p53-related	P63.H12CORE.0.PS.A	0.138197	NA	NA	NA	1	0.138197		TRUE		FALSE
PEAKS039955	TRP53	P02340	Immunoglobulin fold {6}	p53 domain factors {6.3}		TP53	p53-related factors	MA0106.3	0	P53	p53-related	P53.H12CORE.0.P.B	0	Stat5b		NA	1	0	TRP53	p53-related factors	MA0106.3	1.33862e-12	P53	p53-related	P53.H12CORE.0.P.B	1.10339e-10	NA	NA	NA	1	1.33862e-12		TRUE		TRUE
PEAKS039956	TRP53	P02340	Immunoglobulin fold {6}	p53 domain factors {6.3}		TP53	p53-related factors	MA0106.3	0	P53	p53-related	P53.H12CORE.0.P.B	0	Stat5b		NA	1	0	TRP53	p53-related factors	MA0106.3	2.79293e-12	P53	p53-related	P53.H12CORE.0.P.B	1.57543e-10	NA	NA	NA	1	2.79293e-12		TRUE		TRUE
PEAKS039958	TRP53	P02340	Immunoglobulin fold {6}	p53 domain factors {6.3}		TP53	p53-related factors	MA0106.3	0	P53	p53-related	P53.H12CORE.0.P.B	0	Stat5b		NA	1	0	TRP53	p53-related factors	MA0106.3	8.91557e-11	P53	p53-related	P53.H12CORE.0.P.B	1.84294e-12	NA	NA	NA	1	1.84294e-12		TRUE		TRUE
PEAKS039959	TRP53	P02340	Immunoglobulin fold {6}	p53 domain factors {6.3}		TP53	p53-related factors	MA0106.3	0	P53	p53-related	P53.H12CORE.0.P.B	0	Stat5b		NA	1	0	TRP53	p53-related factors	MA0106.3	4.71753e-08	P53	p53-related	P53.H12CORE.0.P.B	5.63147e-07	NA	NA	NA	1	4.71753e-08		TRUE		TRUE
PEAKS039960	TRP53	P02340	Immunoglobulin fold {6}	p53 domain factors {6.3}		TP53	p53-related factors	MA0106.3	0	P53	p53-related	P53.H12CORE.0.P.B	0	Stat5b		NA	1	0	TRP53	p53-related factors	MA0106.3	7.08921e-08	P53	p53-related	P53.H12CORE.0.P.B	8.0687e-07	NA	NA	NA	1	7.08921e-08		TRUE		TRUE
PEAKS039961	TRP53	P02340	Immunoglobulin fold {6}	p53 domain factors {6.3}		TP53	p53-related factors	MA0106.3	0	P53	p53-related	P53.H12CORE.0.P.B	0	Stat5b		NA	1	0	TRP53	p53-related factors	MA0106.3	5.39185e-08	P53	p53-related	P53.H12CORE.0.P.B	7.16682e-07	NA	NA	NA	1	5.39185e-08		TRUE		TRUE
PEAKS039962	TRP53	P02340	Immunoglobulin fold {6}	p53 domain factors {6.3}		TP53	p53-related factors	MA0106.3	0	P53	p53-related	P53.H12CORE.0.P.B	0	Stat5b		NA	1	0	TRP53	p53-related factors	MA0106.3	5.79052e-08	P53	p53-related	P53.H12CORE.0.P.B	6.53366e-07	NA	NA	NA	1	5.79052e-08		TRUE		TRUE
PEAKS039963	TRP53	P02340	Immunoglobulin fold {6}	p53 domain factors {6.3}		TP53	p53-related factors	MA0106.3	0	P53	p53-related	P53.H12CORE.0.P.B	0	Stat5b		NA	1	0	TRP53	p53-related factors	MA0106.3	3.3198e-09	P53	p53-related	P53.H12CORE.0.P.B	5.37693e-10	NA	NA	NA	1	5.37693e-10		TRUE		TRUE
PEAKS039964	TRP53	P02340	Immunoglobulin fold {6}	p53 domain factors {6.3}		TP53	p53-related factors	MA0106.3	0	P53	p53-related	P53.H12CORE.0.P.B	0	Stat5b		NA	1	0	TRP53	p53-related factors	MA0106.3	9.98942e-08	P53	p53-related	P53.H12CORE.0.P.B	6.73477e-07	NA	NA	NA	1	9.98942e-08		TRUE		TRUE
PEAKS039965	TRP53	P02340	Immunoglobulin fold {6}	p53 domain factors {6.3}		TP53	p53-related factors	MA0106.3	0	P53	p53-related	P53.H12CORE.0.P.B	0	Stat5b		NA	1	0	TRP53	p53-related factors	MA0106.3	3.72515e-11	P53	p53-related	P53.H12CORE.0.P.B	3.12967e-13	NA	NA	NA	1	3.12967e-13		TRUE		TRUE
PEAKS039966	TRP53	P02340	Immunoglobulin fold {6}	p53 domain factors {6.3}		TP53	p53-related factors	MA0106.3	0	P53	p53-related	P53.H12CORE.0.P.B	0	Stat5b		NA	1	0	TRP53	p53-related factors	MA0106.3	1.59342e-09	P53	p53-related	P53.H12CORE.0.P.B	1.72685e-10	NA	NA	NA	1	1.72685e-10		TRUE		TRUE
PEAKS039967	TRP53	P02340	Immunoglobulin fold {6}	p53 domain factors {6.3}		TP53	p53-related factors	MA0106.3	0	P53	p53-related	P53.H12CORE.0.P.B	0	Stat5b		NA	1	0	TRP53	p53-related factors	MA0106.3	1.1324e-08	P53	p53-related	P53.H12CORE.0.P.B	1.1631e-09	NA	NA	NA	1	1.1631e-09		TRUE		TRUE
PEAKS039968	TRP53	P02340	Immunoglobulin fold {6}	p53 domain factors {6.3}		TP53	p53-related factors	MA0106.3	0	P53	p53-related	P53.H12CORE.0.P.B	0	Stat5b		NA	1	0	TRP53	p53-related factors	MA0106.3	2.85276e-13	P53	p53-related	P53.H12CORE.0.P.B	8.93858e-12	NA	NA	NA	1	2.85276e-13		TRUE		TRUE
PEAKS039969	TRP53	P02340	Immunoglobulin fold {6}	p53 domain factors {6.3}		TP53	p53-related factors	MA0106.3	0	P53	p53-related	P53.H12CORE.0.P.B	0	Stat5b		NA	1	0	TRP53	p53-related factors	MA0106.3	7.63705e-10	P53	p53-related	P53.H12CORE.0.P.B	2.62015e-11	NA	NA	NA	1	2.62015e-11		TRUE		TRUE
PEAKS039970	TRP53	P02340	Immunoglobulin fold {6}	p53 domain factors {6.3}		TP53	p53-related factors	MA0106.3	0	P53	p53-related	P53.H12CORE.0.P.B	0	Stat5b		NA	1	0	TRP53	p53-related factors	MA0106.3	1.08387e-08	P53	p53-related	P53.H12CORE.0.P.B	1.90078e-09	NA	NA	NA	1	1.90078e-09		TRUE		TRUE
PEAKS039971	TRP53	P02340	Immunoglobulin fold {6}	p53 domain factors {6.3}		TP53	p53-related factors	MA0106.3	0	P53	p53-related	P53.H12CORE.0.P.B	0	Ppard		NA	1	0	TRP53	p53-related factors	MA0106.3	1.00859e-08	P53	p53-related	P53.H12CORE.0.P.B	7.93012e-10	NA	NA	NA	1	7.93012e-10		TRUE		TRUE
PEAKS039972	TRP53	P02340	Immunoglobulin fold {6}	p53 domain factors {6.3}		TP53	p53-related factors	MA0106.3	0	P53	p53-related	P53.H12CORE.0.P.B	0	Nr3c2		NA	1	0	TRP53	p53-related factors	MA0106.3	1.15708e-08	P53	p53-related	P53.H12CORE.0.P.B	7.33916e-11	NA	NA	NA	1	7.33916e-11		TRUE		TRUE
PEAKS040010	ESRRA	O08580	Zinc-coordinating DNA-binding domains {2}	Nuclear receptors with C4 zinc fingers {2.1}		ESRRG	Steroid hormone receptors (NR3)	MA0643.2	0	ERR3	Steroid hormone receptors	ERR3.H12CORE.0.PSM.A	0	Ppard	Nuclear receptor	M03941	0	0	ESRRG	Steroid hormone receptors (NR3)	MA0643.2	2.01416e-12	ERR3	Steroid hormone receptors	ERR3.H12CORE.0.PSM.A	2.77615e-13	ESRRA	NUCLEAR RECEPTOR	M09319	2.40867e-13	2.40867e-13		TRUE		TRUE
PEAKS040015	NR3C1	P06537	Zinc-coordinating DNA-binding domains {2}	Nuclear receptors with C4 zinc fingers {2.1}		AR	Steroid hormone receptors (NR3)	MA0007.4	1.24e-227	PRGR	Steroid hormone receptors	PRGR.H12CORE.0.P.B	2.67e-295	Nr3c2	Nuclear receptor	M05886	4.29e-315	2.67e-295	NR3C2	Steroid hormone receptors (NR3)	MA0727.2	5.6924e-09	PRGR	Steroid hormone receptors	PRGR.H12CORE.0.P.B	5.34497e-13	NR3C2	NUCLEAR RECEPTOR	M07987	5.16972e-14	5.16972e-14		TRUE		TRUE
PEAKS040016	NR3C1	P06537	Zinc-coordinating DNA-binding domains {2}	Nuclear receptors with C4 zinc fingers {2.1}		PGR	Steroid hormone receptors (NR3)	MA2323.1	3.27e-181	PRGR	Steroid hormone receptors	PRGR.H12CORE.0.P.B	1.05e-256	Nr3c2	Nuclear receptor	M05886	2.36e-273	2.36e-273	NR3C2	Steroid hormone receptors (NR3)	MA0727.2	8.06531e-11	PRGR	Steroid hormone receptors	PRGR.H12CORE.0.P.B	3.11941e-13	NR3C2	NUCLEAR RECEPTOR	M07987	4.6383e-16	4.6383e-16		TRUE		TRUE
PEAKS040017	CEBPA	P53566	Basic domains {1}	Basic leucine zipper factors (bZIP) {1.1}		CEBPG	CEBP-related	MA0838.1	0	CEBPA	C/EBP-related	CEBPA.H12CORE.0.P.B	0	Cebpb	bZIP	M00999	0	0	CEBPG	CEBP-related	MA0838.1	4.37634e-07	CEBPA	C/EBP-related	CEBPA.H12CORE.0.P.B	1.44958e-12	CEBPB	BZIP	M08841	7.23038e-12	1.44958e-12		TRUE		TRUE
PEAKS040018	CEBPA	P53566	Basic domains {1}	Basic leucine zipper factors (bZIP) {1.1}		CEBPA	CEBP-related	MA0102.5	3.67e-315	CEBPD	C/EBP-related	CEBPD.H12CORE.0.P.B	0	Cebpb	bZIP	M00999	0	0	CEBPA	CEBP-related	MA0102.5	8.45055e-08	CEBPD	C/EBP-related	CEBPD.H12CORE.0.P.B	1.41948e-13	CEBPB	BZIP	M08841	7.57057e-11	1.41948e-13		TRUE		TRUE
PEAKS040019	CEBPA	P53566	Basic domains {1}	Basic leucine zipper factors (bZIP) {1.1}		CEBPA	CEBP-related	MA0102.5	0	CEBPA	C/EBP-related	CEBPA.H12CORE.0.P.B	0	Cebpb	bZIP	M00999	0	0	CEBPA	CEBP-related	MA0102.5	1.3265e-09	CEBPA	C/EBP-related	CEBPA.H12CORE.0.P.B	4.58227e-14	CEBPB	BZIP	M08841	1.17906e-13	4.58227e-14		TRUE		TRUE
PEAKS040020	CREB1	Q01147	Basic domains {1}	Basic leucine zipper factors (bZIP) {1.1}		ATF1	CREB-related factors	MA0604.1	8.7e-93	ATF1	CREB-related	ATF1.H12CORE.0.P.B	3.22e-74	Creb3l1	bZIP	M04239	1.22e-106	1.22e-106	ATF1	CREB-related factors	MA0604.1	1.14288e-06	ATF1	CREB-related	ATF1.H12CORE.1.P.B	2.43103e-09	CREB1	BZIP	M08824	7.15436e-08	2.43103e-09		TRUE		TRUE
PEAKS040021	CREB1	Q01147	Basic domains {1}	Basic leucine zipper factors (bZIP) {1.1}		ATF1	CREB-related factors	MA0604.1	1.32e-94	ATF1	CREB-related	ATF1.H12CORE.0.P.B	1.64e-71	Creb3l1	bZIP	M04239	5.11e-95	5.11e-95	CREB3L4	CREB-related factors	MA1475.2	1.11429e-07	ATF1	CREB-related	ATF1.H12CORE.0.P.B	3.30024e-10	CREB1	BZIP	M08824	3.91687e-13	3.91687e-13		TRUE		TRUE
PEAKS040022	CREB1	Q01147	Basic domains {1}	Basic leucine zipper factors (bZIP) {1.1}		ATF1	CREB-related factors	MA0604.1	5.9e-92	ATF1	CREB-related	ATF1.H12CORE.0.P.B	1.04e-97	Creb3l1	bZIP	M04239	2.84e-94	1.04e-97	ATF1	CREB-related factors	MA0604.1	1.90294e-07	ATF1	CREB-related	ATF1.H12CORE.1.P.B	9.97192e-10	CREB1	BZIP	M08824	2.52122e-09	9.97192e-10		TRUE		TRUE
PEAKS040028	MYBL1	P51960	Helix-turn-helix domains {3}	Tryptophan cluster factors {3.5}		MYB	Myb/SANT domain factors	MA0100.4	3.28e-75	MYBA	Myb/SANT domain	MYBA.H12CORE.1.PS.A	0	Mybl1	Myb/SANT	M00180	0	0	MYB	Myb/SANT domain factors	MA0100.4	0.00055491	MYBA	Myb/SANT domain	MYBA.H12CORE.1.PS.A	8.19564e-08	MYB	MYB/SANT	M09261	1.02073e-06	8.19564e-08		TRUE		TRUE
PEAKS040055	NFYA	P23708	Other all-alpha-helical DNA-binding domains {4}	Heteromeric CCAAT-binding factors {4.2}		NA	Heteromeric CCAAT-binding	NA	1	NFYB	Heteromeric CCAAT-binding	NFYB.H12CORE.0.P.B	1.07e-05	Esrra	CBF/NF-Y	NA	1	1.07e-05	NFYC	Heteromeric CCAAT-binding	MA1644.2	0.131251	NFYC	Heteromeric CCAAT-binding	NFYC.H12CORE.0.P.B	0.121245	NFYA	CBF/NF-Y	M09019	0.27433	0.121245		TRUE		FALSE
PEAKS040056	ATOH1	P48985	Basic domains {1}	Basic helix-loop-helix factors (bHLH) {1.2}		PTF1A	Tal-related	MA1619.2	1.01e-148	ATOH1	Tal-related	ATOH1.H12CORE.0.P.B	1.33e-236	Atoh1	bHLH	M08779	2.27e-219	1.33e-236	PTF1A	Tal-related	MA1619.2	1.19209e-07	PTF1A	Tal-related	PTF1A.H12CORE.0.P.B	1.19209e-07	TCF3	BHLH	M09466	1.19209e-07	1.19209e-07		TRUE		TRUE
PEAKS040057	ATOH1	P48985	Basic domains {1}	Basic helix-loop-helix factors (bHLH) {1.2}		PTF1A	Tal-related	MA1619.2	1.68e-113	ATOH1	Tal-related	ATOH1.H12CORE.0.P.B	1.14e-144	Hey1	bHLH	M04155	0	0	HAND1	Tal-related	MA2123.1	0.217756	MESP1	Tal-related	MESP1.H12CORE.0.S.C	0.13408	HEY1	BHLH	M04155	0.0501153	0.0501153		TRUE		FALSE
PEAKS040097	ETS1	P27577	Helix-turn-helix domains {3}	Tryptophan cluster factors {3.5}		ELK3	Ets-related	MA0759.3	1.07e-171	ELK1	Ets-related	ELK1.H12CORE.0.PSM.A	7.42e-128	Erf	Ets	M04730	7.46e-201	7.46e-201	ELK4	Ets-related	MA0076.3	9.69033e-11	ELF2	Ets-related	ELF2.H12CORE.0.PS.A	1.58104e-13	GABPA	ETS	M09069	1.92769e-14	1.92769e-14		TRUE		TRUE
PEAKS040112	ESRRA	O08580	Zinc-coordinating DNA-binding domains {2}	Nuclear receptors with C4 zinc fingers {2.1}		ESRRG	Steroid hormone receptors (NR3)	MA0643.2	0	ERR3	Steroid hormone receptors	ERR3.H12CORE.0.PSM.A	0	Ppard	Nuclear receptor	M03941	0	0	ESRRG	Steroid hormone receptors (NR3)	MA0643.2	2.21007e-10	ERR3	Steroid hormone receptors	ERR3.H12CORE.0.PSM.A	2.38309e-12	ESRRB	NUCLEAR RECEPTOR	M08034	5.14138e-16	5.14138e-16		TRUE		TRUE
PEAKS040113	ESRRA	O08580	Zinc-coordinating DNA-binding domains {2}	Nuclear receptors with C4 zinc fingers {2.1}		ESRRG	Steroid hormone receptors (NR3)	MA0643.2	0	ERR1	Steroid hormone receptors	ERR1.H12CORE.0.PSM.A	0	Esrra	Nuclear receptor	M00183	0	0	ESRRG	Steroid hormone receptors (NR3)	MA0643.2	3.66211e-13	ERR3	Steroid hormone receptors	ERR3.H12CORE.0.PSM.A	2.26116e-13	ESRRA	NUCLEAR RECEPTOR	M09319	4.37737e-16	4.37737e-16		TRUE		TRUE
PEAKS040140	CTCF	Q61164	Zinc-coordinating DNA-binding domains {2}	C2H2 zinc finger factors {2.3}		CTCF	More than 3 adjacent zinc fingers	MA0139.2	2.13e-190	CTCF	More than 3 adjacent zinc fingers	CTCF.H12CORE.0.P.B	6.89e-277	Ctcf	C2H2 ZF	M08966	9.65e-236	6.89e-277	CTCF	More than 3 adjacent zinc fingers	MA0139.2	2.84094e-15	CTCF	More than 3 adjacent zinc fingers	CTCF.H12CORE.0.P.B	6.56544e-17	CTCF	C2H2 ZF	M08966	8.21887e-21	8.21887e-21		TRUE		TRUE
PEAKS040193	BATF	O35284	Basic domains {1}	Basic leucine zipper factors (bZIP) {1.1}		BATF	B-ATF-related factors	MA1634.2	3.67e-308	BATF	B-ATF-related	BATF.H12CORE.0.P.B	0	Batf	bZIP	M08829	8.22e-315	0	BATF	B-ATF-related factors	MA1634.2	1.24853e-05	BATF3	B-ATF-related	BATF3.H12CORE.0.P.B	2.87215e-12	BATF	BZIP	M08829	3.3695e-09	2.87215e-12		TRUE		TRUE
PEAKS040194	IRF4	Q64287	Helix-turn-helix domains {3}	Tryptophan cluster factors {3.5}		IRF1	Interferon-regulatory factors	MA0050.4	7.97e-10	IRF8	IRF	IRF8.H12CORE.2.SM.B	6.94e-26	Irf4	IRF	M00175	5.33e-29	5.33e-29	IRF9	Interferon-regulatory factors	MA0653.1	0.134636	IRF7	IRF	IRF7.H12CORE.1.SM.B	0.100926	IRF9	IRF	M00173	0.00113012	0.00113012		TRUE		FALSE
PEAKS040195	IRF4	Q64287	Helix-turn-helix domains {3}	Tryptophan cluster factors {3.5}		IRF1	Interferon-regulatory factors	MA0050.4	9.83e-95	IRF8	IRF	IRF8.H12CORE.2.SM.B	1.11e-167	Irf4	IRF	M00175	2.87e-166	1.11e-167	IRF1	Interferon-regulatory factors	MA0050.4	1.73751e-10	IRF1	IRF	IRF1.H12CORE.0.P.B	2.61561e-14	IRF1	IRF	M09242	4.22367e-17	4.22367e-17		TRUE		TRUE
PEAKS040196	IRF4	Q64287	Helix-turn-helix domains {3}	Tryptophan cluster factors {3.5}		IRF1	Interferon-regulatory factors	MA0050.4	9.75e-104	IRF8	IRF	IRF8.H12CORE.2.SM.B	4.53e-215	Irf4	IRF	M00175	3.8e-223	3.8e-223	IRF2	Interferon-regulatory factors	MA0051.2	4.74359e-07	IRF4	IRF	IRF4.H12CORE.0.P.B	6.58926e-12	IRF1	IRF	M09242	2.22469e-08	6.58926e-12		TRUE		TRUE
PEAKS040197	IRF4	Q64287	Helix-turn-helix domains {3}	Tryptophan cluster factors {3.5}		IRF1	Interferon-regulatory factors	MA0050.4	1.78e-25	IRF8	IRF	IRF8.H12CORE.1.SM.B	7.47e-29	Irf4	IRF	M00175	1.13e-40	1.13e-40	IRF5	Interferon-regulatory factors	MA1420.1	0.559874	IRF4	IRF	IRF4.H12CORE.2.SM.B	0.407718	IRF4	IRF	M09243	0.393392	0.393392		TRUE		FALSE
PEAKS040198	IRF4	Q64287	Helix-turn-helix domains {3}	Tryptophan cluster factors {3.5}		IRF1	Interferon-regulatory factors	MA0050.4	8.12e-25	IRF8	IRF	IRF8.H12CORE.2.SM.B	8.56e-36	Irf4	IRF	M00175	2.17e-39	2.17e-39	IRF9	Interferon-regulatory factors	MA0653.1	0.0158232	IRF1	IRF	IRF1.H12CORE.0.P.B	0.00153861	IRF4	IRF	M00175	4.34241e-05	4.34241e-05		TRUE		TRUE
PEAKS040199	IRF4	Q64287	Helix-turn-helix domains {3}	Tryptophan cluster factors {3.5}		IRF1	Interferon-regulatory factors	MA0050.4	1.48e-38	IRF8	IRF	IRF8.H12CORE.2.SM.B	5.1e-54	Irf2	IRF	M00805	5.66e-62	5.66e-62	IRF2	Interferon-regulatory factors	MA0051.2	0.0104563	IRF8	IRF	IRF8.H12CORE.1.SM.B	0.00252089	IRF9	IRF	M00173	5.41442e-05	5.41442e-05		TRUE		TRUE
PEAKS040200	IRF4	Q64287	Helix-turn-helix domains {3}	Tryptophan cluster factors {3.5}		IRF1	Interferon-regulatory factors	MA0050.4	5.11e-27	IRF8	IRF	IRF8.H12CORE.2.SM.B	4.37e-33	Irf4	IRF	M00175	5.07e-38	5.07e-38	IRF6	Interferon-regulatory factors	MA1509.1	0.0384533	IRF5	IRF	IRF5.H12CORE.1.S.B	0.0203429	IRF9	IRF	M00173	2.73e-06	2.73e-06		TRUE		TRUE
PEAKS040236	MYC	P01108	Basic domains {1}	Basic helix-loop-helix factors (bHLH) {1.2}		TFAP4	bHLH-ZIP	MA0691.1	0.000874	SRBP2	bHLH-ZIP	SRBP2.H12CORE.1.P.B	7.86e-12	Lyl1	bHLH	M08763	4.44e-28	4.44e-28	USF1	bHLH-ZIP	MA0093.4	0.0903352	SRBP2	bHLH-ZIP	SRBP2.H12CORE.1.P.B	0.0663849	BHLHE23	BHLH	M05987	0.00241518	0.00241518		TRUE		FALSE
PEAKS040237	SREBF1	Q9WTN3	Basic domains {1}	Basic helix-loop-helix factors (bHLH) {1.2}		SREBF1	bHLH-ZIP	MA0595.1	1.81e-181	SRBP1	bHLH-ZIP	SRBP1.H12CORE.0.P.B	5.81e-183	Srebf1	bHLH	M00754	5.27e-219	5.27e-219	SREBF1	bHLH-ZIP	MA0829.3	1.73095e-06	TFEC	bHLH-ZIP	TFEC.H12CORE.1.SM.B	7.74112e-06	SREBF1	BHLH	M02816	4.54209e-05	1.73095e-06		TRUE		TRUE
PEAKS040238	XBP1	O35426	Basic domains {1}	Basic leucine zipper factors (bZIP) {1.1}		XBP1	XBP-1-related factors	MA0844.2	1.49e-107	XBP1	XBP1-related	XBP1.H12CORE.0.PS.A	5.21e-109	Creb3l1	bZIP	M04315	3.1e-168	3.1e-168	XBP1	XBP-1-related factors	MA0844.2	7.43272e-05	XBP1	XBP1-related	XBP1.H12CORE.0.PS.A	2.40695e-06	CREB3L1	BZIP	M01812	1.84402e-07	1.84402e-07		TRUE		TRUE
PEAKS040240	XBP1	O35426	Basic domains {1}	Basic leucine zipper factors (bZIP) {1.1}		XBP1	XBP-1-related factors	MA0844.2	1.6e-127	XBP1	XBP1-related	XBP1.H12CORE.0.PS.A	2.03e-130	Creb3l1	bZIP	M04315	2.99e-187	2.99e-187	XBP1	XBP-1-related factors	MA0844.2	0.00012666	XBP1	XBP1-related	XBP1.H12CORE.0.PS.A	9.77513e-06	ATF6B	BZIP	M04019	3.36289e-05	9.77513e-06		TRUE		TRUE
PEAKS040241	XBP1	O35426	Basic domains {1}	Basic leucine zipper factors (bZIP) {1.1}		XBP1	XBP-1-related factors	MA0844.2	3.43e-163	XBP1	XBP1-related	XBP1.H12CORE.0.PS.A	5.26e-185	Creb3l1	bZIP	M04315	2.05e-217	2.05e-217	XBP1	XBP-1-related factors	MA0844.2	5.32662e-06	XBP1	XBP1-related	XBP1.H12CORE.0.PS.A	2.00712e-08	CREB3L1	BZIP	M01812	5.15308e-07	2.00712e-08		TRUE		TRUE
PEAKS040242	XBP1	O35426	Basic domains {1}	Basic leucine zipper factors (bZIP) {1.1}		XBP1	XBP-1-related factors	MA0844.2	2.95e-120	XBP1	XBP1-related	XBP1.H12CORE.0.PS.A	2.1e-110	Creb3l1	bZIP	M04315	1.86e-173	1.86e-173	XBP1	XBP-1-related factors	MA0844.2	5.51859e-07	XBP1	XBP1-related	XBP1.H12CORE.0.PS.A	3.94646e-08	CREB3L1	BZIP	M06020	4.1493e-08	3.94646e-08		TRUE		TRUE
PEAKS040244	XBP1	O35426	Basic domains {1}	Basic leucine zipper factors (bZIP) {1.1}		XBP1	XBP-1-related factors	MA0844.2	9.94e-144	XBP1	XBP1-related	XBP1.H12CORE.0.PS.A	5.8e-126	Creb3l1	bZIP	M04315	2.65e-162	2.65e-162	XBP1	XBP-1-related factors	MA0844.2	2.36759e-07	XBP1	XBP1-related	XBP1.H12CORE.0.PS.A	4.34156e-10	CREB3L1	BZIP	M06020	1.50088e-07	4.34156e-10		TRUE		TRUE
PEAKS040245	XBP1	O35426	Basic domains {1}	Basic leucine zipper factors (bZIP) {1.1}		XBP1	XBP-1-related factors	MA0844.2	2.91e-109	XBP1	XBP1-related	XBP1.H12CORE.0.PS.A	3.47e-107	Creb3l1	bZIP	M04315	1.16e-190	1.16e-190	XBP1	XBP-1-related factors	MA0844.2	0.00250036	XBP1	XBP1-related	XBP1.H12CORE.0.PS.A	0.000445968	CREB3L1	BZIP	M01812	1.93416e-05	1.93416e-05		TRUE		TRUE
PEAKS040256	STAT3	P42227	Immunoglobulin fold {6}	STAT domain factors {6.2}		STAT1	STAT factors	MA0137.4	1.19e-194	STAT3	STAT	STAT3.H12CORE.0.P.B	6.08e-272	Stat3	STAT	M09419	2.23e-242	6.08e-272	STAT3	STAT factors	MA0144.3	2.20455e-09	STAT3	STAT	STAT3.H12CORE.0.P.B	2.05718e-11	STAT3	STAT	M09419	6.81626e-12	6.81626e-12		TRUE		TRUE
PEAKS040258	STAT3	P42227	Immunoglobulin fold {6}	STAT domain factors {6.2}		STAT3	STAT factors	MA0144.3	7.86e-207	STAT3	STAT	STAT3.H12CORE.0.P.B	1.66e-286	Stat3	STAT	M08043	9.19e-249	1.66e-286	STAT4	STAT factors	MA0518.2	8.31798e-09	STAT3	STAT	STAT3.H12CORE.0.P.B	1.68153e-12	STAT4	STAT	M08174	1.05751e-10	1.68153e-12		TRUE		TRUE
PEAKS040265	JUNB	P09450	Basic domains {1}	Basic leucine zipper factors (bZIP) {1.1}		JUND	Jun-related	MA0491.3	0	JUNB	Jun-related	JUNB.H12CORE.0.PM.A	0	Batf	bZIP	M09495	0	0	JUN	Jun-related	MA0489.3	2.38419e-07	JUNB	Jun-related	JUNB.H12CORE.0.PM.A	4.76837e-07	FOSL1	BZIP	M08821	1.66893e-06	2.38419e-07		TRUE		TRUE
PEAKS040266	JUNB	P09450	Basic domains {1}	Basic leucine zipper factors (bZIP) {1.1}		JUND	Jun-related	MA0491.3	0	JUND	Jun-related	JUND.H12CORE.0.PM.A	0	Batf	bZIP	M09495	0	0	JUN	Jun-related	MA0489.3	2.9318e-06	JUNB	Jun-related	JUNB.H12CORE.0.PM.A	8.56817e-07	JUND	BZIP	M01000	8.12113e-07	8.12113e-07		TRUE		TRUE
PEAKS040267	IRF4	Q64287	Helix-turn-helix domains {3}	Tryptophan cluster factors {3.5}		IRF5	Interferon-regulatory factors	MA1420.1	2.83e-22	IRF8	IRF	IRF8.H12CORE.2.SM.B	1.04e-59	Irf4	IRF	M00175	1.65e-65	1.65e-65	IRF1	Interferon-regulatory factors	MA0050.4	0.572791	IRF4	IRF	IRF4.H12CORE.2.SM.B	0.278366	IRF4	IRF	M09243	0.392504	0.278366		TRUE		FALSE
PEAKS040268	IRF4	Q64287	Helix-turn-helix domains {3}	Tryptophan cluster factors {3.5}		IRF5	Interferon-regulatory factors	MA1420.1	4.11e-13	IRF8	IRF	IRF8.H12CORE.2.SM.B	1.13e-35	Irf4	IRF	M00175	1.48e-25	1.13e-35	IRF1	Interferon-regulatory factors	MA0050.4	0.553977	IRF6	IRF	IRF6.H12CORE.0.SM.B	0.524131	IRF8	IRF	M09246	0.724633	0.524131		TRUE		FALSE
PEAKS040269	BATF	O35284	Basic domains {1}	Basic leucine zipper factors (bZIP) {1.1}		BATF3	B-ATF-related factors	MA0835.3	9.7e-280	BATF	B-ATF-related	BATF.H12CORE.0.P.B	0	Batf	bZIP	M08829	1.89e-311	0	BATF	B-ATF-related factors	MA1634.2	6.17969e-07	BATF3	B-ATF-related	BATF3.H12CORE.0.P.B	3.67732e-18	BATF	BZIP	M08829	2.6067e-12	3.67732e-18		TRUE		TRUE
PEAKS040270	BATF	O35284	Basic domains {1}	Basic leucine zipper factors (bZIP) {1.1}		BATF3	B-ATF-related factors	MA0835.3	0	BATF	B-ATF-related	BATF.H12CORE.0.P.B	0	Batf	bZIP	M08829	0	0	BATF	B-ATF-related factors	MA1634.2	9.8402e-06	BATF	B-ATF-related	BATF.H12CORE.0.P.B	2.49115e-09	BATF	BZIP	M08829	2.8621e-07	2.49115e-09		TRUE		TRUE
PEAKS040294	STAT1	P42225	Immunoglobulin fold {6}	STAT domain factors {6.2}		STAT1	STAT factors	MA0137.4	1.22e-216	STAT1	STAT	STAT1.H12CORE.0.P.B	2.13e-316	Stat4	STAT	M08174	3.04e-228	3.04e-228	STAT3	STAT factors	MA0144.3	1.60557e-08	STAT1	STAT	STAT1.H12CORE.0.P.B	5.34989e-08	STAT3	STAT	M09645	3.60606e-06	1.60557e-08		TRUE		TRUE
PEAKS040295	STAT1	P42225	Immunoglobulin fold {6}	STAT domain factors {6.2}		STAT1	STAT factors	MA0137.4	2.55e-189	STAT1	STAT	STAT1.H12CORE.0.P.B	1.95e-305	Stat4	STAT	M08174	7.26e-216	1.95e-305	STAT3	STAT factors	MA0144.3	2.95252e-09	STAT1	STAT	STAT1.H12CORE.0.P.B	4.25381e-09	STAT3	STAT	M09645	5.59136e-07	2.95252e-09		TRUE		TRUE
PEAKS040296	STAT6	P52633	Immunoglobulin fold {6}	STAT domain factors {6.2}		STAT6	STAT factors	MA0520.2	0	STAT6	STAT	STAT6.H12CORE.0.P.B	0	Stat6	STAT	M08173	0	0	STAT6	STAT factors	MA0520.2	2.20215e-11	STAT6	STAT	STAT6.H12CORE.0.P.B	1.58691e-16	STAT6	STAT	M08173	6.38578e-12	1.58691e-16		TRUE		TRUE
PEAKS040297	STAT6	P52633	Immunoglobulin fold {6}	STAT domain factors {6.2}		STAT6	STAT factors	MA0520.2	0	STAT6	STAT	STAT6.H12CORE.0.P.B	0	Stat6	STAT	M08173	0	0	STAT6	STAT factors	MA0520.2	4.0832e-08	STAT6	STAT	STAT6.H12CORE.0.P.B	8.88824e-12	STAT6	STAT	M09643	2.09729e-11	8.88824e-12		TRUE		TRUE
PEAKS040298	STAT1	P42225	Immunoglobulin fold {6}	STAT domain factors {6.2}		STAT4	STAT factors	MA0518.2	2.09e-50	STAT1	STAT	STAT1.H12CORE.1.P.B	5.1e-127	Stat2	STAT	M09423	1.59e-98	5.1e-127	STAT2	STAT factors	MA1623.2	0.012118	STAT1	STAT	STAT1.H12CORE.1.P.B	2.28826e-10	STAT2	STAT	M09423	1.62978e-11	1.62978e-11		TRUE		TRUE
PEAKS040299	STAT1	P42225	Immunoglobulin fold {6}	STAT domain factors {6.2}		STAT1	STAT factors	MA0137.4	2.3e-230	STAT1	STAT	STAT1.H12CORE.0.P.B	0	NA	STAT	NA	1	0	STAT4	STAT factors	MA0518.2	3.61079e-09	STAT3	STAT	STAT3.H12CORE.0.P.B	7.17072e-10	STAT4	STAT	M08174	5.93878e-10	5.93878e-10		TRUE		TRUE
PEAKS040300	STAT1	P42225	Immunoglobulin fold {6}	STAT domain factors {6.2}		STAT1	STAT factors	MA0137.4	1.98e-266	STAT1	STAT	STAT1.H12CORE.0.P.B	0	NA	STAT	NA	1	0	STAT4	STAT factors	MA0518.2	1.49907e-09	STA5B	STAT	STA5B.H12CORE.0.P.B	1.4415e-09	STAT4	STAT	M08174	1.13449e-08	1.4415e-09		TRUE		TRUE
PEAKS040302	IRF1	P15314	Helix-turn-helix domains {3}	Tryptophan cluster factors {3.5}		IRF3	Interferon-regulatory factors	MA1418.2	0	IRF1	IRF	IRF1.H12CORE.0.P.B	0	NA	IRF	NA	1	0	IRF2	Interferon-regulatory factors	MA0051.2	5.56537e-08	IRF1	IRF	IRF1.H12CORE.0.P.B	5.83218e-10	IRF1	IRF	M09242	8.03522e-10	5.83218e-10		TRUE		TRUE
PEAKS040303	IRF1	P15314	Helix-turn-helix domains {3}	Tryptophan cluster factors {3.5}		IRF3	Interferon-regulatory factors	MA1418.2	0	IRF1	IRF	IRF1.H12CORE.0.P.B	0	NA	IRF	NA	1	0	IRF2	Interferon-regulatory factors	MA0051.2	9.11725e-08	IRF1	IRF	IRF1.H12CORE.0.P.B	4.29612e-09	IRF2	IRF	M09245	3.66068e-08	4.29612e-09		TRUE		TRUE
PEAKS040304	JUNB	P09450	Basic domains {1}	Basic leucine zipper factors (bZIP) {1.1}		NFE2	Jun-related	MA0841.2	0	JUND	Jun-related	JUND.H12CORE.0.PM.A	0	Fosl1	bZIP	M08821	0	0	BACH2	Jun-related	MA1101.3	2.76821e-07	NFE2	Jun-related	NFE2.H12CORE.1.SM.B	5.95705e-08	FOSL2	BZIP	M09494	1.47182e-08	1.47182e-08		TRUE		TRUE
PEAKS040305	JUNB	P09450	Basic domains {1}	Basic leucine zipper factors (bZIP) {1.1}		JUNB	Jun-related	MA0490.3	1.68e-189	JUND	Jun-related	JUND.H12CORE.0.PM.A	5.25e-185	NA	bZIP	NA	1	1.68e-189	JUN	Jun-related	MA0489.3	3.21865e-06	JUND	Jun-related	JUND.H12CORE.0.PM.A	6.43729e-06	FOSB	BZIP	M08814	6.4373e-06	3.21865e-06		TRUE		TRUE
PEAKS040306	JUNB	P09450	Basic domains {1}	Basic leucine zipper factors (bZIP) {1.1}		JUND	Jun-related	MA0491.3	8.63e-288	JUNB	Jun-related	JUNB.H12CORE.0.PM.A	4.95e-286	Batf	bZIP	M09495	7.5e-289	7.5e-289	JUND	Jun-related	MA0491.3	1.49012e-07	JUNB	Jun-related	JUNB.H12CORE.0.PM.A	1.66148e-06	FOSL2	BZIP	M08828	4.76837e-07	1.49012e-07		TRUE		TRUE
PEAKS040307	CEBPB	P28033	Basic domains {1}	Basic leucine zipper factors (bZIP) {1.1}		CEBPG	CEBP-related	MA0838.1	0	CEBPA	C/EBP-related	CEBPA.H12CORE.0.P.B	0	Cebpb	bZIP	M08841	0	0	CEBPA	CEBP-related	MA0102.5	1.38092e-09	CEBPA	C/EBP-related	CEBPA.H12CORE.0.P.B	6.48708e-14	CEBPB	BZIP	M08841	5.49316e-14	5.49316e-14		TRUE		TRUE
PEAKS040308	CEBPB	P28033	Basic domains {1}	Basic leucine zipper factors (bZIP) {1.1}		CEBPG	CEBP-related	MA0838.1	0	CEBPA	C/EBP-related	CEBPA.H12CORE.0.P.B	0	Cebpb	bZIP	M08841	0	0	CEBPA	CEBP-related	MA0102.5	1.84893e-08	CEBPA	C/EBP-related	CEBPA.H12CORE.0.P.B	1.8735e-15	CEBPB	BZIP	M08841	7.19425e-14	1.8735e-15		TRUE		TRUE
PEAKS040309	CEBPB	P28033	Basic domains {1}	Basic leucine zipper factors (bZIP) {1.1}		CEBPG	CEBP-related	MA0838.1	0	CEBPB	C/EBP-related	CEBPB.H12CORE.0.P.B	0	Cebpb	bZIP	M08841	0	0	CEBPA	CEBP-related	MA0102.5	3.63404e-09	CEBPA	C/EBP-related	CEBPA.H12CORE.0.P.B	2.60711e-16	CEBPB	BZIP	M08841	2.57492e-15	2.60711e-16		TRUE		TRUE
PEAKS040310	MYC	P01108	Basic domains {1}	Basic helix-loop-helix factors (bHLH) {1.2}		MYC	bHLH-ZIP	MA0147.4	1.22e-205	MYC	bHLH-ZIP	MYC.H12CORE.0.P.B	0	Myc	bHLH	M08751	0	0	MYCN	bHLH-ZIP	MA0104.5	1.90735e-06	MYC	bHLH-ZIP	MYC.H12CORE.0.P.B	1.90735e-06	MYCN	BHLH	M08768	9.53674e-07	9.53674e-07		TRUE		TRUE
PEAKS040311	MYC	P01108	Basic domains {1}	Basic helix-loop-helix factors (bHLH) {1.2}		MYC	bHLH-ZIP	MA0147.4	3.81e-239	MYC	bHLH-ZIP	MYC.H12CORE.0.P.B	4.97e-310	Max	bHLH	M08778	0	0	MYC	bHLH-ZIP	MA0147.4	8.58305e-06	MAX	bHLH-ZIP	MAX.H12CORE.2.S.C	1.90735e-06	MYC	BHLH	M09467	1.90735e-06	1.90735e-06		TRUE		TRUE
PEAKS040312	MYC	P01108	Basic domains {1}	Basic helix-loop-helix factors (bHLH) {1.2}		MYC	bHLH-ZIP	MA0147.4	5.2e-263	MYC	bHLH-ZIP	MYC.H12CORE.0.P.B	0	Max	bHLH	M08778	0	0	MNT	bHLH-ZIP	MA0825.2	1.08182e-05	MYCN	bHLH-ZIP	MYCN.H12CORE.0.PS.A	7.00219e-07	MAX	BHLH	M08778	2.17381e-06	7.00219e-07		TRUE		TRUE
PEAKS040313	MYC	P01108	Basic domains {1}	Basic helix-loop-helix factors (bHLH) {1.2}		MYC	bHLH-ZIP	MA0147.4	1.57e-267	MYC	bHLH-ZIP	MYC.H12CORE.0.P.B	0	Max	bHLH	M08778	0	0	MYCN	bHLH-ZIP	MA0104.5	6.03497e-07	MYC	bHLH-ZIP	MYC.H12CORE.0.P.B	1.73422e-08	MYCN	BHLH	M09476	7.63976e-10	7.63976e-10		TRUE		TRUE
PEAKS040314	MYC	P01108	Basic domains {1}	Basic helix-loop-helix factors (bHLH) {1.2}		MYC	bHLH-ZIP	MA0147.4	3.86e-277	MYC	bHLH-ZIP	MYC.H12CORE.0.P.B	0	Max	bHLH	M08778	0	0	MYC	bHLH-ZIP	MA0147.4	1.14441e-05	MYC	bHLH-ZIP	MYC.H12CORE.0.P.B	9.53674e-07	MYC	BHLH	M09467	4.76837e-07	4.76837e-07		TRUE		TRUE
PEAKS040325	CTCF	Q61164	Zinc-coordinating DNA-binding domains {2}	C2H2 zinc finger factors {2.3}		CTCF	More than 3 adjacent zinc fingers	MA0139.2	0	CTCF	More than 3 adjacent zinc fingers	CTCF.H12CORE.0.P.B	0	Ctcf	C2H2 ZF	M08966	0	0	CTCF	More than 3 adjacent zinc fingers	MA0139.2	2.28567e-13	CTCFL	More than 3 adjacent zinc fingers	CTCFL.H12CORE.0.P.B	1.22398e-16	CTCF	C2H2 ZF	M08966	8.04648e-20	8.04648e-20		TRUE		TRUE
PEAKS040331	CTCF	Q61164	Zinc-coordinating DNA-binding domains {2}	C2H2 zinc finger factors {2.3}		CTCF	More than 3 adjacent zinc fingers	MA0139.2	0	CTCF	More than 3 adjacent zinc fingers	CTCF.H12CORE.0.P.B	0	Ctcf	C2H2 ZF	M08966	0	0	CTCF	More than 3 adjacent zinc fingers	MA0139.2	1.32122e-16	CTCF	More than 3 adjacent zinc fingers	CTCF.H12CORE.0.P.B	2.80248e-20	CTCF	C2H2 ZF	M08966	2.74241e-21	2.74241e-21		TRUE		TRUE
PEAKS040332	CTCF	Q61164	Zinc-coordinating DNA-binding domains {2}	C2H2 zinc finger factors {2.3}		CTCF	More than 3 adjacent zinc fingers	MA0139.2	0	CTCF	More than 3 adjacent zinc fingers	CTCF.H12CORE.0.P.B	0	Ctcf	C2H2 ZF	M08966	0	0	CTCF	More than 3 adjacent zinc fingers	MA0139.2	3.45471e-18	CTCF	More than 3 adjacent zinc fingers	CTCF.H12CORE.0.P.B	6.50555e-23	CTCF	C2H2 ZF	M08966	3.38421e-23	3.38421e-23		TRUE		TRUE
PEAKS040337	CTCF	Q61164	Zinc-coordinating DNA-binding domains {2}	C2H2 zinc finger factors {2.3}		CTCF	More than 3 adjacent zinc fingers	MA0139.2	0	CTCF	More than 3 adjacent zinc fingers	CTCF.H12CORE.0.P.B	0	Ctcf	C2H2 ZF	M08966	0	0	CTCF	More than 3 adjacent zinc fingers	MA0139.2	4.79576e-14	CTCF	More than 3 adjacent zinc fingers	CTCF.H12CORE.0.P.B	5.55334e-17	CTCF	C2H2 ZF	M08966	1.04741e-19	1.04741e-19		TRUE		TRUE
PEAKS040338	CTCF	Q61164	Zinc-coordinating DNA-binding domains {2}	C2H2 zinc finger factors {2.3}		CTCF	More than 3 adjacent zinc fingers	MA0139.2	0	CTCF	More than 3 adjacent zinc fingers	CTCF.H12CORE.0.P.B	0	Ctcf	C2H2 ZF	M08966	0	0	CTCF	More than 3 adjacent zinc fingers	MA0139.2	3.1379e-16	CTCF	More than 3 adjacent zinc fingers	CTCF.H12CORE.0.P.B	1.29209e-19	CTCF	C2H2 ZF	M08966	2.63043e-21	2.63043e-21		TRUE		TRUE
PEAKS040339	CTCF	Q61164	Zinc-coordinating DNA-binding domains {2}	C2H2 zinc finger factors {2.3}		CTCF	More than 3 adjacent zinc fingers	MA0139.2	0	CTCF	More than 3 adjacent zinc fingers	CTCF.H12CORE.0.P.B	0	Ctcf	C2H2 ZF	M08966	0	0	CTCF	More than 3 adjacent zinc fingers	MA0139.2	5.37788e-15	CTCF	More than 3 adjacent zinc fingers	CTCF.H12CORE.0.P.B	1.75337e-17	CTCF	C2H2 ZF	M08966	1.48893e-21	1.48893e-21		TRUE		TRUE
PEAKS040340	CTCF	Q61164	Zinc-coordinating DNA-binding domains {2}	C2H2 zinc finger factors {2.3}		ZNF610	More than 3 adjacent zinc fingers	MA1713.2	2.19e-145	ZN350	More than 3 adjacent zinc fingers	ZN350.H12CORE.0.P.B	1.67e-134	Zfp105	C2H2 ZF	M00148	2.97e-148	2.97e-148	YY2	More than 3 adjacent zinc fingers	MA0748.3	0.00548151	ZN563	More than 3 adjacent zinc fingers	ZN563.H12CORE.1.P.C	0.00746958	MBTPS2	C2H2 ZF	M07855	0.0158566	0.00548151		TRUE		FALSE
PEAKS040341	CTCF	Q61164	Zinc-coordinating DNA-binding domains {2}	C2H2 zinc finger factors {2.3}		CTCF	More than 3 adjacent zinc fingers	MA0139.2	0	CTCF	More than 3 adjacent zinc fingers	CTCF.H12CORE.0.P.B	0	Ctcf	C2H2 ZF	M08966	0	0	CTCF	More than 3 adjacent zinc fingers	MA1930.2	4.99281e-18	CTCF	More than 3 adjacent zinc fingers	CTCF.H12CORE.0.P.B	2.95522e-16	CTCF	C2H2 ZF	M08966	6.47246e-18	4.99281e-18		TRUE		TRUE
PEAKS040342	CTCF	Q61164	Zinc-coordinating DNA-binding domains {2}	C2H2 zinc finger factors {2.3}		CTCF	More than 3 adjacent zinc fingers	MA0139.2	0	CTCF	More than 3 adjacent zinc fingers	CTCF.H12CORE.0.P.B	0	Ctcf	C2H2 ZF	M08966	0	0	CTCF	More than 3 adjacent zinc fingers	MA1930.2	8.92699e-20	CTCF	More than 3 adjacent zinc fingers	CTCF.H12CORE.0.P.B	5.68591e-17	CTCF	C2H2 ZF	M08966	8.95388e-17	8.92699e-20		TRUE		TRUE
PEAKS040348	MAFK	Q61827	Basic domains {1}	Basic leucine zipper factors (bZIP) {1.1}		MAFG	Maf-related	MA0659.4	0	MAFK	Maf-related	MAFK.H12CORE.0.PS.A	0	Mafg	bZIP	M08835	0	0	MAFA	Maf-related	MA1521.2	2.10668e-09	MAFK	Maf-related	MAFK.H12CORE.0.PS.A	7.19552e-15	MAFG	BZIP	M08835	7.3613e-17	7.3613e-17		TRUE		TRUE
PEAKS040349	BACH2	P97303	Basic domains {1}	Basic leucine zipper factors (bZIP) {1.1}		NFE2L2	Jun-related	MA0150.3	0	BACH1	Jun-related	BACH1.H12CORE.0.P.B	0	Bach2	bZIP	M08832	0	0	NFE2L2	Jun-related	MA0150.3	8.2897e-12	BACH1	Jun-related	BACH1.H12CORE.0.P.B	1.78191e-13	NFE2	BZIP	M08843	2.91271e-16	2.91271e-16		TRUE		TRUE
PEAKS040350	SPI1	P17433	Helix-turn-helix domains {3}	Tryptophan cluster factors {3.5}		SPIB	Ets-related	MA0081.3	0	SPIB	Ets-related	SPIB.H12CORE.0.P.B	0	Spi1	Ets	M00155	0	0	SPI1	Ets-related	MA0080.7	2.96011e-10	ETV6	Ets-related	ETV6.H12CORE.1.P.B	2.02575e-09	SPI1	ETS	M08027	2.30121e-09	2.96011e-10		TRUE		TRUE
PEAKS040351	SPI1	P17433	Helix-turn-helix domains {3}	Tryptophan cluster factors {3.5}		SPIB	Ets-related	MA0081.3	0	SPIB	Ets-related	SPIB.H12CORE.0.P.B	0	Spi1	Ets	M00155	0	0	SPI1	Ets-related	MA0080.7	4.21391e-11	SPI1	Ets-related	SPI1.H12CORE.0.P.B	5.91529e-10	SPI1	ETS	M08027	9.02215e-11	4.21391e-11		TRUE		TRUE
PEAKS040358	EBF1	Q07802	Immunoglobulin fold {6}	Rel homology region (RHR) factors {6.1}		EBF2	Early B-Cell Factor-related factors	MA1604.2	0	COE2	EBF-related	COE2.H12CORE.0.P.B	0	Ebf1	EBF1	M09045	0	0	EBF2	Early B-Cell Factor-related factors	MA1604.2	6.03961e-06	COE1	EBF-related	COE1.H12CORE.0.P.B	1.71863e-13	EBF3	EBF1	M09527	5.68434e-13	1.71863e-13		TRUE		TRUE
PEAKS040359	EBF1	Q07802	Immunoglobulin fold {6}	Rel homology region (RHR) factors {6.1}		EBF2	Early B-Cell Factor-related factors	MA1604.2	3.12e-296	COE2	EBF-related	COE2.H12CORE.0.P.B	0	Ebf1	EBF1	M09045	0	0	EBF1	Early B-Cell Factor-related factors	MA0154.5	1.56654e-06	COE3	EBF-related	COE3.H12CORE.0.P.B	1.01685e-07	EBF3	EBF1	M09045	8.42874e-07	1.01685e-07		TRUE		TRUE
PEAKS040400	FLI1	P26323	Helix-turn-helix domains {3}	Tryptophan cluster factors {3.5}		ELK4	Ets-related	MA0076.3	1.59e-210	FLI1	Ets-related	FLI1.H12CORE.0.PSM.A	1.75e-280	Erf	Ets	M09531	1.78e-295	1.78e-295	ERG	Ets-related	MA0474.4	1.01423e-08	ERG	Ets-related	ERG.H12CORE.0.P.B	9.72608e-14	ERG	ETS	M09081	1.53337e-11	9.72608e-14		TRUE		TRUE
PEAKS040401	ELF1	Q60775	Helix-turn-helix domains {3}	Tryptophan cluster factors {3.5}		ELK3	Ets-related	MA0759.3	0	ELF4	Ets-related	ELF4.H12CORE.0.PS.A	2e-287	Erf	Ets	M04741	0	0	ELF2	Ets-related	MA1483.3	3.97904e-12	ELF1	Ets-related	ELF1.H12CORE.0.PSM.A	1.73472e-16	ERF	ETS	M07947	7.11508e-20	7.11508e-20		TRUE		TRUE
PEAKS040402	ELF4	Q9Z2U4	Helix-turn-helix domains {3}	Tryptophan cluster factors {3.5}		ELK3	Ets-related	MA0759.3	3.47e-280	ELF1	Ets-related	ELF1.H12CORE.0.PSM.A	5.4e-294	Erf	Ets	M04741	0	0	ELF2	Ets-related	MA1483.3	9.9476e-12	ELF1	Ets-related	ELF1.H12CORE.0.PSM.A	6.93889e-17	ERF	ETS	M07947	1.54668e-18	1.54668e-18		TRUE		TRUE
PEAKS040403	ELF4	Q9Z2U4	Helix-turn-helix domains {3}	Tryptophan cluster factors {3.5}		ELK3	Ets-related	MA0759.3	0	ELK1	Ets-related	ELK1.H12CORE.0.PSM.A	1.26e-284	Erf	Ets	M04723	0	0	ELF2	Ets-related	MA1483.3	5.18646e-12	ELF1	Ets-related	ELF1.H12CORE.0.PSM.A	5.76485e-12	ERF	ETS	M09529	5.0354e-13	5.0354e-13		TRUE		TRUE
PEAKS040404	ELF4	Q9Z2U4	Helix-turn-helix domains {3}	Tryptophan cluster factors {3.5}		ELF2	Ets-related	MA1483.3	0	ELF1	Ets-related	ELF1.H12CORE.0.PSM.A	0	Erf	Ets	M04744	0	0	ELF2	Ets-related	MA1483.3	1.06937e-11	ELF1	Ets-related	ELF1.H12CORE.0.PSM.A	8.04912e-16	ERF	ETS	M09050	9.30246e-15	8.04912e-16		TRUE		TRUE
PEAKS040405	GABPA	Q00422	Helix-turn-helix domains {3}	Tryptophan cluster factors {3.5}		ELK3	Ets-related	MA0759.3	0	ELK4	Ets-related	ELK4.H12CORE.0.PSM.A	0	Erf	Ets	M04754	0	0	ELK4	Ets-related	MA0076.3	2.45564e-10	ETS2	Ets-related	ETS2.H12CORE.0.S.C	2.96946e-11	GABPA	ETS	M08113	3.83693e-13	3.83693e-13		TRUE		TRUE
PEAKS040406	GABPA	Q00422	Helix-turn-helix domains {3}	Tryptophan cluster factors {3.5}		ELK3	Ets-related	MA0759.3	0	ELK1	Ets-related	ELK1.H12CORE.0.PSM.A	0	Erf	Ets	M04730	0	0	ELK3	Ets-related	MA0759.3	2.61639e-09	ERG	Ets-related	ERG.H12CORE.0.P.B	1.38005e-12	ERF	ETS	M09051	1.9347e-12	1.38005e-12		TRUE		TRUE
PEAKS040407	GABPA	Q00422	Helix-turn-helix domains {3}	Tryptophan cluster factors {3.5}		ELK3	Ets-related	MA0759.3	0	ELK1	Ets-related	ELK1.H12CORE.0.PSM.A	0	Erf	Ets	M04730	0	0	ETV4	Ets-related	MA0764.4	2.94676e-10	ELK3	Ets-related	ELK3.H12CORE.0.PSM.A	1.40884e-09	ERF	ETS	M07955	2.08325e-12	2.08325e-12		TRUE		TRUE
PEAKS040408	SPI1	P17433	Helix-turn-helix domains {3}	Tryptophan cluster factors {3.5}		SPIB	Ets-related	MA0081.3	0	SPI1	Ets-related	SPI1.H12CORE.0.P.B	0	Spi1	Ets	M09065	0	0	SPI1	Ets-related	MA0080.7	3.51917e-09	SPI1	Ets-related	SPI1.H12CORE.0.P.B	1.84819e-12	SPI1	ETS	M09065	3.35055e-13	3.35055e-13		TRUE		TRUE
PEAKS040409	SPI1	P17433	Helix-turn-helix domains {3}	Tryptophan cluster factors {3.5}		SPIB	Ets-related	MA0081.3	0	SPI1	Ets-related	SPI1.H12CORE.0.P.B	0	Spi1	Ets	M09065	0	0	SPIB	Ets-related	MA0081.3	1.61537e-11	SPI1	Ets-related	SPI1.H12CORE.0.P.B	3.70643e-13	SPI1	ETS	M09065	7.41285e-13	3.70643e-13		TRUE		TRUE
PEAKS040412	CTCF	Q61164	Zinc-coordinating DNA-binding domains {2}	C2H2 zinc finger factors {2.3}		CTCF	More than 3 adjacent zinc fingers	MA0139.2	0	CTCF	More than 3 adjacent zinc fingers	CTCF.H12CORE.0.P.B	0	Ctcf	C2H2 ZF	M08966	0	0	CTCF	More than 3 adjacent zinc fingers	MA0139.2	5.48042e-19	CTCF	More than 3 adjacent zinc fingers	CTCF.H12CORE.0.P.B	6.74362e-20	CTCF	C2H2 ZF	M08022	2.72915e-19	6.74362e-20		TRUE		TRUE
PEAKS040413	CTCF	Q61164	Zinc-coordinating DNA-binding domains {2}	C2H2 zinc finger factors {2.3}		CTCF	More than 3 adjacent zinc fingers	MA0139.2	0	CTCF	More than 3 adjacent zinc fingers	CTCF.H12CORE.0.P.B	0	Ctcf	C2H2 ZF	M08966	0	0	CTCF	More than 3 adjacent zinc fingers	MA1930.2	6.20808e-19	CTCF	More than 3 adjacent zinc fingers	CTCF.H12CORE.0.P.B	4.59459e-21	CTCF	C2H2 ZF	M08966	3.5215e-19	4.59459e-21		TRUE		TRUE
PEAKS040414	CTCF	Q61164	Zinc-coordinating DNA-binding domains {2}	C2H2 zinc finger factors {2.3}		CTCF	More than 3 adjacent zinc fingers	MA0139.2	0	CTCF	More than 3 adjacent zinc fingers	CTCF.H12CORE.0.P.B	0	Ctcf	C2H2 ZF	M08966	0	0	CTCF	More than 3 adjacent zinc fingers	MA0139.2	6.10404e-19	CTCF	More than 3 adjacent zinc fingers	CTCF.H12CORE.0.P.B	3.48033e-22	CTCF	C2H2 ZF	M08022	3.29912e-20	3.48033e-22		TRUE		TRUE
PEAKS040450	FOXP3	Q99JB6	Helix-turn-helix domains {3}	Fork head / winged helix factors {3.3}		FOXO1	FOX	MA0480.3	7.97e-86	FOXP2	FOX	FOXP2.H12CORE.0.P.B	1.41e-84	Foxp3	Forkhead	M09101	2.77e-79	7.97e-86	FOXN1	FOX	MA1684.1	0.0775692	FOXH1	FOX	FOXH1.H12CORE.0.P.B	0.0571505	FOXH1	FORKHEAD	M09092	0.0708647	0.0571505		TRUE		FALSE
PEAKS040451	FOXP3	Q99JB6	Helix-turn-helix domains {3}	Fork head / winged helix factors {3.3}		FOXO1	FOX	MA0480.3	8.31e-103	FOXP2	FOX	FOXP2.H12CORE.0.P.B	1.4e-115	Foxp3	Forkhead	M09089	2.8e-104	1.4e-115	FOXN1	FOX	MA1684.1	0.09371	FOXP2	FOX	FOXP2.H12CORE.0.P.B	0.107812	FOXO1	FORKHEAD	M09547	0.148251	0.09371		TRUE		FALSE
PEAKS040452	DLX3	Q64205	Helix-turn-helix domains {3}	Homeo domain factors {3.1}		EN1	NK	MA0027.3	1.25e-106	DLX2	NK-related	DLX2.H12CORE.0.PSM.A	2.67e-92	Hoxb2	Homeodomain	M04956	2.61e-116	2.61e-116	NKX2-1	NK	MA1994.2	0.175424	VENTX	NK-related	VENTX.H12CORE.1.S.C	0.0703106	IRX1	HOMEODOMAIN	M02229	0.175657	0.0703106		TRUE		FALSE
PEAKS040453	SPI1	P17433	Helix-turn-helix domains {3}	Tryptophan cluster factors {3.5}		SPIB	Ets-related	MA0081.3	0	SPI1	Ets-related	SPI1.H12CORE.0.P.B	0	Spi1	Ets	M01475	0	0	SPIB	Ets-related	MA0081.3	6.70004e-11	SPI1	Ets-related	SPI1.H12CORE.0.P.B	9.93699e-13	SPI1	ETS	M09065	1.0248e-13	1.0248e-13		TRUE		TRUE
PEAKS040474	HNF4A	P49698	Zinc-coordinating DNA-binding domains {2}	Nuclear receptors with C4 zinc fingers {2.1}		HNF4G	RXR-related receptors (NR2)	MA0484.3	1.01e-217	HNF4A	RXR-related receptors	HNF4A.H12CORE.0.PSM.A	0	Nr6a1	Nuclear receptor	M09268	0	0	HNF4A	RXR-related receptors (NR2)	MA0114.5	6.20424e-08	HNF4A	RXR-related receptors	HNF4A.H12CORE.0.PSM.A	1.79532e-08	NR6A1	NUCLEAR RECEPTOR	M08219	1.21379e-10	1.21379e-10		TRUE		TRUE
PEAKS040475	HNF4A	P49698	Zinc-coordinating DNA-binding domains {2}	Nuclear receptors with C4 zinc fingers {2.1}		HNF4G	RXR-related receptors (NR2)	MA0484.3	0	HNF4A	RXR-related receptors	HNF4A.H12CORE.0.PSM.A	0	Nr6a1	Nuclear receptor	M09308	0	0	HNF4A	RXR-related receptors (NR2)	MA0114.5	3.54079e-07	HNF4A	RXR-related receptors	HNF4A.H12CORE.0.PSM.A	2.70581e-09	NR6A1	NUCLEAR RECEPTOR	M08219	1.73638e-10	1.73638e-10		TRUE		TRUE
PEAKS040476	HNF4G	Q9WUU6	Zinc-coordinating DNA-binding domains {2}	Nuclear receptors with C4 zinc fingers {2.1}		HNF4G	RXR-related receptors (NR2)	MA0484.3	1.43e-223	HNF4A	RXR-related receptors	HNF4A.H12CORE.0.PSM.A	0	Nr6a1	Nuclear receptor	M09268	0	0	NR2F6	RXR-related receptors (NR2)	MA0677.2	1.95561e-07	RXRB	RXR-related receptors	RXRB.H12CORE.0.P.C	1.65407e-09	NR6A1	NUCLEAR RECEPTOR	M08219	2.05132e-13	2.05132e-13		TRUE		TRUE
PEAKS040478	SPI1	P17433	Helix-turn-helix domains {3}	Tryptophan cluster factors {3.5}		SPIB	Ets-related	MA0081.3	0	SPI1	Ets-related	SPI1.H12CORE.0.P.B	0	Spi1	Ets	M09065	0	0	SPI1	Ets-related	MA0080.7	3.94194e-08	SPI1	Ets-related	SPI1.H12CORE.0.P.B	1.20457e-10	SPI1	ETS	M09065	2.50997e-11	2.50997e-11		TRUE		TRUE
PEAKS040479	SPI1	P17433	Helix-turn-helix domains {3}	Tryptophan cluster factors {3.5}		SPIB	Ets-related	MA0081.3	0	SPI1	Ets-related	SPI1.H12CORE.0.P.B	0	Spi1	Ets	M09065	0	0	SPI1	Ets-related	MA0080.7	9.30684e-10	SPI1	Ets-related	SPI1.H12CORE.0.P.B	6.15686e-14	SPIB	ETS	M09068	1.96915e-13	6.15686e-14		TRUE		TRUE
PEAKS040480	RUNX1	Q03347	Immunoglobulin fold {6}	Runt domain factors {6.4}		RUNX2	Runt-related factors	MA0511.2	3.19e-52	RUNX3	Runt-related	RUNX3.H12CORE.2.S.B	6.74e-51	Runx2	Runt	M01307	3.98e-34	3.19e-52	RUNX1	Runt-related factors	MA0002.3	0.12616	RUNX2	Runt-related	RUNX2.H12CORE.2.M.C	0.125904	RUNX3	RUNT	M09374	0.308711	0.125904		TRUE		FALSE
PEAKS040481	RUNX1	Q03347	Immunoglobulin fold {6}	Runt domain factors {6.4}		RUNX2	Runt-related factors	MA0511.2	1.31e-38	RUNX3	Runt-related	RUNX3.H12CORE.2.S.B	7.14e-33	Runx2	Runt	M01307	6.8e-32	1.31e-38	RUNX1	Runt-related factors	MA0002.3	0.0356061	RUNX2	Runt-related	RUNX2.H12CORE.2.M.C	0.0412015	RUNX3	RUNT	M09374	0.0981	0.0356061		TRUE		FALSE
PEAKS040491	SATB1	Q60611	Helix-turn-helix domains {3}	Homeo domain factors {3.1}		NA	HD-CUT	NA	1	SATB1	HD-CUT	SATB1.H12CORE.0.P.B	0.00212	Spi1	CUT,Homeodomain	NA	1	0.00212	ONECUT1	HD-CUT	MA0679.3	0.630704	CUX1	HD-CUT	CUX1.H12CORE.2.P.C	0.234514	ONECUT3	CUT,HOMEODOMAIN	M06472	0.884747	0.234514		TRUE		FALSE
PEAKS040492	SATB1	Q60611	Helix-turn-helix domains {3}	Homeo domain factors {3.1}		NA	HD-CUT	NA	1	NA	HD-CUT	NA	1	Spi1	CUT,Homeodomain	NA	1	1	ONECUT1	HD-CUT	MA0679.3	0.848769	CUX1	HD-CUT	CUX1.H12CORE.2.P.C	0.0638927	ONECUT3	CUT,HOMEODOMAIN	M04676	0.899427	0.0638927		TRUE		FALSE
PEAKS040493	SATB1	Q60611	Helix-turn-helix domains {3}	Homeo domain factors {3.1}		NA	HD-CUT	NA	1	NA	HD-CUT	NA	1	Spi1	CUT,Homeodomain	NA	1	1	ONECUT3	HD-CUT	MA0757.2	0.847864	CUX1	HD-CUT	CUX1.H12CORE.2.P.C	0.0864526	ONECUT3	CUT,HOMEODOMAIN	M02944	0.959003	0.0864526		TRUE		FALSE
PEAKS040494	SATB1	Q60611	Helix-turn-helix domains {3}	Homeo domain factors {3.1}		NA	HD-CUT	NA	1	SATB1	HD-CUT	SATB1.H12CORE.0.P.B	7.63e-05	Onecut2	CUT,Homeodomain	M01905	0.000754	7.63e-05	ONECUT1	HD-CUT	MA0679.3	0.810865	CUX1	HD-CUT	CUX1.H12CORE.2.P.C	0.0566156	ONECUT3	CUT,HOMEODOMAIN	M02944	0.91967	0.0566156		TRUE		FALSE
PEAKS040508	PROX1	P48437	Helix-turn-helix domains {3}	Homeo domain factors {3.1}		NA	HD-PROS factors	NA	1	NA	HD-PROS	NA	1	Ctcf	Prospero	NA	1	1	PROX1	HD-PROS factors	MA0794.1	0.854806	PROX1	HD-PROS	PROX1.H12CORE.0.SM.B	0.664942	PROX1	PROSPERO	M05691	0.847288	0.664942		TRUE		FALSE
PEAKS040509	PROX1	P48437	Helix-turn-helix domains {3}	Homeo domain factors {3.1}		NA	HD-PROS factors	NA	1	NA	HD-PROS	NA	1	Ctcf	Prospero	NA	1	1	PROX1	HD-PROS factors	MA0794.1	0.870045	PROX1	HD-PROS	PROX1.H12CORE.0.SM.B	0.546711	PROX1	PROSPERO	M05691	0.853677	0.546711		TRUE		FALSE
PEAKS040510	PROX1	P48437	Helix-turn-helix domains {3}	Homeo domain factors {3.1}		NA	HD-PROS factors	NA	1	NA	HD-PROS	NA	1	Gmeb1	Prospero	NA	1	1	PROX1	HD-PROS factors	MA0794.1	0.946439	PROX1	HD-PROS	PROX1.H12CORE.0.SM.B	0.625139	PROX1	PROSPERO	M05691	0.864457	0.625139		TRUE		FALSE
PEAKS040511	HNF4A	P49698	Zinc-coordinating DNA-binding domains {2}	Nuclear receptors with C4 zinc fingers {2.1}		HNF4A	RXR-related receptors (NR2)	MA0114.5	1.98e-185	HNF4G	RXR-related receptors	HNF4G.H12CORE.0.P.B	2.69e-305	Nr6a1	Nuclear receptor	M09268	0	0	HNF4G	RXR-related receptors (NR2)	MA0484.3	1.42106e-05	HNF4A	RXR-related receptors	HNF4A.H12CORE.0.PSM.A	4.28817e-11	HNF4A	NUCLEAR RECEPTOR	M09308	1.35408e-11	1.35408e-11		TRUE		TRUE
PEAKS040603	PPARG	P37238	Zinc-coordinating DNA-binding domains {2}	Nuclear receptors with C4 zinc fingers {2.1}		THRB	Thyroid hormone receptor-related factors (NR1)	MA1574.2	3.51e-112	PPARG	Thyroid hormone receptor-related	PPARG.H12CORE.0.P.B	0	Nr6a1	Nuclear receptor	M09295	3.84e-294	0	THRB	Thyroid hormone receptor-related factors (NR1)	MA1574.2	1.81715e-09	PPARG	Thyroid hormone receptor-related	PPARG.H12CORE.0.P.B	1.02878e-19	PPARD	NUCLEAR RECEPTOR	M09295	4.22759e-19	1.02878e-19		TRUE		TRUE
PEAKS040612	AIRE	Q9Z0E3	α-Helices exposed by β-structures {5}	SAND domain factors {5.3}		NA		NA	1	NA		NA	1	Gmeb1	SAND	M00190	9.92e-16	9.92e-16	NA	NA	NA	1	NA	NA	NA	1	SP110	SAND	M02464	0.106943	0.106943		TRUE		FALSE
PEAKS040615	PPARG	P37238	Zinc-coordinating DNA-binding domains {2}	Nuclear receptors with C4 zinc fingers {2.1}		THRB	Thyroid hormone receptor-related factors (NR1)	MA1574.2	3.32e-114	PPARG	Thyroid hormone receptor-related	PPARG.H12CORE.0.P.B	1.55e-298	Nr6a1	Nuclear receptor	M09295	2.41e-285	1.55e-298	THRB	Thyroid hormone receptor-related factors (NR1)	MA1574.2	1.88662e-09	PPARG	Thyroid hormone receptor-related	PPARG.H12CORE.0.P.B	2.65194e-20	PPARD	NUCLEAR RECEPTOR	M09295	6.72763e-20	2.65194e-20		TRUE		TRUE
PEAKS040666	CTCF	Q61164	Zinc-coordinating DNA-binding domains {2}	C2H2 zinc finger factors {2.3}		CTCF	More than 3 adjacent zinc fingers	MA0139.2	0	CTCF	More than 3 adjacent zinc fingers	CTCF.H12CORE.0.P.B	0	Ctcf	C2H2 ZF	M08966	0	0	CTCF	More than 3 adjacent zinc fingers	MA0139.2	4.03111e-17	CTCF	More than 3 adjacent zinc fingers	CTCF.H12CORE.0.P.B	5.18146e-21	CTCF	C2H2 ZF	M08966	8.39982e-19	5.18146e-21		TRUE		TRUE
PEAKS040667	CTCF	Q61164	Zinc-coordinating DNA-binding domains {2}	C2H2 zinc finger factors {2.3}		CTCF	More than 3 adjacent zinc fingers	MA0139.2	0	CTCF	More than 3 adjacent zinc fingers	CTCF.H12CORE.0.P.B	0	Ctcf	C2H2 ZF	M08966	0	0	CTCF	More than 3 adjacent zinc fingers	MA1930.2	4.46972e-22	CTCF	More than 3 adjacent zinc fingers	CTCF.H12CORE.0.P.B	6.55453e-18	CTCF	C2H2 ZF	M08966	6.13078e-17	4.46972e-22		TRUE		TRUE
PEAKS040668	BCL11B	Q99PV8	Zinc-coordinating DNA-binding domains {2}	C2H2 zinc finger factors {2.3}		ZBTB2	Factors with multiple dispersed zinc fingers	MA2340.1	6.74e-38	NA		NA	1	Zfp105	C2H2 ZF	M00148	3.58e-35	6.74e-38	ZBTB2	Factors with multiple dispersed zinc fingers	MA2340.1	1.31949e-07	NA	NA	NA	1	BCL11A	C2H2 ZF	M08881	0.000322667	1.31949e-07		TRUE		TRUE
PEAKS040670	RELA	Q04207	Immunoglobulin fold {6}	Rel homology region (RHR) factors {6.1}		REL	NF-kappaB-related factors	MA0101.1	1.02e-169	TF65	NFkappaB-related	TF65.H12CORE.0.P.B	1.79e-216	Rela	Rel	M08039	2.83e-207	1.79e-216	RELA	NF-kappaB-related factors	MA0107.1	3.74743e-10	TF65	NFkappaB-related	TF65.H12CORE.0.P.B	2.16603e-12	RELA	REL	M08039	2.20808e-12	2.16603e-12		TRUE		TRUE
PEAKS040671	RELA	Q04207	Immunoglobulin fold {6}	Rel homology region (RHR) factors {6.1}		REL	NF-kappaB-related factors	MA0101.1	1.05e-162	TF65	NFkappaB-related	TF65.H12CORE.0.P.B	2.43e-199	Rela	Rel	M09355	1.92e-208	1.92e-208	RELA	NF-kappaB-related factors	MA0107.1	1.09016e-10	TF65	NFkappaB-related	TF65.H12CORE.0.P.B	1.19769e-11	RELA	REL	M09355	4.74265e-11	1.19769e-11		TRUE		TRUE
PEAKS040678	BHLHE41	Q99PV5	Basic domains {1}	Basic helix-loop-helix factors (bHLH) {1.2}		BHLHE40	Hairy-related factors	MA0464.3	8.25e-295	BHE40	Hairy-related	BHE40.H12CORE.0.PSM.A	0	Bhlhe40	bHLH	M02818	0	0	BHLHE40	Hairy-related factors	MA0464.3	1.90735e-06	BHE40	Hairy-related	BHE40.H12CORE.1.S.C	1.90735e-06	ARNT	BHLH	M01719	9.53674e-07	9.53674e-07		TRUE		TRUE
PEAKS040679	BHLHE41	Q99PV5	Basic domains {1}	Basic helix-loop-helix factors (bHLH) {1.2}		BHLHE40	Hairy-related factors	MA0464.3	2.97e-297	BHE40	Hairy-related	BHE40.H12CORE.0.PSM.A	0	Bhlhe40	bHLH	M02818	0	0	BHLHE40	Hairy-related factors	MA0464.3	4.65136e-08	BHE40	Hairy-related	BHE40.H12CORE.1.S.C	2.58409e-10	ARNT	BHLH	M01719	3.49929e-10	2.58409e-10		TRUE		TRUE
PEAKS040740	ESR1	P19785	Zinc-coordinating DNA-binding domains {2}	Nuclear receptors with C4 zinc fingers {2.1}		PGR	Steroid hormone receptors (NR3)	MA2323.1	1.15e-06	ANDR	Steroid hormone receptors	ANDR.H12CORE.2.P.B	3.39e-05	Nr1h5	Nuclear receptor	M00367	1.77e-17	1.77e-17	ESR2	Steroid hormone receptors (NR3)	MA0258.2	0.0015866	ESR1	Steroid hormone receptors	ESR1.H12CORE.1.P.B	0.000656313	PPARD	NUCLEAR RECEPTOR	M02393	0.00104594	0.000656313		TRUE		TRUE
PEAKS040741	ESR1	P19785	Zinc-coordinating DNA-binding domains {2}	Nuclear receptors with C4 zinc fingers {2.1}		PGR	Steroid hormone receptors (NR3)	MA2323.1	1.66e-06	ESR2	Steroid hormone receptors	ESR2.H12CORE.1.P.B	4.05e-09	Ppard	Nuclear receptor	M05612	8.6e-23	8.6e-23	AR	Steroid hormone receptors (NR3)	MA0007.4	0.21125	ANDR	Steroid hormone receptors	ANDR.H12CORE.1.S.C	0.0422808	NR2E3	NUCLEAR RECEPTOR	M02708	0.0485385	0.0422808		TRUE		FALSE
PEAKS040779	IRF1	P15314	Helix-turn-helix domains {3}	Tryptophan cluster factors {3.5}		IRF7	Interferon-regulatory factors	MA0772.2	0	IRF2	IRF	IRF2.H12CORE.0.PSM.A	0	Irf1	IRF	M09242	0	0	IRF1	Interferon-regulatory factors	MA0050.4	2.16289e-09	IRF1	IRF	IRF1.H12CORE.0.P.B	1.81637e-13	IRF1	IRF	M09242	5.20315e-16	5.20315e-16		TRUE		TRUE
PEAKS040781	IRF4	Q64287	Helix-turn-helix domains {3}	Tryptophan cluster factors {3.5}		IRF1	Interferon-regulatory factors	MA0050.4	1.23e-07	IRF8	IRF	IRF8.H12CORE.2.SM.B	2.04e-23	Irf4	IRF	M00175	7.06e-27	7.06e-27	IRF1	Interferon-regulatory factors	MA0050.4	0.560381	IRF5	IRF	IRF5.H12CORE.1.S.B	0.540908	IRF4	IRF	M09243	0.725115	0.540908		TRUE		FALSE
PEAKS040782	IRF4	Q64287	Helix-turn-helix domains {3}	Tryptophan cluster factors {3.5}		IRF1	Interferon-regulatory factors	MA0050.4	4.04e-15	IRF8	IRF	IRF8.H12CORE.2.SM.B	4.59e-24	Irf4	IRF	M00175	5.34e-38	5.34e-38	IRF1	Interferon-regulatory factors	MA0050.4	0.636445	IRF4	IRF	IRF4.H12CORE.0.P.B	0.58405	IRF9	IRF	M00173	0.229566	0.229566		TRUE		FALSE
PEAKS040783	STAT1	P42225	Immunoglobulin fold {6}	STAT domain factors {6.2}		STAT2	STAT factors	MA1623.2	1.02e-06	STAT1	STAT	STAT1.H12CORE.1.P.B	1.04e-08	Stat1	STAT	M09422	8.29e-13	8.29e-13	STAT6	STAT factors	MA0520.2	0.0483974	STAT3	STAT	STAT3.H12CORE.0.P.B	0.0408535	STAT4	STAT	M09424	0.0569092	0.0408535		TRUE		FALSE
PEAKS040784	STAT1	P42225	Immunoglobulin fold {6}	STAT domain factors {6.2}		STAT4	STAT factors	MA0518.2	1.69e-36	STAT1	STAT	STAT1.H12CORE.0.P.B	6.36e-54	Stat4	STAT	M08174	1.43e-42	6.36e-54	STAT2	STAT factors	MA1623.2	1.83803e-06	STAT2	STAT	STAT2.H12CORE.0.P.B	3.0574e-08	STAT1	STAT	M09422	2.85491e-09	2.85491e-09		TRUE		TRUE
PEAKS040785	STAT1	P42225	Immunoglobulin fold {6}	STAT domain factors {6.2}		STAT2	STAT factors	MA1623.2	4.92e-05	STAT2	STAT	STAT2.H12CORE.0.P.B	1.64e-17	Stat2	STAT	M09423	4.93e-16	1.64e-17	STAT2	STAT factors	MA1623.2	0.0166308	STAT1	STAT	STAT1.H12CORE.0.P.B	0.0159836	STAT4	STAT	M09424	0.0342429	0.0159836		TRUE		FALSE
PEAKS040786	STAT2	Q9WVL2	Immunoglobulin fold {6}	STAT domain factors {6.2}		STAT5B	STAT factors	MA1625.2	3.98e-18	STA5A	STAT	STA5A.H12CORE.0.P.B	5.16e-19	Stat1	STAT	M09422	4.05e-25	4.05e-25	STAT1	STAT factors	MA0137.4	0.0320093	STAT6	STAT	STAT6.H12CORE.0.P.B	0.00668105	STAT3	STAT	M09419	0.0011143	0.0011143		TRUE		FALSE
PEAKS040787	STAT2	Q9WVL2	Immunoglobulin fold {6}	STAT domain factors {6.2}		STAT2	STAT factors	MA1623.2	3.72e-29	STAT2	STAT	STAT2.H12CORE.0.P.B	5.43e-19	Stat2	STAT	M09423	2.16e-25	3.72e-29	STAT4	STAT factors	MA0518.2	0.0702292	STAT6	STAT	STAT6.H12CORE.0.P.B	0.00332877	STAT3	STAT	M09419	0.00156862	0.00156862		TRUE		FALSE
PEAKS040788	STAT2	Q9WVL2	Immunoglobulin fold {6}	STAT domain factors {6.2}		STAT2	STAT factors	MA1623.2	9.04e-21	STA5A	STAT	STA5A.H12CORE.0.P.B	7.94e-20	Stat6	STAT	M09418	1.02e-26	1.02e-26	STAT1	STAT factors	MA0137.4	0.0364317	STAT1	STAT	STAT1.H12CORE.0.P.B	0.00520865	STAT3	STAT	M09419	0.0069335	0.00520865		TRUE		FALSE
PEAKS040789	STAT1	P42225	Immunoglobulin fold {6}	STAT domain factors {6.2}		STAT2	STAT factors	MA1623.2	2.91e-09	STAT2	STAT	STAT2.H12CORE.0.P.B	4.66e-14	Stat2	STAT	M09423	5.09e-18	5.09e-18	STAT2	STAT factors	MA1623.2	0.01467	STAT1	STAT	STAT1.H12CORE.1.P.B	0.0443773	STAT2	STAT	M09423	0.0550578	0.01467		TRUE		FALSE
PEAKS040790	STAT1	P42225	Immunoglobulin fold {6}	STAT domain factors {6.2}		STAT2	STAT factors	MA1623.2	1.72e-12	STAT2	STAT	STAT2.H12CORE.0.P.B	7.16e-20	Stat2	STAT	M09423	5.68e-20	5.68e-20	STAT2	STAT factors	MA1623.2	0.00159227	STAT2	STAT	STAT2.H12CORE.0.P.B	0.000434471	STAT1	STAT	M09422	0.000695168	0.000434471		FALSE		FALSE
PEAKS040791	STAT1	P42225	Immunoglobulin fold {6}	STAT domain factors {6.2}		STAT2	STAT factors	MA1623.2	0.000193	STAT1	STAT	STAT1.H12CORE.1.P.B	3.7e-09	Stat1	STAT	M09422	2.85e-09	2.85e-09	STAT2	STAT factors	MA1623.2	0.00159227	STAT2	STAT	STAT2.H12CORE.0.P.B	0.00246015	STAT1	STAT	M09422	0.00393713	0.00159227		TRUE		FALSE
PEAKS040792	STAT2	Q9WVL2	Immunoglobulin fold {6}	STAT domain factors {6.2}		STAT3	STAT factors	MA0144.3	3.81e-23	STA5A	STAT	STA5A.H12CORE.0.P.B	3.72e-20	Stat1	STAT	M09422	6.52e-31	6.52e-31	STAT4	STAT factors	MA0518.2	0.0272472	STAT3	STAT	STAT3.H12CORE.0.P.B	0.00341076	STAT3	STAT	M09419	0.000845493	0.000845493		TRUE		TRUE
PEAKS040793	STAT2	Q9WVL2	Immunoglobulin fold {6}	STAT domain factors {6.2}		STAT3	STAT factors	MA0144.3	1.85e-17	STAT2	STAT	STAT2.H12CORE.0.P.B	8.47e-15	Stat6	STAT	M09418	4.89e-18	4.89e-18	STAT1	STAT factors	MA0137.4	0.0331821	STAT1	STAT	STAT1.H12CORE.0.P.B	0.00521396	STAT3	STAT	M09419	0.00594215	0.00521396		TRUE		FALSE
PEAKS040794	STAT2	Q9WVL2	Immunoglobulin fold {6}	STAT domain factors {6.2}		STAT3	STAT factors	MA0144.3	8.77e-21	STAT6	STAT	STAT6.H12CORE.0.P.B	3.44e-15	Stat6	STAT	M09418	3.12e-26	3.12e-26	STAT4	STAT factors	MA0518.2	0.0813984	STAT1	STAT	STAT1.H12CORE.0.P.B	0.00419069	STAT3	STAT	M09419	0.0017385	0.0017385		TRUE		FALSE
PEAKS040795	TBX21	Q9JKD8	Immunoglobulin fold {6}	T-Box factors {6.5}		TBX21	TBrain-related factors	MA0690.3	2.33e-79	EOMES	TBrain-related	EOMES.H12CORE.0.PSM.A	4.07e-74	Tbx21	T-box	M09428	1.7e-77	2.33e-79	EOMES	TBrain-related factors	MA0800.2	0.192784	EOMES	TBrain-related	EOMES.H12CORE.0.PSM.A	0.246394	TBX15	T-BOX	M05816	0.267835	0.192784		TRUE		FALSE
PEAKS040796	TBX21	Q9JKD8	Immunoglobulin fold {6}	T-Box factors {6.5}		TBR1	TBrain-related factors	MA0802.2	2.07e-147	TBX21	TBrain-related	TBX21.H12CORE.0.PSM.A	1.13e-134	Tbx18	T-box	M03567	3e-139	2.07e-147	EOMES	TBrain-related factors	MA0800.2	8.00937e-08	EOMES	TBrain-related	EOMES.H12CORE.0.PSM.A	4.20958e-07	TBX10	T-BOX	M03572	2.23517e-08	2.23517e-08		TRUE		TRUE
PEAKS040810	AHR	P30561	Basic domains {1}	Basic helix-loop-helix factors (bHLH) {1.2}		NA		NA	1	AHR	PAS	AHR.H12CORE.0.P.B	0	Ahr	bHLH	M08747	0	0	NA	NA	NA	1	AHR	PAS	AHR.H12CORE.0.P.B	1.49012e-07	AHR	BHLH	M08747	2.4259e-05	1.49012e-07		TRUE		TRUE
PEAKS040811	AHR	P30561	Basic domains {1}	Basic helix-loop-helix factors (bHLH) {1.2}		NA		NA	1	AHR	PAS	AHR.H12CORE.0.P.B	0	Ahr	bHLH	M08747	0	0	NA	NA	NA	1	AHR	PAS	AHR.H12CORE.0.P.B	1.49012e-07	AHR	BHLH	M08747	2.40057e-05	1.49012e-07		TRUE		TRUE
PEAKS040812	AHR	P30561	Basic domains {1}	Basic helix-loop-helix factors (bHLH) {1.2}		NA		NA	1	AHR	PAS	AHR.H12CORE.0.P.B	0	Ahr	bHLH	M08747	0	0	NA	NA	NA	1	AHR	PAS	AHR.H12CORE.0.P.B	5.21541e-08	AHR	BHLH	M08747	2.69533e-05	5.21541e-08		TRUE		TRUE
PEAKS040813	AHR	P30561	Basic domains {1}	Basic helix-loop-helix factors (bHLH) {1.2}		NA		NA	1	AHR	PAS	AHR.H12CORE.0.P.B	0	Ahr	bHLH	M08747	0	0	NA	NA	NA	1	AHR	PAS	AHR.H12CORE.0.P.B	6.51926e-08	AHR	BHLH	M08747	2.59633e-05	6.51926e-08		TRUE		TRUE
PEAKS040814	AHR	P30561	Basic domains {1}	Basic helix-loop-helix factors (bHLH) {1.2}		NA		NA	1	AHR	PAS	AHR.H12CORE.0.P.B	0	Ahr	bHLH	M08747	0	0	NA	NA	NA	1	AHR	PAS	AHR.H12CORE.0.P.B	4.64076e-10	AHR	BHLH	M08747	0.000155654	4.64076e-10		TRUE		TRUE
PEAKS040815	AHR	P30561	Basic domains {1}	Basic helix-loop-helix factors (bHLH) {1.2}		NA		NA	1	AHR	PAS	AHR.H12CORE.0.P.B	0	Ahr	bHLH	M08747	0	0	NA	NA	NA	1	AHR	PAS	AHR.H12CORE.0.P.B	1.49012e-07	AHR	BHLH	M08747	1.95205e-05	1.49012e-07		TRUE		TRUE
PEAKS040818	AHR	P30561	Basic domains {1}	Basic helix-loop-helix factors (bHLH) {1.2}		NA		NA	1	AHR	PAS	AHR.H12CORE.0.P.B	0	Ahr	bHLH	M08747	0	0	NA	NA	NA	1	AHR	PAS	AHR.H12CORE.0.P.B	1.49012e-07	AHR	BHLH	M08747	2.20089e-05	1.49012e-07		TRUE		TRUE
PEAKS040888	JUNB	P09450	Basic domains {1}	Basic leucine zipper factors (bZIP) {1.1}		JUN	Jun-related	MA0489.3	1.81e-261	JUNB	Jun-related	JUNB.H12CORE.0.PM.A	2.3e-243	Batf	bZIP	M09495	8.99e-270	8.99e-270	JUND	Jun-related	MA0491.3	5.41486e-07	NFE2	Jun-related	NFE2.H12CORE.1.SM.B	1.5873e-07	BATF	BZIP	M09495	5.02521e-07	1.5873e-07		TRUE		TRUE
PEAKS040889	JUNB	P09450	Basic domains {1}	Basic leucine zipper factors (bZIP) {1.1}		JUN	Jun-related	MA0489.3	1.27e-266	JUNB	Jun-related	JUNB.H12CORE.0.PM.A	1.08e-269	Batf	bZIP	M09495	3.22e-280	3.22e-280	JUNB	Jun-related	MA0490.3	1.36064e-08	JUNB	Jun-related	JUNB.H12CORE.0.PM.A	1.33854e-08	FOSB	BZIP	M08814	3.21753e-09	3.21753e-09		TRUE		TRUE
PEAKS040890	JUND	P15066	Basic domains {1}	Basic leucine zipper factors (bZIP) {1.1}		JUNB	Jun-related	MA0490.3	0	JUNB	Jun-related	JUNB.H12CORE.0.PM.A	0	Batf	bZIP	M09495	0	0	JUN	Jun-related	MA0489.3	4.29153e-06	JUND	Jun-related	JUND.H12CORE.0.PM.A	2.86102e-06	FOSB	BZIP	M08814	1.43051e-06	1.43051e-06		TRUE		TRUE
PEAKS040891	JUND	P15066	Basic domains {1}	Basic leucine zipper factors (bZIP) {1.1}		JUND	Jun-related	MA0491.3	0	JUNB	Jun-related	JUNB.H12CORE.0.PM.A	0	Batf	bZIP	M09495	0	0	BACH1	Jun-related	MA1633.2	1.55567e-05	JUND	Jun-related	JUND.H12CORE.0.PM.A	6.13926e-06	JUND	BZIP	M01822	6.5416e-06	6.13926e-06		TRUE		TRUE
PEAKS040913	RUNX1	Q03347	Immunoglobulin fold {6}	Runt domain factors {6.4}		RUNX2	Runt-related factors	MA0511.2	3.14e-136	RUNX3	Runt-related	RUNX3.H12CORE.2.S.B	1.74e-138	Runx2	Runt	M01307	1.05e-130	1.74e-138	RUNX1	Runt-related factors	MA0002.3	2.52394e-07	RUNX3	Runt-related	RUNX3.H12CORE.0.P.B	1.09338e-09	RUNX3	RUNT	M09374	1.01099e-08	1.09338e-09		TRUE		TRUE
PEAKS040940	CTCF	Q61164	Zinc-coordinating DNA-binding domains {2}	C2H2 zinc finger factors {2.3}		CTCF	More than 3 adjacent zinc fingers	MA0139.2	0	CTCF	More than 3 adjacent zinc fingers	CTCF.H12CORE.0.P.B	0	Ctcf	C2H2 ZF	M08966	0	0	CTCF	More than 3 adjacent zinc fingers	MA0139.2	7.25035e-19	CTCF	More than 3 adjacent zinc fingers	CTCF.H12CORE.0.P.B	1.08898e-18	CTCF	C2H2 ZF	M08022	1.29671e-18	7.25035e-19		TRUE		TRUE
PEAKS040941	CTCF	Q61164	Zinc-coordinating DNA-binding domains {2}	C2H2 zinc finger factors {2.3}		CTCF	More than 3 adjacent zinc fingers	MA0139.2	0	CTCF	More than 3 adjacent zinc fingers	CTCF.H12CORE.0.P.B	0	Ctcf	C2H2 ZF	M08966	0	0	CTCF	More than 3 adjacent zinc fingers	MA0139.2	7.03141e-19	CTCF	More than 3 adjacent zinc fingers	CTCF.H12CORE.0.P.B	6.88176e-19	CTCF	C2H2 ZF	M08022	1.16643e-18	6.88176e-19		TRUE		TRUE
PEAKS040942	CTCF	Q61164	Zinc-coordinating DNA-binding domains {2}	C2H2 zinc finger factors {2.3}		CTCF	More than 3 adjacent zinc fingers	MA0139.2	0	CTCF	More than 3 adjacent zinc fingers	CTCF.H12CORE.0.P.B	0	Ctcf	C2H2 ZF	M08966	0	0	CTCF	More than 3 adjacent zinc fingers	MA0139.2	9.3954e-18	CTCF	More than 3 adjacent zinc fingers	CTCF.H12CORE.0.P.B	4.6604e-18	CTCF	C2H2 ZF	M08022	1.69568e-17	4.6604e-18		TRUE		TRUE
PEAKS040943	CTCF	Q61164	Zinc-coordinating DNA-binding domains {2}	C2H2 zinc finger factors {2.3}		CTCF	More than 3 adjacent zinc fingers	MA0139.2	0	CTCF	More than 3 adjacent zinc fingers	CTCF.H12CORE.0.P.B	0	Ctcf	C2H2 ZF	M08966	0	0	CTCF	More than 3 adjacent zinc fingers	MA0139.2	1.01762e-15	CTCF	More than 3 adjacent zinc fingers	CTCF.H12CORE.0.P.B	4.70099e-17	CTCF	C2H2 ZF	M08022	7.83607e-19	7.83607e-19		TRUE		TRUE
PEAKS040944	CTCF	Q61164	Zinc-coordinating DNA-binding domains {2}	C2H2 zinc finger factors {2.3}		CTCF	More than 3 adjacent zinc fingers	MA0139.2	0	CTCF	More than 3 adjacent zinc fingers	CTCF.H12CORE.0.P.B	0	Ctcf	C2H2 ZF	M08966	0	0	CTCF	More than 3 adjacent zinc fingers	MA0139.2	1.39609e-18	CTCF	More than 3 adjacent zinc fingers	CTCF.H12CORE.0.P.B	1.17082e-18	CTCF	C2H2 ZF	M08022	1.35304e-18	1.17082e-18		TRUE		TRUE
PEAKS040945	CTCF	Q61164	Zinc-coordinating DNA-binding domains {2}	C2H2 zinc finger factors {2.3}		CTCF	More than 3 adjacent zinc fingers	MA0139.2	0	CTCF	More than 3 adjacent zinc fingers	CTCF.H12CORE.0.P.B	0	Ctcf	C2H2 ZF	M08966	0	0	CTCF	More than 3 adjacent zinc fingers	MA0139.2	4.47488e-18	CTCF	More than 3 adjacent zinc fingers	CTCF.H12CORE.0.P.B	7.67716e-19	CTCF	C2H2 ZF	M08966	3.92992e-18	7.67716e-19		TRUE		TRUE
PEAKS040946	CTCF	Q61164	Zinc-coordinating DNA-binding domains {2}	C2H2 zinc finger factors {2.3}		CTCF	More than 3 adjacent zinc fingers	MA0139.2	0	CTCF	More than 3 adjacent zinc fingers	CTCF.H12CORE.0.P.B	0	Ctcf	C2H2 ZF	M08966	0	0	CTCF	More than 3 adjacent zinc fingers	MA0139.2	7.12813e-15	CTCF	More than 3 adjacent zinc fingers	CTCF.H12CORE.0.P.B	2.16582e-18	CTCF	C2H2 ZF	M08022	3.88788e-17	2.16582e-18		TRUE		TRUE
PEAKS040947	CTCF	Q61164	Zinc-coordinating DNA-binding domains {2}	C2H2 zinc finger factors {2.3}		CTCF	More than 3 adjacent zinc fingers	MA0139.2	0	CTCF	More than 3 adjacent zinc fingers	CTCF.H12CORE.0.P.B	0	Ctcf	C2H2 ZF	M08966	0	0	CTCF	More than 3 adjacent zinc fingers	MA0139.2	1.13778e-18	CTCF	More than 3 adjacent zinc fingers	CTCF.H12CORE.0.P.B	1.46947e-17	CTCF	C2H2 ZF	M08966	9.639e-19	9.639e-19		TRUE		TRUE
PEAKS040957	STAT3	P42227	Immunoglobulin fold {6}	STAT domain factors {6.2}		STAT1	STAT factors	MA0137.4	4e-223	STAT3	STAT	STAT3.H12CORE.0.P.B	3.28e-275	Stat3	STAT	M08043	1.21e-293	1.21e-293	STAT4	STAT factors	MA0518.2	4.31079e-10	STAT3	STAT	STAT3.H12CORE.0.P.B	4.77392e-14	STAT4	STAT	M08174	7.33191e-13	4.77392e-14		TRUE		TRUE
PEAKS040958	CEBPB	P28033	Basic domains {1}	Basic leucine zipper factors (bZIP) {1.1}		CEBPG	CEBP-related	MA0838.1	0	CEBPA	C/EBP-related	CEBPA.H12CORE.0.P.B	0	Cebpb	bZIP	M08841	0	0	CEBPA	CEBP-related	MA0102.5	1.53874e-09	CEBPA	C/EBP-related	CEBPA.H12CORE.0.P.B	9.13721e-14	CEBPB	BZIP	M08841	5.14984e-15	5.14984e-15		TRUE		TRUE
PEAKS040959	CEBPB	P28033	Basic domains {1}	Basic leucine zipper factors (bZIP) {1.1}		CEBPG	CEBP-related	MA0838.1	0	CEBPD	C/EBP-related	CEBPD.H12CORE.0.P.B	0	Cebpb	bZIP	M08841	0	0	CEBPA	CEBP-related	MA0102.5	4.90641e-08	CEBPB	C/EBP-related	CEBPB.H12CORE.0.P.B	1.49046e-12	CEBPB	BZIP	M08841	1.41948e-13	1.41948e-13		TRUE		TRUE
PEAKS040960	CEBPB	P28033	Basic domains {1}	Basic leucine zipper factors (bZIP) {1.1}		CEBPG	CEBP-related	MA0838.1	3.02e-317	CEBPA	C/EBP-related	CEBPA.H12CORE.0.P.B	0	Cebpb	bZIP	M08841	0	0	CEBPE	CEBP-related	MA0837.3	2.13187e-07	CEBPA	C/EBP-related	CEBPA.H12CORE.0.P.B	4.86715e-09	CEBPB	BZIP	M09498	1.51848e-07	4.86715e-09		TRUE		TRUE
PEAKS040961	CEBPB	P28033	Basic domains {1}	Basic leucine zipper factors (bZIP) {1.1}		CEBPG	CEBP-related	MA0838.1	0	CEBPA	C/EBP-related	CEBPA.H12CORE.0.P.B	0	Cebpb	bZIP	M08841	0	0	CEBPA	CEBP-related	MA0102.5	1.98669e-09	CEBPD	C/EBP-related	CEBPD.H12CORE.0.P.B	1.53637e-13	CEBPB	BZIP	M08841	2.85816e-12	1.53637e-13		TRUE		TRUE
PEAKS040962	CEBPB	P28033	Basic domains {1}	Basic leucine zipper factors (bZIP) {1.1}		CEBPG	CEBP-related	MA0838.1	1.08e-320	CEBPD	C/EBP-related	CEBPD.H12CORE.0.P.B	0	Cebpb	bZIP	M00999	0	0	CEBPE	CEBP-related	MA0837.3	1.59697e-07	CEBPA	C/EBP-related	CEBPA.H12CORE.0.P.B	1.98024e-09	CEBPB	BZIP	M08841	1.09285e-07	1.98024e-09		TRUE		TRUE
PEAKS040963	CEBPD	Q00322	Basic domains {1}	Basic leucine zipper factors (bZIP) {1.1}		CEBPG	CEBP-related	MA0838.1	0	CEBPA	C/EBP-related	CEBPA.H12CORE.0.P.B	0	Cebpb	bZIP	M08841	0	0	CEBPA	CEBP-related	MA0102.5	2.93127e-10	CEBPA	C/EBP-related	CEBPA.H12CORE.0.P.B	7.30169e-11	CEBPB	BZIP	M08841	4.15344e-12	4.15344e-12		TRUE		TRUE
PEAKS040964	CEBPD	Q00322	Basic domains {1}	Basic leucine zipper factors (bZIP) {1.1}		CEBPG	CEBP-related	MA0838.1	0	CEBPD	C/EBP-related	CEBPD.H12CORE.0.P.B	0	Cebpb	bZIP	M08841	0	0	CEBPB	CEBP-related	MA0466.4	1.72804e-08	CEBPE	C/EBP-related	CEBPE.H12CORE.1.SM.B	5.28373e-08	CEBPB	BZIP	M09498	2.16447e-09	2.16447e-09		TRUE		TRUE
PEAKS040965	CEBPD	Q00322	Basic domains {1}	Basic leucine zipper factors (bZIP) {1.1}		CEBPG	CEBP-related	MA0838.1	0	CEBPD	C/EBP-related	CEBPD.H12CORE.0.P.B	0	Cebpb	bZIP	M08841	0	0	CEBPB	CEBP-related	MA0466.4	2.98605e-08	CEBPE	C/EBP-related	CEBPE.H12CORE.1.SM.B	3.77146e-09	CEBPB	BZIP	M09498	6.79283e-08	3.77146e-09		TRUE		TRUE
PEAKS040966	CEBPD	Q00322	Basic domains {1}	Basic leucine zipper factors (bZIP) {1.1}		CEBPG	CEBP-related	MA0838.1	2.44e-305	CEBPD	C/EBP-related	CEBPD.H12CORE.0.P.B	0	Cebpb	bZIP	M08841	0	0	CEBPA	CEBP-related	MA0102.5	7.8586e-10	CEBPD	C/EBP-related	CEBPD.H12CORE.0.P.B	2.56788e-09	CEBPB	BZIP	M08841	4.65715e-09	7.8586e-10		TRUE		TRUE
PEAKS040967	CEBPD	Q00322	Basic domains {1}	Basic leucine zipper factors (bZIP) {1.1}		CEBPG	CEBP-related	MA0838.1	1.8e-268	CEBPD	C/EBP-related	CEBPD.H12CORE.0.P.B	0	Cebpb	bZIP	M08841	0	0	CEBPA	CEBP-related	MA0102.5	1.1587e-09	CEBPB	C/EBP-related	CEBPB.H12CORE.0.P.B	3.63634e-10	CEBPB	BZIP	M08841	1.19371e-12	1.19371e-12		TRUE		TRUE
PEAKS040968	FOS	P01101	Basic domains {1}	Basic leucine zipper factors (bZIP) {1.1}		JDP2	Fos-related	MA0655.1	0	FOSL2	Fos-related	FOSL2.H12CORE.0.P.B	0	Fosl1	bZIP	M08821	0	0	FOSL2	Fos-related	MA0478.2	6.96735e-08	FOSL2	Fos-related	FOSL2.H12CORE.0.P.B	2.29387e-10	FOSL1	BZIP	M08821	2.88972e-10	2.29387e-10		TRUE		TRUE
PEAKS040969	FOS	P01101	Basic domains {1}	Basic leucine zipper factors (bZIP) {1.1}		JDP2	Fos-related	MA0655.1	0	FOSL2	Fos-related	FOSL2.H12CORE.0.P.B	0	Fosl1	bZIP	M08821	0	0	FOSL2	Fos-related	MA0478.2	9.26638e-08	FOSL2	Fos-related	FOSL2.H12CORE.0.P.B	1.28823e-09	FOSL1	BZIP	M08821	7.70236e-10	7.70236e-10		TRUE		TRUE
PEAKS040970	FOS	P01101	Basic domains {1}	Basic leucine zipper factors (bZIP) {1.1}		ATF3	Fos-related	MA1988.2	0	ATF3	Fos-related	ATF3.H12CORE.0.P.B	0	Fosl1	bZIP	M08821	0	0	FOSL2	Fos-related	MA0478.2	1.76655e-07	FOSL1	Fos-related	FOSL1.H12CORE.0.P.B	2.02839e-08	FOSL2	BZIP	M08828	2.87654e-07	2.02839e-08		TRUE		TRUE
PEAKS040971	FOS	P01101	Basic domains {1}	Basic leucine zipper factors (bZIP) {1.1}		FOSL2	Fos-related	MA0478.2	0	FOSB	Fos-related	FOSB.H12CORE.0.P.B	0	Fosl1	bZIP	M08821	0	0	FOSL1	Fos-related	MA0477.3	6.43729e-06	FOSL2	Fos-related	FOSL2.H12CORE.0.P.B	2.41399e-06	FOSB	BZIP	M08814	3.21865e-06	2.41399e-06		TRUE		TRUE
PEAKS040972	FOS	P01101	Basic domains {1}	Basic leucine zipper factors (bZIP) {1.1}		ATF3	Fos-related	MA1988.2	0	FOSL1	Fos-related	FOSL1.H12CORE.0.P.B	0	Fosl1	bZIP	M08821	0	0	FOSL2	Fos-related	MA0478.2	1.89541e-05	FOS	Fos-related	FOS.H12CORE.0.P.B	1.90735e-06	FOSL2	BZIP	M08828	4.29153e-06	1.90735e-06		TRUE		TRUE
PEAKS040973	JUNB	P09450	Basic domains {1}	Basic leucine zipper factors (bZIP) {1.1}		BACH1	Jun-related	MA1633.2	0	JUNB	Jun-related	JUNB.H12CORE.0.PM.A	0	Fosl1	bZIP	M08821	0	0	JUN	Jun-related	MA0489.3	1.90735e-06	JUNB	Jun-related	JUNB.H12CORE.0.PM.A	1.78814e-06	JUN	BZIP	M08837	2.50339e-06	1.78814e-06		TRUE		TRUE
PEAKS040974	JUNB	P09450	Basic domains {1}	Basic leucine zipper factors (bZIP) {1.1}		JUN	Jun-related	MA0489.3	0	JUNB	Jun-related	JUNB.H12CORE.0.PM.A	0	Fosl1	bZIP	M08821	0	0	JUN	Jun-related	MA0489.3	4.76837e-06	JUNB	Jun-related	JUNB.H12CORE.0.PM.A	2.86102e-06	FOSB	BZIP	M08814	2.14577e-06	2.14577e-06		TRUE		TRUE
PEAKS040975	JUNB	P09450	Basic domains {1}	Basic leucine zipper factors (bZIP) {1.1}		JUN	Jun-related	MA0489.3	0	JUNB	Jun-related	JUNB.H12CORE.0.PM.A	0	Fosl1	bZIP	M08821	0	0	JUN	Jun-related	MA0489.3	1.67638e-08	JUND	Jun-related	JUND.H12CORE.0.PM.A	1.09396e-07	FOSL1	BZIP	M08821	5.14205e-08	1.67638e-08		TRUE		TRUE
PEAKS040976	JUNB	P09450	Basic domains {1}	Basic leucine zipper factors (bZIP) {1.1}		BACH1	Jun-related	MA1633.2	0	JUNB	Jun-related	JUNB.H12CORE.0.PM.A	0	Batf	bZIP	M09495	0	0	JUN	Jun-related	MA0489.3	6.7841e-08	JUN	Jun-related	JUN.H12CORE.0.P.B	6.20629e-08	FOSL1	BZIP	M08821	6.849e-09	6.849e-09		TRUE		TRUE
PEAKS040977	JUNB	P09450	Basic domains {1}	Basic leucine zipper factors (bZIP) {1.1}		JUN	Jun-related	MA0489.3	0	JUNB	Jun-related	JUNB.H12CORE.0.PM.A	0	Batf	bZIP	M09495	0	0	JUNB	Jun-related	MA0490.3	9.15497e-05	JUN	Jun-related	JUN.H12CORE.0.P.B	6.10342e-05	JUN	BZIP	M08837	6.10347e-05	6.10342e-05		TRUE		TRUE
PEAKS040978	JUND	P15066	Basic domains {1}	Basic leucine zipper factors (bZIP) {1.1}		BACH1	Jun-related	MA1633.2	0	JUNB	Jun-related	JUNB.H12CORE.0.PM.A	0	Fosl1	bZIP	M08821	0	0	JUND	Jun-related	MA0491.3	3.9977e-07	JUN	Jun-related	JUN.H12CORE.0.P.B	4.60224e-08	FOSL1	BZIP	M08821	1.04254e-07	4.60224e-08		TRUE		TRUE
PEAKS040979	JUND	P15066	Basic domains {1}	Basic leucine zipper factors (bZIP) {1.1}		BACH1	Jun-related	MA1633.2	0	JUNB	Jun-related	JUNB.H12CORE.0.PM.A	0	Fosl1	bZIP	M08821	0	0	JUN	Jun-related	MA0489.3	2.51457e-08	NFE2	Jun-related	NFE2.H12CORE.1.SM.B	2.16979e-08	BATF	BZIP	M09495	7.82848e-08	2.16979e-08		TRUE		TRUE
PEAKS040980	JUND	P15066	Basic domains {1}	Basic leucine zipper factors (bZIP) {1.1}		JUNB	Jun-related	MA0490.3	0	JUNB	Jun-related	JUNB.H12CORE.0.PM.A	0	Fosl1	bZIP	M08821	0	0	JUN	Jun-related	MA0489.3	9.30272e-08	JUNB	Jun-related	JUNB.H12CORE.0.PM.A	5.1165e-08	FOSL2	BZIP	M08828	5.54657e-07	5.1165e-08		TRUE		TRUE
PEAKS040981	JUND	P15066	Basic domains {1}	Basic leucine zipper factors (bZIP) {1.1}		BACH1	Jun-related	MA1633.2	0	JUNB	Jun-related	JUNB.H12CORE.0.PM.A	0	Fosl1	bZIP	M08821	0	0	JUN	Jun-related	MA0489.3	3.21865e-06	JUNB	Jun-related	JUNB.H12CORE.0.PM.A	2.36369e-06	BATF	BZIP	M09495	5.36441e-06	2.36369e-06		TRUE		TRUE
PEAKS040982	JUND	P15066	Basic domains {1}	Basic leucine zipper factors (bZIP) {1.1}		JUND	Jun-related	MA0491.3	1.11e-314	JUNB	Jun-related	JUNB.H12CORE.0.PM.A	0	Fosl1	bZIP	M08821	0	0	BACH1	Jun-related	MA1633.2	2.95636e-05	JUN	Jun-related	JUN.H12CORE.0.P.B	5.29735e-06	FOSL2	BZIP	M08828	2.86102e-06	2.86102e-06		TRUE		TRUE
PEAKS040983	ATF3	Q60765	Basic domains {1}	Basic leucine zipper factors (bZIP) {1.1}		FOSL1	Fos-related	MA0477.3	2.72e-272	FOSL1	Fos-related	FOSL1.H12CORE.0.P.B	1.39e-266	Fosl1	bZIP	M08821	1.57e-267	2.72e-272	FOSL1	Fos-related	MA0477.3	1.5825e-05	ATF3	Fos-related	ATF3.H12CORE.0.P.B	1.50874e-07	JUND	BZIP	M01001	2.43168e-06	1.50874e-07		TRUE		TRUE
PEAKS040984	ATF3	Q60765	Basic domains {1}	Basic leucine zipper factors (bZIP) {1.1}		FOSL1	Fos-related	MA0477.3	3.3e-320	FOSL1	Fos-related	FOSL1.H12CORE.0.P.B	2.25e-314	Fosl1	bZIP	M08821	1.74e-317	0	FOSL2	Fos-related	MA0478.2	3.62098e-06	ATF3	Fos-related	ATF3.H12CORE.0.P.B	1.10641e-06	JUND	BZIP	M01822	1.73505e-06	1.10641e-06		TRUE		TRUE
PEAKS040985	ATF3	Q60765	Basic domains {1}	Basic leucine zipper factors (bZIP) {1.1}		FOS	Fos-related	MA0476.2	0	FOSL1	Fos-related	FOSL1.H12CORE.0.P.B	0	Fosl1	bZIP	M08821	0	0	FOSL2	Fos-related	MA0478.2	1.97199e-08	FOSL1	Fos-related	FOSL1.H12CORE.0.P.B	5.34128e-08	FOSL2	BZIP	M09494	5.326e-08	1.97199e-08		TRUE		TRUE
PEAKS040986	ATF3	Q60765	Basic domains {1}	Basic leucine zipper factors (bZIP) {1.1}		FOSL1	Fos-related	MA0477.3	1.05e-291	FOSL1	Fos-related	FOSL1.H12CORE.0.P.B	3.36e-284	Batf	bZIP	M09495	8.8e-287	1.05e-291	FOS	Fos-related	MA0476.2	7.10937e-09	ATF3	Fos-related	ATF3.H12CORE.0.P.B	6.52029e-08	BATF	BZIP	M09495	5.15274e-08	7.10937e-09		TRUE		TRUE
PEAKS040987	ATF3	Q60765	Basic domains {1}	Basic leucine zipper factors (bZIP) {1.1}		FOSL1	Fos-related	MA0477.3	2.19e-297	FOSB	Fos-related	FOSB.H12CORE.0.P.B	6.89e-276	Batf	bZIP	M09495	6.4e-289	2.19e-297	FOSL2	Fos-related	MA0478.2	1.50203e-05	FOS	Fos-related	FOS.H12CORE.0.P.B	3.21865e-06	FOSL2	BZIP	M08828	6.4373e-06	3.21865e-06		TRUE		TRUE
PEAKS040989	RELA	Q04207	Immunoglobulin fold {6}	Rel homology region (RHR) factors {6.1}		RELA	NF-kappaB-related factors	MA0107.1	7.25e-180	TF65	NFkappaB-related	TF65.H12CORE.0.P.B	3.18e-230	Rela	Rel	M09355	1.21e-204	3.18e-230	RELA	NF-kappaB-related factors	MA0107.1	3.87613e-10	TF65	NFkappaB-related	TF65.H12CORE.0.P.B	4.69656e-13	RELA	REL	M09355	2.15341e-11	4.69656e-13		TRUE		TRUE
PEAKS040990	RELA	Q04207	Immunoglobulin fold {6}	Rel homology region (RHR) factors {6.1}		REL	NF-kappaB-related factors	MA0101.1	3e-173	TF65	NFkappaB-related	TF65.H12CORE.0.P.B	8.99e-215	Rela	Rel	M09355	7.31e-195	8.99e-215	RELA	NF-kappaB-related factors	MA0107.1	3.13371e-09	TF65	NFkappaB-related	TF65.H12CORE.0.P.B	4.27659e-08	REL	REL	M09353	6.40492e-09	3.13371e-09		TRUE		TRUE
PEAKS040991	RELA	Q04207	Immunoglobulin fold {6}	Rel homology region (RHR) factors {6.1}		RELA	NF-kappaB-related factors	MA0107.1	6.17e-163	TF65	NFkappaB-related	TF65.H12CORE.0.P.B	4.75e-189	Rela	Rel	M09355	1.21e-173	4.75e-189	RELA	NF-kappaB-related factors	MA0107.1	1.38757e-10	TF65	NFkappaB-related	TF65.H12CORE.0.P.B	2.48787e-12	RELA	REL	M09355	1.07321e-11	2.48787e-12		TRUE		TRUE
PEAKS040992	RELA	Q04207	Immunoglobulin fold {6}	Rel homology region (RHR) factors {6.1}		REL	NF-kappaB-related factors	MA0101.1	8.36e-199	TF65	NFkappaB-related	TF65.H12CORE.0.P.B	6.11e-234	Rela	Rel	M09355	6.12e-210	6.11e-234	RELA	NF-kappaB-related factors	MA0107.1	2.42258e-10	TF65	NFkappaB-related	TF65.H12CORE.0.P.B	3.54695e-12	RELA	REL	M09355	3.90305e-11	3.54695e-12		TRUE		TRUE
PEAKS040994	RELA	Q04207	Immunoglobulin fold {6}	Rel homology region (RHR) factors {6.1}		RELA	NF-kappaB-related factors	MA0107.1	3.81e-207	TF65	NFkappaB-related	TF65.H12CORE.0.P.B	1.88e-259	NA	Rel	NA	1	1.88e-259	RELA	NF-kappaB-related factors	MA0107.1	1.11439e-09	TF65	NFkappaB-related	TF65.H12CORE.0.P.B	4.08038e-10	RELA	REL	M09355	4.05985e-09	4.08038e-10		TRUE		TRUE
PEAKS040995	RELA	Q04207	Immunoglobulin fold {6}	Rel homology region (RHR) factors {6.1}		REL	NF-kappaB-related factors	MA0101.1	8.56e-165	TF65	NFkappaB-related	TF65.H12CORE.0.P.B	2.01e-197	NA	Rel	NA	1	2.01e-197	RELA	NF-kappaB-related factors	MA0107.1	5.01743e-07	TF65	NFkappaB-related	TF65.H12CORE.0.P.B	1.65104e-08	NFKB2	REL	M09356	1.50016e-09	1.50016e-09		TRUE		TRUE
PEAKS040996	RELA	Q04207	Immunoglobulin fold {6}	Rel homology region (RHR) factors {6.1}		RELA	NF-kappaB-related factors	MA0107.1	1.52e-146	TF65	NFkappaB-related	TF65.H12CORE.0.P.B	7.24e-174	NA	Rel	NA	1	7.24e-174	RELA	NF-kappaB-related factors	MA0107.1	1.93807e-09	TF65	NFkappaB-related	TF65.H12CORE.0.P.B	2.46745e-12	RELA	REL	M09355	1.61506e-11	2.46745e-12		TRUE		TRUE
PEAKS040997	RELA	Q04207	Immunoglobulin fold {6}	Rel homology region (RHR) factors {6.1}		RELA	NF-kappaB-related factors	MA0107.1	4.51e-183	TF65	NFkappaB-related	TF65.H12CORE.0.P.B	2.76e-221	NA	Rel	NA	1	2.76e-221	RELA	NF-kappaB-related factors	MA0107.1	6.23913e-10	TF65	NFkappaB-related	TF65.H12CORE.0.P.B	2.52287e-11	RELA	REL	M09355	1.65841e-11	1.65841e-11		TRUE		TRUE
PEAKS040998	CREB1	Q01147	Basic domains {1}	Basic leucine zipper factors (bZIP) {1.1}		ATF1	CREB-related factors	MA0604.1	3.15e-151	CREM	CREB-related	CREM.H12CORE.0.PSM.A	7.1e-159	NA	bZIP	NA	1	7.1e-159	CREB3L4	CREB-related factors	MA1475.2	2.24384e-08	ATF1	CREB-related	ATF1.H12CORE.1.P.B	4.50456e-10	CREB3L1	BZIP	M04015	6.25075e-10	4.50456e-10		TRUE		TRUE
PEAKS040999	CREB1	Q01147	Basic domains {1}	Basic leucine zipper factors (bZIP) {1.1}		ATF1	CREB-related factors	MA0604.1	9.1e-160	CREM	CREB-related	CREM.H12CORE.0.PSM.A	3.54e-191	NA	bZIP	NA	1	3.54e-191	CREB3L4	CREB-related factors	MA1475.2	6.20181e-09	CREB1	CREB-related	CREB1.H12CORE.0.PSM.A	3.51005e-08	CREB3L1	BZIP	M04241	4.23952e-11	4.23952e-11		TRUE		TRUE
PEAKS041000	CREB1	Q01147	Basic domains {1}	Basic leucine zipper factors (bZIP) {1.1}		ATF1	CREB-related factors	MA0604.1	9e-154	CREM	CREB-related	CREM.H12CORE.0.PSM.A	3.87e-174	NA	bZIP	NA	1	3.87e-174	CREB3L4	CREB-related factors	MA1475.2	9.31323e-10	ATF6A	CREB-related	ATF6A.H12CORE.0.SM.B	1.80072e-08	CREB3L1	BZIP	M04241	1.74438e-11	1.74438e-11		TRUE		TRUE
PEAKS041001	CREB1	Q01147	Basic domains {1}	Basic leucine zipper factors (bZIP) {1.1}		ATF1	CREB-related factors	MA0604.1	5.89e-154	CREM	CREB-related	CREM.H12CORE.0.PSM.A	1.04e-175	NA	bZIP	NA	1	1.04e-175	CREB3L4	CREB-related factors	MA1475.2	1.86265e-09	ATF6A	CREB-related	ATF6A.H12CORE.0.SM.B	3.00554e-08	CREB3L1	BZIP	M04241	3.75877e-11	3.75877e-11		TRUE		TRUE
PEAKS041002	CREB1	Q01147	Basic domains {1}	Basic leucine zipper factors (bZIP) {1.1}		ATF1	CREB-related factors	MA0604.1	4.91e-133	CREM	CREB-related	CREM.H12CORE.0.PSM.A	4.2e-151	Creb1	bZIP	M00991	7.39e-141	4.2e-151	ATF1	CREB-related factors	MA0604.1	4.39196e-07	ATF1	CREB-related	ATF1.H12CORE.1.P.B	6.47714e-12	CREB1	BZIP	M00992	2.75051e-08	6.47714e-12		TRUE		TRUE
PEAKS041006	IRF4	Q64287	Helix-turn-helix domains {3}	Tryptophan cluster factors {3.5}		IRF1	Interferon-regulatory factors	MA0050.4	1.72e-53	IRF8	IRF	IRF8.H12CORE.2.SM.B	1.85e-115	Irf4	IRF	M00175	5.81e-121	5.81e-121	IRF2	Interferon-regulatory factors	MA0051.2	0.00886687	IRF6	IRF	IRF6.H12CORE.0.SM.B	0.00209136	IRF9	IRF	M00173	3.33541e-07	3.33541e-07		TRUE		TRUE
PEAKS041011	CEBPA	P53566	Basic domains {1}	Basic leucine zipper factors (bZIP) {1.1}		CEBPG	CEBP-related	MA0838.1	0	CEBPD	C/EBP-related	CEBPD.H12CORE.0.P.B	0	Cebpb	bZIP	M00999	0	0	CEBPA	CEBP-related	MA0102.5	3.75013e-10	CEBPB	C/EBP-related	CEBPB.H12CORE.0.P.B	5.69057e-13	CEBPB	BZIP	M08841	1.28746e-14	1.28746e-14		TRUE		TRUE
PEAKS041042	BATF	O35284	Basic domains {1}	Basic leucine zipper factors (bZIP) {1.1}		BATF3	B-ATF-related factors	MA0835.3	0	BATF	B-ATF-related	BATF.H12CORE.0.P.B	0	Batf	bZIP	M08829	0	0	BATF	B-ATF-related factors	MA1634.2	1.38769e-06	BATF	B-ATF-related	BATF.H12CORE.0.P.B	5.22374e-22	BATF	BZIP	M08829	8.71156e-14	5.22374e-22		TRUE		TRUE
PEAKS041043	BATF	O35284	Basic domains {1}	Basic leucine zipper factors (bZIP) {1.1}		BATF3	B-ATF-related factors	MA0835.3	0	BATF	B-ATF-related	BATF.H12CORE.0.P.B	0	Batf	bZIP	M08829	0	0	BATF	B-ATF-related factors	MA1634.2	3.28756e-06	BATF3	B-ATF-related	BATF3.H12CORE.0.P.B	2.09578e-19	BATF	BZIP	M08829	5.54365e-14	2.09578e-19		TRUE		TRUE
PEAKS041044	BATF	O35284	Basic domains {1}	Basic leucine zipper factors (bZIP) {1.1}		BATF	B-ATF-related factors	MA1634.2	1.42e-298	BATF	B-ATF-related	BATF.H12CORE.0.P.B	0	Batf	bZIP	M08829	0	0	BATF	B-ATF-related factors	MA1634.2	3.86498e-06	BATF	B-ATF-related	BATF.H12CORE.0.P.B	5.51487e-18	BATF	BZIP	M08829	1.06129e-12	5.51487e-18		TRUE		TRUE
PEAKS041045	BATF	O35284	Basic domains {1}	Basic leucine zipper factors (bZIP) {1.1}		BATF	B-ATF-related factors	MA1634.2	2.79e-294	BATF	B-ATF-related	BATF.H12CORE.0.P.B	0	Batf	bZIP	M08829	0	0	BATF	B-ATF-related factors	MA1634.2	1.9744e-06	BATF3	B-ATF-related	BATF3.H12CORE.0.P.B	1.45354e-12	BATF	BZIP	M08829	9.50316e-08	1.45354e-12		TRUE		TRUE
PEAKS041046	BATF	O35284	Basic domains {1}	Basic leucine zipper factors (bZIP) {1.1}		BATF3	B-ATF-related factors	MA0835.3	1.44e-80	BATF3	B-ATF-related	BATF3.H12CORE.1.P.B	1.66e-69	Fosl1	bZIP	M08821	3.08e-91	3.08e-91	BATF	B-ATF-related factors	MA1634.2	0.548711	BATF3	B-ATF-related	BATF3.H12CORE.0.P.B	0.294649	HLF	BZIP	M02860	0.26643	0.26643		TRUE		FALSE
PEAKS041047	BATF	O35284	Basic domains {1}	Basic leucine zipper factors (bZIP) {1.1}		BATF	B-ATF-related factors	MA1634.2	2.75e-251	BATF	B-ATF-related	BATF.H12CORE.0.P.B	0	Batf	bZIP	M08829	0	0	BATF	B-ATF-related factors	MA1634.2	1.28103e-05	BATF	B-ATF-related	BATF.H12CORE.0.P.B	1.53514e-17	BATF	BZIP	M08829	8.2222e-12	1.53514e-17		TRUE		TRUE
PEAKS041048	BATF	O35284	Basic domains {1}	Basic leucine zipper factors (bZIP) {1.1}		BATF3	B-ATF-related factors	MA0835.3	1.73e-246	BATF	B-ATF-related	BATF.H12CORE.1.P.B	1.47e-234	Batf	bZIP	M09495	2.15e-258	2.15e-258	BATF	B-ATF-related factors	MA1634.2	6.69794e-06	BATF	B-ATF-related	BATF.H12CORE.1.P.B	3.41726e-07	FOSL2	BZIP	M09494	2.61198e-08	2.61198e-08		TRUE		TRUE
PEAKS041049	BATF	O35284	Basic domains {1}	Basic leucine zipper factors (bZIP) {1.1}		BATF3	B-ATF-related factors	MA0835.3	5.15e-277	BATF	B-ATF-related	BATF.H12CORE.0.P.B	0	Batf	bZIP	M08829	0	0	BATF	B-ATF-related factors	MA1634.2	1.48008e-05	BATF3	B-ATF-related	BATF3.H12CORE.0.P.B	1.55968e-13	BATF	BZIP	M08829	3.25778e-09	1.55968e-13		TRUE		TRUE
PEAKS041050	BATF	O35284	Basic domains {1}	Basic leucine zipper factors (bZIP) {1.1}		BATF3	B-ATF-related factors	MA0835.3	6.21e-247	BATF	B-ATF-related	BATF.H12CORE.1.P.B	1.79e-241	Batf	bZIP	M09495	4.98e-265	4.98e-265	BATF	B-ATF-related factors	MA1634.2	1.33959e-06	BATF3	B-ATF-related	BATF3.H12CORE.1.P.B	4.6818e-08	FOSL2	BZIP	M08828	1.47183e-07	4.6818e-08		TRUE		TRUE
PEAKS041051	BATF	O35284	Basic domains {1}	Basic leucine zipper factors (bZIP) {1.1}		BATF	B-ATF-related factors	MA1634.2	3.44e-190	BATF	B-ATF-related	BATF.H12CORE.0.P.B	7.22e-215	Batf	bZIP	M08829	1.17e-195	7.22e-215	BATF	B-ATF-related factors	MA1634.2	4.98882e-05	BATF3	B-ATF-related	BATF3.H12CORE.1.P.B	2.41399e-06	JUND	BZIP	M08846	5.63263e-06	2.41399e-06		TRUE		TRUE
PEAKS041052	BATF	O35284	Basic domains {1}	Basic leucine zipper factors (bZIP) {1.1}		BATF	B-ATF-related factors	MA1634.2	4.88e-313	BATF	B-ATF-related	BATF.H12CORE.0.P.B	0	Batf	bZIP	M08829	0	0	BATF	B-ATF-related factors	MA1634.2	2.90339e-06	BATF3	B-ATF-related	BATF3.H12CORE.0.P.B	8.74026e-19	BATF	BZIP	M08829	1.02881e-12	8.74026e-19		TRUE		TRUE
PEAKS041054	BATF	O35284	Basic domains {1}	Basic leucine zipper factors (bZIP) {1.1}		BATF3	B-ATF-related factors	MA0835.3	8.84e-298	BATF	B-ATF-related	BATF.H12CORE.0.P.B	0	Batf	bZIP	M08829	0	0	BATF	B-ATF-related factors	MA1634.2	2.01356e-05	BATF3	B-ATF-related	BATF3.H12CORE.0.P.B	4.33446e-12	BATF	BZIP	M08829	8.65235e-10	4.33446e-12		TRUE		TRUE
PEAKS041055	BATF	O35284	Basic domains {1}	Basic leucine zipper factors (bZIP) {1.1}		BATF	B-ATF-related factors	MA1634.2	0	BATF	B-ATF-related	BATF.H12CORE.1.P.B	0	Batf	bZIP	M09495	0	0	BATF	B-ATF-related factors	MA1634.2	3.80037e-06	BATF	B-ATF-related	BATF.H12CORE.0.P.B	2.04356e-10	BATF	BZIP	M08829	1.96961e-08	2.04356e-10		TRUE		TRUE
PEAKS041057	MAF	P54843	Basic domains {1}	Basic leucine zipper factors (bZIP) {1.1}		MAFB	Maf-related	MA0117.3	1.41e-180	MAFA	Maf-related	MAFA.H12CORE.0.PSM.A	2.64e-212	Maf	bZIP	M08839	7.65e-200	2.64e-212	MAFK	Maf-related	MA0496.4	5.09799e-06	MAFG	Maf-related	MAFG.H12CORE.0.PSM.A	1.17143e-05	BATF	BZIP	M08829	1.59018e-11	1.59018e-11		TRUE		TRUE
PEAKS041058	MAF	P54843	Basic domains {1}	Basic leucine zipper factors (bZIP) {1.1}		MAFB	Maf-related	MA0117.3	4.69e-166	MAFA	Maf-related	MAFA.H12CORE.0.PSM.A	1.29e-192	Maf	bZIP	M08839	2.18e-197	2.18e-197	MAFF	Maf-related	MA0495.4	4.32346e-09	MAF	Maf-related	MAF.H12CORE.0.PM.A	2.95408e-13	MAFB	BZIP	M08847	1.247e-11	2.95408e-13		TRUE		TRUE
PEAKS041060	CTCF	Q61164	Zinc-coordinating DNA-binding domains {2}	C2H2 zinc finger factors {2.3}		CTCF	More than 3 adjacent zinc fingers	MA0139.2	0	CTCF	More than 3 adjacent zinc fingers	CTCF.H12CORE.0.P.B	0	Ctcf	C2H2 ZF	M08966	0	0	CTCF	More than 3 adjacent zinc fingers	MA0139.2	7.20571e-17	CTCF	More than 3 adjacent zinc fingers	CTCF.H12CORE.0.P.B	2.06494e-19	CTCF	C2H2 ZF	M08966	1.18667e-21	1.18667e-21		TRUE		TRUE
PEAKS041061	CTCF	Q61164	Zinc-coordinating DNA-binding domains {2}	C2H2 zinc finger factors {2.3}		CTCF	More than 3 adjacent zinc fingers	MA0139.2	0	CTCF	More than 3 adjacent zinc fingers	CTCF.H12CORE.0.P.B	0	Ctcf	C2H2 ZF	M08966	0	0	CTCF	More than 3 adjacent zinc fingers	MA1930.2	6.71951e-19	CTCF	More than 3 adjacent zinc fingers	CTCF.H12CORE.0.P.B	9.47992e-17	CTCF	C2H2 ZF	M08966	1.56787e-18	6.71951e-19		TRUE		TRUE
PEAKS041062	CTCF	Q61164	Zinc-coordinating DNA-binding domains {2}	C2H2 zinc finger factors {2.3}		CTCF	More than 3 adjacent zinc fingers	MA0139.2	0	CTCF	More than 3 adjacent zinc fingers	CTCF.H12CORE.0.P.B	0	Ctcf	C2H2 ZF	M08966	0	0	CTCF	More than 3 adjacent zinc fingers	MA0139.2	1.13075e-15	CTCF	More than 3 adjacent zinc fingers	CTCF.H12CORE.0.P.B	8.11583e-19	CTCF	C2H2 ZF	M08966	2.14405e-21	2.14405e-21		TRUE		TRUE
PEAKS041063	CTCF	Q61164	Zinc-coordinating DNA-binding domains {2}	C2H2 zinc finger factors {2.3}		CTCF	More than 3 adjacent zinc fingers	MA0139.2	0	CTCF	More than 3 adjacent zinc fingers	CTCF.H12CORE.0.P.B	0	Ctcf	C2H2 ZF	M08966	0	0	CTCF	More than 3 adjacent zinc fingers	MA0139.2	2.61033e-16	CTCF	More than 3 adjacent zinc fingers	CTCF.H12CORE.0.P.B	7.25128e-18	CTCF	C2H2 ZF	M08966	2.5405e-20	2.5405e-20		TRUE		TRUE
PEAKS041064	ETV6	P97360	Helix-turn-helix domains {3}	Tryptophan cluster factors {3.5}		ELK3	Ets-related	MA0759.3	0	ELK4	Ets-related	ELK4.H12CORE.0.PSM.A	0	Erf	Ets	M04730	0	0	ETV4	Ets-related	MA0764.4	1.70187e-09	ELK3	Ets-related	ELK3.H12CORE.0.PSM.A	7.87225e-09	ERF	ETS	M07956	2.3658e-14	2.3658e-14		TRUE		TRUE
PEAKS041065	ETV6	P97360	Helix-turn-helix domains {3}	Tryptophan cluster factors {3.5}		ELK3	Ets-related	MA0759.3	0	ELK4	Ets-related	ELK4.H12CORE.0.PSM.A	0	Erf	Ets	M04730	0	0	ELK4	Ets-related	MA0076.3	9.69033e-11	ETV5	Ets-related	ETV5.H12CORE.1.PM.A	6.61378e-11	ERF	ETS	M07954	3.5049e-15	3.5049e-15		TRUE		TRUE
PEAKS041066	FOSL2	P47930	Basic domains {1}	Basic leucine zipper factors (bZIP) {1.1}		JDP2	Fos-related	MA0655.1	0	FOS	Fos-related	FOS.H12CORE.0.P.B	0	Fosl1	bZIP	M08821	0	0	FOSL1	Fos-related	MA0477.3	7.79983e-09	FOSL2	Fos-related	FOSL2.H12CORE.0.P.B	1.20395e-08	JUND	BZIP	M08846	5.64066e-09	5.64066e-09		TRUE		TRUE
PEAKS041067	FOSL2	P47930	Basic domains {1}	Basic leucine zipper factors (bZIP) {1.1}		JDP2	Fos-related	MA0655.1	0	FOSB	Fos-related	FOSB.H12CORE.0.P.B	0	Fosl1	bZIP	M08821	0	0	FOSL2	Fos-related	MA0478.2	9.76543e-08	FOSL1	Fos-related	FOSL1.H12CORE.0.P.B	7.7387e-08	BATF	BZIP	M09495	2.58441e-07	7.7387e-08		TRUE		TRUE
PEAKS041068	FOSL2	P47930	Basic domains {1}	Basic leucine zipper factors (bZIP) {1.1}		JDP2	Fos-related	MA0655.1	0	FOSL1	Fos-related	FOSL1.H12CORE.0.P.B	0	Fosl1	bZIP	M08821	0	0	FOSL2	Fos-related	MA0478.2	1.19428e-05	ATF3	Fos-related	ATF3.H12CORE.0.P.B	5.36442e-07	JUND	BZIP	M01822	2.27988e-06	5.36442e-07		TRUE		TRUE
PEAKS041069	HIF1A	Q61221	Basic domains {1}	Basic helix-loop-helix factors (bHLH) {1.2}		EPAS1	PAS domain factors	MA2325.1	6.22e-302	ARNT	PAS	ARNT.H12CORE.0.P.B	0	Hif1a	bHLH	M08750	1.92e-156	0	EPAS1	PAS domain factors	MA2325.1	1.45845e-06	ARNT	PAS	ARNT.H12CORE.1.P.B	1.00583e-07	HIF1A	BHLH	M08750	5.25708e-05	1.00583e-07		TRUE		TRUE
PEAKS041070	HIF1A	Q61221	Basic domains {1}	Basic helix-loop-helix factors (bHLH) {1.2}		EPAS1	PAS domain factors	MA2325.1	9.45e-257	ARNT	PAS	ARNT.H12CORE.0.P.B	0	Hif1a	bHLH	M08750	3.62e-144	0	EPAS1	PAS domain factors	MA2325.1	8.8821e-08	HIF1A	PAS	HIF1A.H12CORE.0.P.B	3.04834e-10	HIF1A	BHLH	M08750	1.65977e-06	3.04834e-10		TRUE		TRUE
PEAKS041071	IRF4	Q64287	Helix-turn-helix domains {3}	Tryptophan cluster factors {3.5}		IRF1	Interferon-regulatory factors	MA0050.4	1.38e-19	IRF8	IRF	IRF8.H12CORE.2.SM.B	1.15e-58	Irf4	IRF	M00175	3e-49	1.15e-58	IRF9	Interferon-regulatory factors	MA0653.1	0.0424179	IRF1	IRF	IRF1.H12CORE.0.P.B	0.0254334	IRF2	IRF	M00805	0.0001002	0.0001002		TRUE		TRUE
PEAKS041072	IRF4	Q64287	Helix-turn-helix domains {3}	Tryptophan cluster factors {3.5}		IRF7	Interferon-regulatory factors	MA0772.2	2.63e-98	IRF8	IRF	IRF8.H12CORE.2.SM.B	1.12e-211	Irf4	IRF	M00175	3.95e-225	3.95e-225	IRF1	Interferon-regulatory factors	MA0050.4	2.10857e-09	IRF4	IRF	IRF4.H12CORE.0.P.B	7.04633e-14	IRF1	IRF	M09242	1.11008e-12	7.04633e-14		TRUE		TRUE
PEAKS041073	IRF4	Q64287	Helix-turn-helix domains {3}	Tryptophan cluster factors {3.5}		IRF1	Interferon-regulatory factors	MA0050.4	4.41e-26	IRF8	IRF	IRF8.H12CORE.2.SM.B	3.4e-70	Irf4	IRF	M00175	9.74e-66	3.4e-70	IRF5	Interferon-regulatory factors	MA1420.1	0.613479	IRF8	IRF	IRF8.H12CORE.0.P.B	0.381972	IRF9	IRF	M00173	0.349693	0.349693		TRUE		FALSE
PEAKS041074	IRF4	Q64287	Helix-turn-helix domains {3}	Tryptophan cluster factors {3.5}		IRF1	Interferon-regulatory factors	MA0050.4	4.19e-19	IRF8	IRF	IRF8.H12CORE.2.SM.B	4.39e-62	Irf4	IRF	M00175	5.95e-56	4.39e-62	IRF2	Interferon-regulatory factors	MA0051.2	0.0113524	IRF1	IRF	IRF1.H12CORE.0.P.B	0.00380286	IRF9	IRF	M00173	3.35782e-05	3.35782e-05		TRUE		TRUE
PEAKS041075	IRF4	Q64287	Helix-turn-helix domains {3}	Tryptophan cluster factors {3.5}		IRF1	Interferon-regulatory factors	MA0050.4	3.64e-29	IRF8	IRF	IRF8.H12CORE.2.SM.B	1.45e-81	Irf4	IRF	M00175	2.57e-84	2.57e-84	IRF9	Interferon-regulatory factors	MA0653.1	0.0982663	IRF5	IRF	IRF5.H12CORE.1.S.B	0.0711762	IRF9	IRF	M00173	0.000178853	0.000178853		TRUE		TRUE
PEAKS041076	IRF4	Q64287	Helix-turn-helix domains {3}	Tryptophan cluster factors {3.5}		IRF1	Interferon-regulatory factors	MA0050.4	7.33e-94	IRF4	IRF	IRF4.H12CORE.1.S.B	6.81e-185	Irf4	IRF	M00175	1.17e-162	6.81e-185	IRF9	Interferon-regulatory factors	MA0653.1	0.000270513	IRF8	IRF	IRF8.H12CORE.2.SM.B	1.06096e-05	IRF1	IRF	M09242	0.000485821	1.06096e-05		TRUE		TRUE
PEAKS041077	IRF4	Q64287	Helix-turn-helix domains {3}	Tryptophan cluster factors {3.5}		IRF1	Interferon-regulatory factors	MA0050.4	1.65e-33	IRF8	IRF	IRF8.H12CORE.2.SM.B	1.42e-49	Irf4	IRF	M00175	5.33e-62	5.33e-62	IRF1	Interferon-regulatory factors	MA0050.4	0.727744	IRF9	IRF	IRF9.H12CORE.0.PSM.A	0.406085	IRF9	IRF	M00173	0.238234	0.238234		TRUE		FALSE
PEAKS041078	IRF4	Q64287	Helix-turn-helix domains {3}	Tryptophan cluster factors {3.5}		IRF1	Interferon-regulatory factors	MA0050.4	4.55e-36	IRF8	IRF	IRF8.H12CORE.2.SM.B	1.47e-66	Irf4	IRF	M00175	5.23e-67	5.23e-67	IRF1	Interferon-regulatory factors	MA0050.4	0.456939	IRF4	IRF	IRF4.H12CORE.1.S.B	0.160558	IRF4	IRF	M09243	0.441907	0.160558		TRUE		FALSE
PEAKS041079	IRF4	Q64287	Helix-turn-helix domains {3}	Tryptophan cluster factors {3.5}		IRF1	Interferon-regulatory factors	MA0050.4	6.81e-22	IRF8	IRF	IRF8.H12CORE.2.SM.B	6.75e-47	Irf2	IRF	M00805	1.97e-33	6.75e-47	IRF9	Interferon-regulatory factors	MA0653.1	0.0346674	IRF1	IRF	IRF1.H12CORE.0.P.B	0.00758703	IRF9	IRF	M00173	2.43883e-05	2.43883e-05		TRUE		TRUE
PEAKS041080	IRF4	Q64287	Helix-turn-helix domains {3}	Tryptophan cluster factors {3.5}		IRF1	Interferon-regulatory factors	MA0050.4	1.47e-87	IRF8	IRF	IRF8.H12CORE.2.SM.B	8.01e-161	Irf4	IRF	M00175	7.08e-150	8.01e-161	IRF1	Interferon-regulatory factors	MA0050.4	0.510526	IRF6	IRF	IRF6.H12CORE.0.SM.B	0.322717	IRF4	IRF	M09243	0.424259	0.322717		TRUE		FALSE
PEAKS041081	IRF4	Q64287	Helix-turn-helix domains {3}	Tryptophan cluster factors {3.5}		IRF1	Interferon-regulatory factors	MA0050.4	5.93e-21	IRF8	IRF	IRF8.H12CORE.2.SM.B	3.22e-43	Irf4	IRF	M00175	9e-38	3.22e-43	IRF1	Interferon-regulatory factors	MA0050.4	0.736744	IRF4	IRF	IRF4.H12CORE.1.S.B	0.365199	IRF9	IRF	M00173	0.146249	0.146249		TRUE		FALSE
PEAKS041083	IRF4	Q64287	Helix-turn-helix domains {3}	Tryptophan cluster factors {3.5}		IRF1	Interferon-regulatory factors	MA0050.4	6.51e-24	IRF8	IRF	IRF8.H12CORE.2.SM.B	2.54e-44	Irf4	IRF	M00175	1.04e-41	2.54e-44	IRF5	Interferon-regulatory factors	MA1420.1	0.234791	IRF8	IRF	IRF8.H12CORE.0.P.B	0.119092	IRF9	IRF	M00173	0.00227576	0.00227576		TRUE		FALSE
PEAKS041084	IRF4	Q64287	Helix-turn-helix domains {3}	Tryptophan cluster factors {3.5}		IRF1	Interferon-regulatory factors	MA0050.4	4.29e-26	IRF8	IRF	IRF8.H12CORE.2.SM.B	4.96e-55	Irf4	IRF	M00175	1.66e-48	4.96e-55	IRF5	Interferon-regulatory factors	MA1420.1	0.462684	IRF5	IRF	IRF5.H12CORE.1.S.B	0.311526	IRF9	IRF	M00173	0.00368609	0.00368609		TRUE		FALSE
PEAKS041085	IRF4	Q64287	Helix-turn-helix domains {3}	Tryptophan cluster factors {3.5}		IRF1	Interferon-regulatory factors	MA0050.4	4.32e-30	IRF8	IRF	IRF8.H12CORE.2.SM.B	2.41e-47	Irf2	IRF	M00805	1.65e-43	2.41e-47	IRF5	Interferon-regulatory factors	MA1420.1	0.193565	IRF8	IRF	IRF8.H12CORE.0.P.B	0.105983	IRF2	IRF	M00805	0.00685657	0.00685657		TRUE		FALSE
PEAKS041086	IRF4	Q64287	Helix-turn-helix domains {3}	Tryptophan cluster factors {3.5}		IRF1	Interferon-regulatory factors	MA0050.4	4.46e-22	IRF8	IRF	IRF8.H12CORE.2.SM.B	3.82e-50	Irf2	IRF	M00805	3.75e-52	3.75e-52	IRF5	Interferon-regulatory factors	MA1420.1	0.179356	IRF8	IRF	IRF8.H12CORE.0.P.B	0.0636126	IRF9	IRF	M00173	0.0172177	0.0172177		TRUE		FALSE
PEAKS041087	IRF4	Q64287	Helix-turn-helix domains {3}	Tryptophan cluster factors {3.5}		IRF1	Interferon-regulatory factors	MA0050.4	1.13e-27	IRF8	IRF	IRF8.H12CORE.2.SM.B	5.87e-48	Irf4	IRF	M00175	1.16e-47	5.87e-48	IRF5	Interferon-regulatory factors	MA1420.1	0.280436	IRF8	IRF	IRF8.H12CORE.0.P.B	0.0638855	IRF9	IRF	M00173	0.0102604	0.0102604		TRUE		FALSE
PEAKS041088	IRF4	Q64287	Helix-turn-helix domains {3}	Tryptophan cluster factors {3.5}		IRF1	Interferon-regulatory factors	MA0050.4	4.5e-89	IRF8	IRF	IRF8.H12CORE.2.SM.B	6.53e-158	Irf4	IRF	M00175	9.73e-175	9.73e-175	IRF2	Interferon-regulatory factors	MA0051.2	1.02965e-05	IRF8	IRF	IRF8.H12CORE.0.P.B	2.59761e-07	IRF1	IRF	M09242	1.9016e-05	2.59761e-07		TRUE		TRUE
PEAKS041089	RORC	P51450	Zinc-coordinating DNA-binding domains {2}	Nuclear receptors with C4 zinc fingers {2.1}		RORC	Thyroid hormone receptor-related factors (NR1)	MA1151.2	1.01e-189	RORG	Thyroid hormone receptor-related	RORG.H12CORE.1.PS.A	1.14e-197	Nr6a1	Nuclear receptor	M05880	2.16e-199	2.16e-199	RORA	Thyroid hormone receptor-related factors (NR1)	MA0072.2	2.93516e-10	NR1D1	Thyroid hormone receptor-related	NR1D1.H12CORE.0.P.B	9.09552e-13	PPARD	NUCLEAR RECEPTOR	M09313	1.27997e-09	9.09552e-13		TRUE		TRUE
PEAKS041091	RORC	P51450	Zinc-coordinating DNA-binding domains {2}	Nuclear receptors with C4 zinc fingers {2.1}		RORC	Thyroid hormone receptor-related factors (NR1)	MA1151.2	0	RORG	Thyroid hormone receptor-related	RORG.H12CORE.1.PS.A	0	Nr6a1	Nuclear receptor	M05880	0	0	RORA	Thyroid hormone receptor-related factors (NR1)	MA0072.2	2.0827e-09	RORG	Thyroid hormone receptor-related	RORG.H12CORE.1.PS.A	8.00691e-10	PPARD	NUCLEAR RECEPTOR	M02706	5.91507e-10	5.91507e-10		TRUE		TRUE
PEAKS041092	RORC	P51450	Zinc-coordinating DNA-binding domains {2}	Nuclear receptors with C4 zinc fingers {2.1}		RORC	Thyroid hormone receptor-related factors (NR1)	MA1151.2	0	RORG	Thyroid hormone receptor-related	RORG.H12CORE.1.PS.A	0	Nr6a1	Nuclear receptor	M05880	0	0	RORA	Thyroid hormone receptor-related factors (NR1)	MA0072.2	4.32194e-10	RORG	Thyroid hormone receptor-related	RORG.H12CORE.1.PS.A	3.33067e-14	PPARD	NUCLEAR RECEPTOR	M02706	3.13755e-11	3.33067e-14		TRUE		TRUE
PEAKS041094	STAT3	P42227	Immunoglobulin fold {6}	STAT domain factors {6.2}		STAT1	STAT factors	MA0137.4	2.09e-169	STAT3	STAT	STAT3.H12CORE.0.P.B	1.31e-261	Stat3	STAT	M09645	1.52e-228	1.31e-261	STAT4	STAT factors	MA0518.2	4.37944e-08	STAT3	STAT	STAT3.H12CORE.0.P.B	4.44136e-13	STAT3	STAT	M09419	6.89917e-13	4.44136e-13		TRUE		TRUE
PEAKS041095	STAT3	P42227	Immunoglobulin fold {6}	STAT domain factors {6.2}		STAT1	STAT factors	MA0137.4	5.34e-153	STAT3	STAT	STAT3.H12CORE.0.P.B	4.79e-213	Stat3	STAT	M09645	1.86e-190	4.79e-213	STAT4	STAT factors	MA0518.2	2.13287e-07	STAT3	STAT	STAT3.H12CORE.0.P.B	2.55658e-11	STAT3	STAT	M09645	5.84198e-11	2.55658e-11		TRUE		TRUE
PEAKS041096	STAT3	P42227	Immunoglobulin fold {6}	STAT domain factors {6.2}		STAT1	STAT factors	MA0137.4	9.35e-268	STAT3	STAT	STAT3.H12CORE.0.P.B	4.01e-320	Stat3	STAT	M08043	4.99e-288	4.99e-288	STAT4	STAT factors	MA0518.2	1.93497e-07	STAT3	STAT	STAT3.H12CORE.0.P.B	1.59222e-10	STAT3	STAT	M09645	9.52739e-10	1.59222e-10		TRUE		TRUE
PEAKS041097	STAT3	P42227	Immunoglobulin fold {6}	STAT domain factors {6.2}		STAT1	STAT factors	MA0137.4	9.5e-195	STAT3	STAT	STAT3.H12CORE.0.P.B	2.77e-265	Stat3	STAT	M08043	1.47e-234	2.77e-265	STAT4	STAT factors	MA0518.2	4.57686e-07	STAT3	STAT	STAT3.H12CORE.0.P.B	4.15985e-11	STAT3	STAT	M09419	2.83145e-12	2.83145e-12		TRUE		TRUE
PEAKS041099	STAT3	P42227	Immunoglobulin fold {6}	STAT domain factors {6.2}		STAT1	STAT factors	MA0137.4	2.73e-157	STAT3	STAT	STAT3.H12CORE.0.P.B	3.06e-227	Stat3	STAT	M08043	1.68e-208	3.06e-227	STAT4	STAT factors	MA0518.2	3.12459e-08	STAT3	STAT	STAT3.H12CORE.0.P.B	5.36189e-12	STAT3	STAT	M09419	3.14345e-13	3.14345e-13		TRUE		TRUE
PEAKS041100	STAT3	P42227	Immunoglobulin fold {6}	STAT domain factors {6.2}		STAT1	STAT factors	MA0137.4	1.63e-171	STAT4	STAT	STAT4.H12CORE.0.P.B	1.29e-217	Stat3	STAT	M08043	1.7e-206	1.29e-217	STAT4	STAT factors	MA0518.2	1.7726e-08	STAT3	STAT	STAT3.H12CORE.0.P.B	7.97373e-11	STAT4	STAT	M08174	1.46228e-09	7.97373e-11		TRUE		TRUE
PEAKS041101	STAT3	P42227	Immunoglobulin fold {6}	STAT domain factors {6.2}		STAT1	STAT factors	MA0137.4	2.7e-207	STAT3	STAT	STAT3.H12CORE.0.P.B	3.93e-249	Stat3	STAT	M08043	9e-241	3.93e-249	STAT4	STAT factors	MA0518.2	1.63125e-06	STAT1	STAT	STAT1.H12CORE.0.P.B	6.96417e-09	STAT3	STAT	M09645	2.60196e-10	2.60196e-10		TRUE		TRUE
PEAKS041102	STAT3	P42227	Immunoglobulin fold {6}	STAT domain factors {6.2}		STAT1	STAT factors	MA0137.4	1.09e-185	STAT3	STAT	STAT3.H12CORE.0.P.B	3.09e-230	Stat3	STAT	M09645	1.24e-207	3.09e-230	STAT4	STAT factors	MA0518.2	2.92289e-07	STAT3	STAT	STAT3.H12CORE.0.P.B	1.10095e-11	STAT3	STAT	M09645	1.89011e-10	1.10095e-11		TRUE		TRUE
PEAKS041116	MYC	P01108	Basic domains {1}	Basic helix-loop-helix factors (bHLH) {1.2}		MYC	bHLH-ZIP	MA0147.4	2.85e-178	MYC	bHLH-ZIP	MYC.H12CORE.0.P.B	0	Myc	bHLH	M08751	0	0	MAX	bHLH-ZIP	MA0058.4	0.000500524	MLXPL	bHLH-ZIP	MLXPL.H12CORE.0.S.B	0.00026885	MXD1	BHLH	M08754	0.000217619	0.000217619		TRUE		TRUE
PEAKS041198	CTCF	Q61164	Zinc-coordinating DNA-binding domains {2}	C2H2 zinc finger factors {2.3}		CTCF	More than 3 adjacent zinc fingers	MA0139.2	0	CTCF	More than 3 adjacent zinc fingers	CTCF.H12CORE.0.P.B	0	Ctcf	C2H2 ZF	M08966	0	0	CTCF	More than 3 adjacent zinc fingers	MA1930.2	6.70997e-18	CTCF	More than 3 adjacent zinc fingers	CTCF.H12CORE.0.P.B	5.40902e-19	CTCF	C2H2 ZF	M08966	4.22253e-18	5.40902e-19		TRUE		TRUE
PEAKS041243	CTCF	Q61164	Zinc-coordinating DNA-binding domains {2}	C2H2 zinc finger factors {2.3}		CTCF	More than 3 adjacent zinc fingers	MA0139.2	0	CTCF	More than 3 adjacent zinc fingers	CTCF.H12CORE.0.P.B	0	Ctcf	C2H2 ZF	M08966	0	0	CTCF	More than 3 adjacent zinc fingers	MA0139.2	4.61183e-19	CTCF	More than 3 adjacent zinc fingers	CTCF.H12CORE.0.P.B	2.1297e-21	CTCF	C2H2 ZF	M08966	3.93603e-20	2.1297e-21		TRUE		TRUE
PEAKS041379	CTCF	Q61164	Zinc-coordinating DNA-binding domains {2}	C2H2 zinc finger factors {2.3}		CTCF	More than 3 adjacent zinc fingers	MA0139.2	0	CTCF	More than 3 adjacent zinc fingers	CTCF.H12CORE.0.P.B	0	Ctcf	C2H2 ZF	M08966	0	0	CTCF	More than 3 adjacent zinc fingers	MA0139.2	3.62098e-21	CTCF	More than 3 adjacent zinc fingers	CTCF.H12CORE.0.P.B	1.02977e-18	CTCF	C2H2 ZF	M08022	5.95873e-18	3.62098e-21		TRUE		TRUE
PEAKS041389	CTCF	Q61164	Zinc-coordinating DNA-binding domains {2}	C2H2 zinc finger factors {2.3}		CTCF	More than 3 adjacent zinc fingers	MA0139.2	0	CTCF	More than 3 adjacent zinc fingers	CTCF.H12CORE.0.P.B	0	Ctcf	C2H2 ZF	M08966	0	0	CTCF	More than 3 adjacent zinc fingers	MA1930.2	1.83293e-18	CTCF	More than 3 adjacent zinc fingers	CTCF.H12CORE.0.P.B	4.42955e-20	CTCF	C2H2 ZF	M08966	1.13062e-18	4.42955e-20		TRUE		TRUE
PEAKS041458	CTCF	Q61164	Zinc-coordinating DNA-binding domains {2}	C2H2 zinc finger factors {2.3}		CTCF	More than 3 adjacent zinc fingers	MA0139.2	0	CTCF	More than 3 adjacent zinc fingers	CTCF.H12CORE.0.P.B	0	Ctcf	C2H2 ZF	M08966	0	0	CTCF	More than 3 adjacent zinc fingers	MA1930.2	1.07201e-21	CTCF	More than 3 adjacent zinc fingers	CTCF.H12CORE.0.P.B	8.93458e-17	CTCF	C2H2 ZF	M08022	7.4985e-15	1.07201e-21		TRUE		TRUE
PEAKS041574	CTCF	Q61164	Zinc-coordinating DNA-binding domains {2}	C2H2 zinc finger factors {2.3}		CTCF	More than 3 adjacent zinc fingers	MA0139.2	0	CTCF	More than 3 adjacent zinc fingers	CTCF.H12CORE.0.P.B	0	Ctcf	C2H2 ZF	M08966	0	0	CTCF	More than 3 adjacent zinc fingers	MA0139.2	4.80268e-19	CTCF	More than 3 adjacent zinc fingers	CTCF.H12CORE.0.P.B	3.33757e-19	CTCF	C2H2 ZF	M08966	2.54428e-19	2.54428e-19		TRUE		TRUE
PEAKS041577	CTCF	Q61164	Zinc-coordinating DNA-binding domains {2}	C2H2 zinc finger factors {2.3}		CTCF	More than 3 adjacent zinc fingers	MA0139.2	0	CTCF	More than 3 adjacent zinc fingers	CTCF.H12CORE.0.P.B	0	Ctcf	C2H2 ZF	M08966	0	0	CTCF	More than 3 adjacent zinc fingers	MA1930.2	3.24665e-19	CTCF	More than 3 adjacent zinc fingers	CTCF.H12CORE.0.P.B	3.79567e-17	CTCF	C2H2 ZF	M08966	2.97478e-17	3.24665e-19		TRUE		TRUE
PEAKS041630	CTCF	Q61164	Zinc-coordinating DNA-binding domains {2}	C2H2 zinc finger factors {2.3}		CTCF	More than 3 adjacent zinc fingers	MA0139.2	0	CTCF	More than 3 adjacent zinc fingers	CTCF.H12CORE.0.P.B	0	Ctcf	C2H2 ZF	M08966	0	0	CTCF	More than 3 adjacent zinc fingers	MA0139.2	1.54208e-14	CTCF	More than 3 adjacent zinc fingers	CTCF.H12CORE.0.P.B	1.46725e-17	CTCF	C2H2 ZF	M08022	1.35923e-17	1.35923e-17		TRUE		TRUE
PEAKS041724	CTCF	Q61164	Zinc-coordinating DNA-binding domains {2}	C2H2 zinc finger factors {2.3}		CTCF	More than 3 adjacent zinc fingers	MA0139.2	0	CTCF	More than 3 adjacent zinc fingers	CTCF.H12CORE.0.P.B	0	Ctcf	C2H2 ZF	M08966	0	0	CTCF	More than 3 adjacent zinc fingers	MA0139.2	7.67729e-19	CTCF	More than 3 adjacent zinc fingers	CTCF.H12CORE.0.P.B	4.25645e-18	CTCF	C2H2 ZF	M08966	3.52088e-17	7.67729e-19		TRUE		TRUE
PEAKS041833	GATA4	Q08369	Zinc-coordinating DNA-binding domains {2}	Other C4 zinc finger-type factors {2.2}		GATA5	C4-GATA-related	MA0766.3	6.76e-321	GATA1	C4-GATA-related	GATA1.H12CORE.1.PSM.A	0	Gata4	GATA	M09556	0	0	GATA5	C4-GATA-related	MA0766.3	7.15256e-07	GATA1	C4-GATA-related	GATA1.H12CORE.0.P.B	3.57628e-07	GATA6	GATA	M09120	4.76837e-07	3.57628e-07		TRUE		TRUE
PEAKS041853	CTCF	Q61164	Zinc-coordinating DNA-binding domains {2}	C2H2 zinc finger factors {2.3}		CTCF	More than 3 adjacent zinc fingers	MA0139.2	0	CTCF	More than 3 adjacent zinc fingers	CTCF.H12CORE.0.P.B	0	Ctcf	C2H2 ZF	M08966	0	0	CTCF	More than 3 adjacent zinc fingers	MA1930.2	1.63061e-20	CTCF	More than 3 adjacent zinc fingers	CTCF.H12CORE.0.P.B	8.0369e-17	CTCF	C2H2 ZF	M08966	4.14671e-16	1.63061e-20		TRUE		TRUE
PEAKS041854	CTCF	Q61164	Zinc-coordinating DNA-binding domains {2}	C2H2 zinc finger factors {2.3}		CTCF	More than 3 adjacent zinc fingers	MA0139.2	0	CTCF	More than 3 adjacent zinc fingers	CTCF.H12CORE.0.P.B	0	Ctcf	C2H2 ZF	M08966	0	0	CTCF	More than 3 adjacent zinc fingers	MA0139.2	3.75107e-19	CTCF	More than 3 adjacent zinc fingers	CTCF.H12CORE.0.P.B	2.56428e-19	CTCF	C2H2 ZF	M08022	6.62506e-20	6.62506e-20		TRUE		TRUE
PEAKS042178	LEF1	P27782	Other all-alpha-helical DNA-binding domains {4}	High-mobility group (HMG) domain factors {4.1}		TCF7L2	TCF-7-related factors	MA0523.2	1.31e-75	TF7L1	TCF7-related	TF7L1.H12CORE.0.PM.A	8.18e-82	Tcf7l1	Sox	M09406	1.18e-86	1.18e-86	LEF1	TCF-7-related factors	MA0768.3	0.887818	LEF1	TCF7-related	LEF1.H12CORE.0.PSM.A	0.942375	CIC	SOX	M00195	0.0533761	0.0533761		TRUE		FALSE
PEAKS042179	IRF1	P15314	Helix-turn-helix domains {3}	Tryptophan cluster factors {3.5}		IRF7	Interferon-regulatory factors	MA0772.2	0	IRF2	IRF	IRF2.H12CORE.0.PSM.A	0	Irf2	IRF	M09245	0	0	IRF2	Interferon-regulatory factors	MA0051.2	3.33154e-08	IRF1	IRF	IRF1.H12CORE.0.P.B	4.40215e-12	IRF1	IRF	M09242	4.26371e-11	4.40215e-12		TRUE		TRUE
PEAKS042180	IRF1	P15314	Helix-turn-helix domains {3}	Tryptophan cluster factors {3.5}		IRF7	Interferon-regulatory factors	MA0772.2	0	IRF2	IRF	IRF2.H12CORE.0.PSM.A	0	Irf1	IRF	M09242	0	0	IRF2	Interferon-regulatory factors	MA0051.2	2.39258e-08	IRF1	IRF	IRF1.H12CORE.0.P.B	1.4457e-11	IRF2	IRF	M09245	7.03709e-11	1.4457e-11		TRUE		TRUE
PEAKS042181	IRF1	P15314	Helix-turn-helix domains {3}	Tryptophan cluster factors {3.5}		IRF7	Interferon-regulatory factors	MA0772.2	0	IRF1	IRF	IRF1.H12CORE.0.P.B	0	Irf2	IRF	M09245	0	0	IRF2	Interferon-regulatory factors	MA0051.2	1.9339e-08	IRF1	IRF	IRF1.H12CORE.0.P.B	2.2002e-11	IRF1	IRF	M09242	1.17186e-10	2.2002e-11		TRUE		TRUE
PEAKS042182	IRF1	P15314	Helix-turn-helix domains {3}	Tryptophan cluster factors {3.5}		IRF7	Interferon-regulatory factors	MA0772.2	0	IRF1	IRF	IRF1.H12CORE.0.P.B	0	Irf1	IRF	M09242	0	0	IRF2	Interferon-regulatory factors	MA0051.2	3.21283e-08	IRF1	IRF	IRF1.H12CORE.0.P.B	1.923e-11	IRF2	IRF	M09245	3.76636e-11	1.923e-11		TRUE		TRUE
PEAKS042188	TRP53	P02340	Immunoglobulin fold {6}	p53 domain factors {6.3}		TP53	p53-related factors	MA0106.3	8.03e-186	P53	p53-related	P53.H12CORE.0.P.B	3.18e-204	Stat5b		NA	1	3.18e-204	TP63	p53-related factors	MA0525.2	0.46532	P53	p53-related	P53.H12CORE.1.S.C	0.170813	NA	NA	NA	1	0.170813		TRUE		FALSE
PEAKS042189	TRP53	P02340	Immunoglobulin fold {6}	p53 domain factors {6.3}		TP53	p53-related factors	MA0106.3	2.16e-300	P53	p53-related	P53.H12CORE.0.P.B	0	Ctcf		NA	1	0	TP53	p53-related factors	MA0106.3	3.67091e-08	P53	p53-related	P53.H12CORE.0.P.B	5.63191e-08	NA	NA	NA	1	3.67091e-08		TRUE		TRUE
PEAKS042190	TRP53	P02340	Immunoglobulin fold {6}	p53 domain factors {6.3}		TP53	p53-related factors	MA0106.3	0	P53	p53-related	P53.H12CORE.0.P.B	0	Stat5b		NA	1	0	TP53	p53-related factors	MA0106.3	1.9572e-11	P53	p53-related	P53.H12CORE.0.P.B	4.80153e-11	NA	NA	NA	1	1.9572e-11		TRUE		TRUE
PEAKS042191	TRP53	P02340	Immunoglobulin fold {6}	p53 domain factors {6.3}		TP53	p53-related factors	MA0106.3	0	P53	p53-related	P53.H12CORE.0.P.B	0	Stat5b		NA	1	0	TP53	p53-related factors	MA0106.3	7.7483e-08	P53	p53-related	P53.H12CORE.0.P.B	2.48059e-07	NA	NA	NA	1	7.7483e-08		TRUE		TRUE
PEAKS042198	STAT5B	P42232	Immunoglobulin fold {6}	STAT domain factors {6.2}		STAT5B	STAT factors	MA1625.2	0	STA5B	STAT	STA5B.H12CORE.0.P.B	0	Stat5b	STAT	M09421	0	0	STAT4	STAT factors	MA0518.2	1.21045e-06	STA5A	STAT	STA5A.H12CORE.0.P.B	1.61427e-08	STAT5A	STAT	M09420	5.03897e-09	5.03897e-09		TRUE		TRUE
PEAKS042200	STAT5B	P42232	Immunoglobulin fold {6}	STAT domain factors {6.2}		STAT5B	STAT factors	MA1625.2	0	STA5B	STAT	STA5B.H12CORE.0.P.B	0	Stat5b	STAT	M09421	0	0	STAT4	STAT factors	MA0518.2	1.47025e-07	STAT1	STAT	STAT1.H12CORE.0.P.B	2.72021e-09	STAT5B	STAT	M09421	1.17978e-08	2.72021e-09		TRUE		TRUE
PEAKS042204	SMAD4	P97471	β-Hairpin exposed by an α/β-scaffold {7}	SMAD/NF-1 DNA-binding domain factors {7.1}		SMAD3	SMAD factors	MA0795.1	1.7e-41	SMAD3	SMAD	SMAD3.H12CORE.1.P.B	1.12e-67	Smad3	SMAD	M00192	3.19e-62	1.12e-67	SMAD2	SMAD factors	MA1964.2	0.554341	SMAD4	SMAD	SMAD4.H12CORE.0.P.B	0.179519	SMAD3	SMAD	M00192	0.546546	0.179519		TRUE		FALSE
PEAKS042228	STAT3	P42227	Immunoglobulin fold {6}	STAT domain factors {6.2}		STAT1	STAT factors	MA0137.4	1.01e-247	STAT4	STAT	STAT4.H12CORE.0.P.B	7.42e-319	Stat3	STAT	M08043	1.88e-303	1.88e-303	STAT4	STAT factors	MA0518.2	1.44312e-07	STAT3	STAT	STAT3.H12CORE.0.P.B	2.43648e-11	STAT3	STAT	M09645	5.18208e-10	2.43648e-11		TRUE		TRUE
PEAKS042230	STAT5B	P42232	Immunoglobulin fold {6}	STAT domain factors {6.2}		STAT5B	STAT factors	MA1625.2	0	STA5B	STAT	STA5B.H12CORE.0.P.B	0	Stat5b	STAT	M09421	0	0	STAT5B	STAT factors	MA1625.2	1.04495e-07	STA5B	STAT	STA5B.H12CORE.0.P.B	3.17487e-11	STAT5B	STAT	M09421	4.81706e-11	3.17487e-11		TRUE		TRUE
PEAKS042231	STAT5B	P42232	Immunoglobulin fold {6}	STAT domain factors {6.2}		STAT5B	STAT factors	MA1625.2	0	STA5A	STAT	STA5A.H12CORE.0.P.B	0	Stat5b	STAT	M09421	0	0	STAT4	STAT factors	MA0518.2	7.87264e-09	STA5B	STAT	STA5B.H12CORE.0.P.B	8.03497e-13	STAT4	STAT	M08174	2.75013e-10	8.03497e-13		TRUE		TRUE
PEAKS042232	STAT5B	P42232	Immunoglobulin fold {6}	STAT domain factors {6.2}		STAT5B	STAT factors	MA1625.2	0	STA5B	STAT	STA5B.H12CORE.0.P.B	0	Stat5b	STAT	M09421	0	0	STAT4	STAT factors	MA0518.2	1.12701e-07	STA5B	STAT	STA5B.H12CORE.0.P.B	1.91924e-10	STAT5B	STAT	M09421	1.95686e-10	1.91924e-10		TRUE		TRUE
PEAKS042233	STAT5B	P42232	Immunoglobulin fold {6}	STAT domain factors {6.2}		STAT5B	STAT factors	MA1625.2	0	STA5A	STAT	STA5A.H12CORE.0.P.B	0	Stat5a	STAT	M09420	0	0	STAT4	STAT factors	MA0518.2	4.74368e-07	STAT1	STAT	STAT1.H12CORE.0.P.B	3.51867e-10	STAT5B	STAT	M09421	1.52783e-08	3.51867e-10		TRUE		TRUE
PEAKS042234	STAT5B	P42232	Immunoglobulin fold {6}	STAT domain factors {6.2}		STAT5B	STAT factors	MA1625.2	0	STA5B	STAT	STA5B.H12CORE.0.P.B	0	Stat5b	STAT	M09421	0	0	STAT4	STAT factors	MA0518.2	6.84186e-07	STA5B	STAT	STA5B.H12CORE.0.P.B	2.24577e-09	STAT5B	STAT	M09421	2.70672e-09	2.24577e-09		TRUE		TRUE
PEAKS042251	MYC	P01108	Basic domains {1}	Basic helix-loop-helix factors (bHLH) {1.2}		MYC	bHLH-ZIP	MA0147.4	0	MYC	bHLH-ZIP	MYC.H12CORE.0.P.B	0	Myc	bHLH	M08751	0	0	MYC	bHLH-ZIP	MA0147.4	3.37688e-06	MYC	bHLH-ZIP	MYC.H12CORE.0.P.B	2.55825e-08	MYC	BHLH	M09467	1.93807e-10	1.93807e-10		TRUE		TRUE
PEAKS042252	MYC	P01108	Basic domains {1}	Basic helix-loop-helix factors (bHLH) {1.2}		MYC	bHLH-ZIP	MA0147.4	0	MYC	bHLH-ZIP	MYC.H12CORE.0.P.B	0	Max	bHLH	M08778	0	0	MYC	bHLH-ZIP	MA0147.4	5.46085e-07	MYCN	bHLH-ZIP	MYCN.H12CORE.0.PS.A	8.9058e-08	MAX	BHLH	M08778	1.60025e-07	8.9058e-08		TRUE		TRUE
PEAKS042253	MYC	P01108	Basic domains {1}	Basic helix-loop-helix factors (bHLH) {1.2}		MYC	bHLH-ZIP	MA0147.4	0	MYC	bHLH-ZIP	MYC.H12CORE.0.P.B	0	Max	bHLH	M08778	0	0	MYC	bHLH-ZIP	MA0147.4	1.33514e-05	MYC	bHLH-ZIP	MYC.H12CORE.0.P.B	1.90735e-06	MYC	BHLH	M09467	1.90735e-06	1.90735e-06		TRUE		TRUE
PEAKS042291	OLIG2	Q9EQW6	Basic domains {1}	Basic helix-loop-helix factors (bHLH) {1.2}		BHLHE22	Tal-related	MA1635.2	1.64e-189	OLIG2	Tal-related	OLIG2.H12CORE.1.P.B	6.25e-221	Atoh1	bHLH	M08779	1.22e-189	6.25e-221	PTF1A	Tal-related	MA1619.2	1.90735e-06	PTF1A	Tal-related	PTF1A.H12CORE.0.P.B	3.69548e-06	ATOH1	BHLH	M09480	2.86102e-06	1.90735e-06		TRUE		TRUE
PEAKS042374	NR1H3	Q9Z0Y9	Zinc-coordinating DNA-binding domains {2}	Nuclear receptors with C4 zinc fingers {2.1}		THRA	Thyroid hormone receptor-related factors (NR1)	MA1969.2	4.69e-69	NR1H3	Thyroid hormone receptor-related	NR1H3.H12CORE.0.P.B	0	Nr1h2	Nuclear receptor	M09620	7.85e-286	0	THRA	Thyroid hormone receptor-related factors (NR1)	MA1969.2	5.61914e-09	NR1H3	Thyroid hormone receptor-related	NR1H3.H12CORE.0.P.B	1.30385e-25	THRB	NUCLEAR RECEPTOR	M09264	1.44868e-19	1.30385e-25		TRUE		TRUE
PEAKS042375	NR1H2	Q60644	Zinc-coordinating DNA-binding domains {2}	Nuclear receptors with C4 zinc fingers {2.1}		NR1H2	Thyroid hormone receptor-related factors (NR1)	MA1996.2	7.3e-116	NR1H3	Thyroid hormone receptor-related	NR1H3.H12CORE.0.P.B	2.67e-294	Nr1h2	Nuclear receptor	M09620	4.61e-252	2.67e-294	RARG	Thyroid hormone receptor-related factors (NR1)	MA0860.1	2.82197e-09	NR1H3	Thyroid hormone receptor-related	NR1H3.H12CORE.0.P.B	1.99599e-18	NR1H5	NUCLEAR RECEPTOR	M09620	2.13391e-16	1.99599e-18		TRUE		TRUE
PEAKS042427	STAT4	P42228	Immunoglobulin fold {6}	STAT domain factors {6.2}		STAT4	STAT factors	MA0518.2	1.15e-141	STAT4	STAT	STAT4.H12CORE.0.P.B	5.95e-191	Stat4	STAT	M08174	2.27e-151	5.95e-191	STAT4	STAT factors	MA0518.2	3.65214e-08	STAT1	STAT	STAT1.H12CORE.0.P.B	6.21078e-10	STAT5B	STAT	M09421	1.48782e-10	1.48782e-10		TRUE		TRUE
[truncated: 516 more rows]

## Sheet: Table_S2
Table S2. The filtration of the benchmark collection of 121 ChIP-seq datasets of A. thaliana. For each dataset, we provide GTRD ID (Kolmykov et al., 2021), Uniprot ID and name of the target TF, the names of its superclass and class (Plant-TFClass, Blanc-Mathieu et al., 2023). The AME p-value (McLeay and Bailey, 2010) marks the enrichment of known motifs of target TFs (JASPAR, Rauluseviciute et al…
[truncated: 125 more rows]

[truncated: 10 more sheets: Table_S3, Table_S4, Table_S5, Table_S6, Table_S7, Table_S8, Table_S9, Table_S10, Table_S11, Table_S12]
